# Supplementary material for: Jasmonate, salicylate, and ethylene-responsive transcriptomics discovery in spikelets of three wheat genotypes reveals a rapid and conserved response for jasmonate signaling
Source: Plant Signal Behav. 2026 Jun 26;21(1):2679322. doi: 10.1080/15592324.2026.2679322 (PMC13313262; doi:10.1080/15592324.2026.2679322)
Supplement: Foroudetal_Hormone_RNASeq_20260515_SuppTables.xlsx [file KPSB_A_2679322_SM4191.xlsx]

## Sheet: Content
Supplementary Tables - Content
Table 1. Number of DEGs as result of the three hormone treatments
Table 2. Number of DEGs in each hormone treatment specific genotype profile
Table 3. Number of DEGs in each genotype specific hormone treatment profile
Table 4. Correlation analysis of the 17 clusters with experimental attributes
Table 5a. Enriched GO terms among the unanimously up-regulated (GMeJA111) genes involved in JA response pathways
Table 5b. Enriched GO terms among the unanimously down-regulated (GMeJA222) genes involved in JA response pathways
Table 6. Unanimously up-regulated OPR genes and OPR-like genes.
Table 7. Significant GO terms among the unanimously up-regulated genes by MeJA.
Table 8. Significant GO terms among the unanimously down-regulated genes by MeJA.
Table 9. Genes unanimously up-regulated genes by SA.
Table 10. PR genes
Table 11. Marker genes

## Sheet: Table 1
Table 1. Number of DEGs as result of the three hormone treatments.
	DH1			DH2			Superb
	SA	MeJA	ETp	SA	MeJA	ETp	SA	MeJA	ETp
Up	66	4765	2	31	3978	0	13	3851	71
Down	0	1939	0	0	1618	1	1	1929	1

## Sheet: Table 2
Table 2. Number of DEGs in each hormone treatment specific genotype profile
DEFE	Gh(DH1,DH2,Superb)
	SA	MeJA	ETp
G001	0	282	71
G002	1	377	1
G010	4	336	0
G011	2	173	0
G012	0	0	0
G020	0	302	1
G021	0	0	0
G022	0	152	0
G100	40	966	2
G101	1	329	0
G102	0	0	0
G110	15	403	0
G111	10	3066	0
G112	0	0	0
G120	0	0	0
G121	0	1	0
G122	0	0	0
G200	0	405	0
G201	0	0	0
G202	0	371	0
G210	0	0	0
G211	0	0	0
G212	0	0	0
G220	0	134	0
G221	0	0	0
G222	0	1029	0
Tatal	73	8326	75

## Sheet: Table 3
Table 3. Number of DEGs in each genotype specific hormone treatment profile
DEFE	Hg(SA, MeJA, ETp)
	Superb	DH2	DH1
H001	2	0	2
H002	0	0	0
H010	3781	3973	4746
H011	68	0	0
H012	0	0	0
H020	1927	1612	1936
H021	0	0	0
H022	1	1	0
H100	10	21	44
H101	0	0	0
H102	0	0	0
H110	1	5	19
H111	1	0	0
H112	0	0	0
H120	1	5	3
H121	0	0	0
H122	0	0	0
H200	1	0	0
H201	0	0	0
H202	0	0	0
H210	0	0	0
H211	0	0	0
H212	0	0	0
H220	0	0	0
H221	0	0	0
H222	0	0	0
Total	5793	5617	6750

## Sheet: Table 4
Table 4. Correlation analysis of the 17 clusters with experimental attributes
Gene Cluster		Freq	coefficient							p value
Color	Mods		DH1	DH2	Sup	H2O	ETp	MeJA	SA	DH1	DH2	Sup	H2O	ETp	MeJA	SA
purple	10	318	0.045306	-0.00780828	-0.0374977	-0.376997	-0.304842	0.93781	-0.341432	0.872623	0.977967	0.894451	0.165996	0.269253	2.43956e-07	0.212951
red	6	425	0.0123332	0.0233309	-0.0356641	-0.429396	-0.367553	0.793119	-0.379135	0.965205	0.934224	0.899588	0.1102	0.177728	0.000418903	0.163413
brown	3	659	-0.11873	0.109904	0.0088262	-0.141747	0.0294179	0.816095	0.0195028	0.673432	0.696601	0.975095	0.614322	0.917112	0.000206803	0.945
blue	2	1223	-0.0584489	0.0521265	0.0063224	-0.229594	-0.126416	0.966645	-0.146206	0.836081	0.853625	0.982159	0.410421	0.653474	4.56189e-09	0.603108
turquoise	1	2388	-0.0038898	-0.0067772	0.010667	-0.295261	-0.229283	0.997163	-0.25867	0.989023	0.980876	0.969903	0.285347	0.411072	5.42562e-16	0.351909
midnightblue	15	96	-0.194911	0.0711182	0.123793	-0.070177	-0.0797494	-0.357366	0.924417	0.486353	0.801148	0.660262	0.803732	0.777543	0.190977	8.38793e-07
black	7	389	-0.0899139	0.115232	-0.0253181	0.281296	0.240203	-0.987347	0.230049	0.749977	0.682583	0.928635	0.309802	0.388509	8.79962e-12	0.409467
green	5	555	-0.0566305	0.0778085	-0.021178	0.389828	0.437121	-0.541361	0.382032	0.84112	0.782836	0.940283	0.150893	0.103251	0.0371447	0.159955
magenta	9	327	-0.0938899	0.154186	-0.0602963	0.381932	0.322668	-0.907633	0.330003	0.739268	0.583243	0.830968	0.160074	0.240804	2.96327e-06	0.229661
tan	12	252	-0.0378833	0.10044	-0.0625569	0.463201	0.39093	-0.765037	0.325089	0.893371	0.721722	0.82472	0.0820594	0.149641	0.000890422	0.237089
lightcyan	16	83	-0.0423673	0.053655	-0.0112877	-0.344162	-0.311347	-0.0195228	-0.295353	0.880829	0.849378	0.968153	0.209078	0.258647	0.944944	0.285188
cyan	14	165	0.0392302	0.00578846	-0.0450186	-0.41432	-0.360355	0.259324	-0.348982	0.889601	0.983666	0.873425	0.124681	0.187026	0.350649	0.202348
salmon	13	225	0.0888062	-0.018736	-0.0700702	-0.467348	-0.373256	0.523642	-0.36245	0.752968	0.94716	0.804025	0.0790002	0.17058	0.0451378	0.184288
yellow	4	564	-0.0234216	0.0510406	-0.027619	-0.118664	-0.165033	-0.54042	-0.122958	0.933969	0.856645	0.922166	0.673605	0.556685	0.0375403	0.662427
greenyellow	11	287	-0.0331703	0.102596	-0.0694253	0.0360959	-0.0351653	-0.784422	0.000181757	0.90658	0.715976	0.805797	0.898378	0.900986	0.000535237	0.999487
pink	8	351	-0.0901217	0.149738	-0.0596167	0.111394	0.0743353	-0.908044	0.130971	0.749416	0.594282	0.832848	0.692671	0.79233	2.88162e-06	0.641748
grey	0	62	0.956767	-0.635443	-0.321324	0.0298738	0.0133244	-0.128407	0.0182541	2.40442e-08	0.0109053	0.242881	0.915832	0.96241	0.648339	0.948517

## Sheet: Table 5
							0										DEFE analysis over water
Table 5a. Enriched GO terms among the unanimously up-regulated (GMeJA111) genes involved in JA response pathways								Superb			DH2			DH1			Hg(SA, MeJA, ETp)			Gh(DH1,DH2,Superb)
							Gene_ID	SA	MeJA	ETp	SA	MeJA	ETp	SA	MeJA	ETp	Superb	DH2	DH1	SA	MeJA	ETp
GO ID	Description	P-Value	Total Genes	Matched Gene Counts	Matched Genes		TraesCS2B03G1339900	0	1	0	0	1	0	0	1	0	H010	H010	H010	G000	G111	G000
GO:0009867	jasmonic acid mediated signaling pathway	0.01	30	4 (13.33%)	TraesCS6A03G0861500;TraesCS6D03G0731500;TraesCS3B03G1337900;TraesCS6B03G1030800		TraesCS2D03G0662000	0	1	0	0	1	0	0	1	0	H010	H010	H010	G000	G111	G000
GO:0009864	induced systemic resistance, jasmonic acid mediated signaling pathway	0.0003401	12	4 (33.33%)	TraesCS6A03G0861500;TraesCS6D03G0731500;TraesCS3B03G1337900;TraesCS6B03G1030800		TraesCS2D03G1131500	0	1	0	0	1	0	0	1	0	H010	H010	H010	G000	G111	G000
GO:0071395	cellular response to jasmonic acid stimulus	0.02	33	4 (12.12%)	TraesCS6A03G0861500;TraesCS6D03G0731500;TraesCS3B03G1337900;TraesCS6B03G1030800		TraesCS3A03G0238100	0	1	0	0	1	0	0	1	0	H010	H010	H010	G000	G111	G000
GO:2000022	regulation of jasmonic acid mediated signaling pathway	0.02	21	3 (14.29%)	TraesCS2D03G0662000;TraesCS2D03G1131500;TraesCS2B03G1339900		TraesCS3B03G0305500	0	1	0	0	1	0	0	1	0	H010	H010	H010	G000	G111	G000
GO:0009694	jasmonic acid metabolic process	4.091e-08	26	9 (34.62%)	TraesCS7D03G0955500;TraesCS7B03G0836200;TraesCS6A03G0861500;TraesCS6D03G0731500;TraesCS7B03G0900400;TraesCS7A03G1055500;TraesCS7D03G1008100;TraesCS6B03G1030800;TraesCS5D03G0913400		TraesCS3B03G1337900	0	1	0	0	1	0	0	1	0	H010	H010	H010	G000	G111	G000
GO:0009695	jasmonic acid biosynthetic process	1.439e-07	10	6 (60%)	TraesCS7D03G0955500;TraesCS7B03G0836200;TraesCS6A03G0861500;TraesCS6D03G0731500;TraesCS6B03G1030800;TraesCS5D03G0913400		TraesCS3D03G0229900	0	1	0	0	1	0	0	1	0	H010	H010	H010	G000	G111	G000
GO:0009753	response to jasmonic acid	1.968e-06	61	11 (18.03%)	TraesCS3A03G0238100;TraesCS6A03G0861500;TraesCS6D03G0731500;TraesCS7B03G0900400;TraesCS3D03G0229900;TraesCS7A03G1055500;TraesCS7D03G1008100;TraesCS3B03G1337900;TraesCS6B03G1030800;TraesCS3B03G0305500;TraesCS5D03G0913400		TraesCS5D03G0913400	0	1	0	0	1	0	0	1	0	H010	H010	H010	G000	G111	G000
							TraesCS6A03G0861500	0	1	0	0	1	0	0	1	0	H010	H010	H010	G000	G111	G000
							TraesCS6B03G1030800	0	1	0	0	1	0	0	1	0	H010	H010	H010	G000	G111	G000
							TraesCS6D03G0731500	0	1	0	0	1	0	0	1	0	H010	H010	H010	G000	G111	G000
							TraesCS7A03G1055500	0	1	0	0	1	0	0	1	0	H010	H010	H010	G000	G111	G000
							TraesCS7B03G0836200	0	1	0	0	1	0	0	1	0	H010	H010	H010	G000	G111	G000
							TraesCS7B03G0900400	0	1	0	0	1	0	0	1	0	H010	H010	H010	G000	G111	G000
							TraesCS7D03G0955500	0	1	0	0	1	0	0	1	0	H010	H010	H010	G000	G111	G000
							TraesCS7D03G1008100	0	1	0	0	1	0	0	1	0	H010	H010	H010	G000	G111	G000
							TraesCS2D03G0662000	0	1	0	0	1	0	0	1	0	H010	H010	H010	G000	G111	G000
Table 5b. Enriched GO terms among the unanimously down-regulated (GMeJA222) genes involved in JA response pathways
							TraesCS3A03G0336500	0	2	0	0	2	0	0	2	0	H020	H020	H020	G000	G222	G000
GO ID	Description	P-Value	Total Genes	Matched Gene Counts	Matched Genes		TraesCS3A03G0872200	0	2	0	0	2	0	0	2	0	H020	H020	H020	G000	G222	G000
GO:0009753	response to jasmonic acid	0.02	61	3 (4.92%)	TraesCS3A03G0336500;TraesCS5A03G1281300;TraesCS3B03G1419900		TraesCS3B03G0995800	0	2	0	0	2	0	0	2	0	H020	H020	H020	G000	G222	G000
GO:0071395	cellular response to jasmonic acid stimulus	0.003976	33	3 (9.09%)	TraesCS3A03G0336500;TraesCS5A03G1281300;TraesCS3B03G1419900		TraesCS3B03G1419900	0	2	0	0	2	0	0	2	0	H020	H020	H020	G000	G222	G000
GO:2000022	regulation of jasmonic acid mediated signaling pathway	0.001056	21	3 (14.29%)	TraesCS3A03G0872200;TraesCS3D03G0798500;TraesCS3B03G0995800		TraesCS3D03G0798500	0	2	0	0	2	0	0	2	0	H020	H020	H020	G000	G222	G000
							TraesCS5A03G1281300	0	2	0	0	2	0	0	2	0	H020	H020	H020	G000	G222	G000

## Sheet: Table 6
Table 6. Unanimously up-regulated OPR genes and OPR-like genes.
															DEFE analysis over water
						Superb			DH2			DH1			Hg(SA, MeJA, ETp)			Gh(DH1,DH2,Superb)
Gene_ID	Refseq Description	Synonyms	KEGG gene	KEGG Description	EC #	SA	MeJA	ETp	SA	MeJA	ETp	SA	MeJA	ETp	Superb	DH2	DH1	SA	MeJA	ETp
TraesCS4D03G0809500	12-oxophytodienoate reductase 1-like		K05894	12-oxophytodienoic acid reductase [EC:1.3.1.42]	EC:1.3.1.42	0	0	0	0	2	0	0	2	0	H000	H020	H020	G000	G220	G000
TraesCS7A03G0410900	12-oxophytodienoate reductase 1-like		K05894	12-oxophytodienoic acid reductase [EC:1.3.1.42]	EC:1.3.1.42	0	0	0	0	0	0	0	1	0	H000	H000	H010	G000	G100	G000
TraesCS7A03G0999600	12-oxophytodienoate reductase 7-like		K05894	12-oxophytodienoic acid reductase [EC:1.3.1.42]	EC:1.3.1.42	0	1	0	0	1	0	0	1	0	H010	H010	H010	G000	G111	G000
TraesCS7A03G1307900	12-oxophytodienoate reductase 1-like		K05894	12-oxophytodienoic acid reductase [EC:1.3.1.42]	EC:1.3.1.42	0	1	0	0	0	0	0	1	0	H010	H000	H010	G000	G101	G000
TraesCS7B03G0213800	12-oxophytodienoate reductase 1-like		K05894	12-oxophytodienoic acid reductase [EC:1.3.1.42]	EC:1.3.1.42	0	0	0	0	0	0	0	1	0	H000	H000	H010	G000	G100	G000
TraesCS7B03G0836200	12-oxophytodienoate reductase 7	OPR2	K05894	12-oxophytodienoic acid reductase [EC:1.3.1.42]	EC:1.3.1.42	0	1	0	0	1	0	0	1	0	H010	H010	H010	G000	G111	G000
TraesCS7D03G0396800	12-oxophytodienoate reductase 1		K05894	12-oxophytodienoic acid reductase [EC:1.3.1.42]	EC:1.3.1.42	0	0	0	0	0	0	0	1	0	H000	H000	H010	G000	G100	G000
TraesCS7D03G0955500	12-oxophytodienoate reductase 7-like		K05894	12-oxophytodienoic acid reductase [EC:1.3.1.42]	EC:1.3.1.42	0	1	0	0	1	0	0	1	0	H010	H010	H010	G000	G111	G000
TraesCS2A03G0773700	putative 12-oxophytodienoate reductase 11		K05894	12-oxophytodienoic acid reductase [EC:1.3.1.42]	EC:1.3.1.42	0	1	0	0	1	0	0	1	0	H010	H010	H010	G000	G111	G000
TraesCS2B03G0855500	putative 12-oxophytodienoate reductase 11 isoform X1		K05894	12-oxophytodienoic acid reductase [EC:1.3.1.42]	EC:1.3.1.42	0	1	0	0	1	0	0	1	0	H010	H010	H010	G000	G111	G000
TraesCS2B03G0855600	putative 12-oxophytodienoate reductase 12		K05894	12-oxophytodienoic acid reductase [EC:1.3.1.42]	EC:1.3.1.42	0	0	0	0	1	0	0	0	0	H000	H010	H000	G000	G010	G000
TraesCS2D03G0712700	putative 12-oxophytodienoate reductase 11		K05894	12-oxophytodienoic acid reductase [EC:1.3.1.42]	EC:1.3.1.42	0	1	0	0	1	0	0	1	0	H010	H010	H010	G000	G111	G000
TraesCS6B03G0994700	putative 12-oxophytodienoate reductase 11		K05894	12-oxophytodienoic acid reductase [EC:1.3.1.42]	EC:1.3.1.42	0	1	0	0	1	0	0	1	0	H010	H010	H010	G000	G111	G000
TraesCS6B03G1283200	putative 12-oxophytodienoate reductase 11		K05894	12-oxophytodienoic acid reductase [EC:1.3.1.42]	EC:1.3.1.42	0	2	0	0	0	0	0	0	0	H020	H000	H000	G000	G002	G000
TraesCS6D03G0707800	putative 12-oxophytodienoate reductase 11		K05894	12-oxophytodienoic acid reductase [EC:1.3.1.42]	EC:1.3.1.42	0	1	0	0	1	0	0	1	0	H010	H010	H010	G000	G111	G000

## Sheet: Table 7
Table 7. Significant GO terms among the unanimously up-regulated genes by MeJA.
GO ID	Description	P-Value	Total Genes	Matched Gene Counts	Matched Genes
GO:0009698	phenylpropanoid metabolic process	4.748e-10	157	23 (14.65%)	TraesCS6B03G0520600;TraesCS3B03G0992200;TraesCS3A03G0818800;TraesCS3A03G1023600;TraesCS3B03G1172000;TraesCS2D03G0459600;TraesCS3A03G0592600;TraesCS6B03G0759300;TraesCS6D03G0363400;TraesCS2D03G0863300;TraesCS3B03G0981000;TraesCS2B03G0540200;TraesCS3D03G0260400;TraesCS3B03G0980500;TraesCS3D03G0784800;TraesCS2A03G0409200;TraesCS2B03G1015300;TraesCS2D03G0862600;TraesCS3B03G0336200;TraesCS6A03G0429300…
GO:0009803	cinnamic acid metabolic process	7.853e-06	35	8 (22.86%)	TraesCS2D03G0459600;TraesCS2A03G0409200;TraesCS2B03G1015300;TraesCS6B03G0759300;TraesCS2D03G0862600;TraesCS2A03G0922900;TraesCS2D03G0863300;TraesCS2B03G0540200
GO:0009809	lignin biosynthetic process	1.033e-05	18	6 (33.33%)	TraesCS6B03G0520600;TraesCS3A03G1023600;TraesCS3B03G1172000;TraesCS3A03G0592600;TraesCS6A03G0429300;TraesCS6D03G0363400
GO:0009864	induced systemic resistance, jasmonic acid mediated signaling pathway	0.0003401	12	4 (33.33%)	TraesCS6A03G0861500;TraesCS6D03G0731500;TraesCS3B03G1337900;TraesCS6B03G1030800
GO:0009682	induced systemic resistance	0.001135	16	4 (25%)	TraesCS6A03G0861500;TraesCS6D03G0731500;TraesCS3B03G1337900;TraesCS6B03G1030800
GO:0010112	regulation of systemic acquired resistance	0.005467	24	4 (16.67%)	TraesCS3B03G0093300;TraesCS7B03G0900400;TraesCS7A03G1055500;TraesCS7D03G1008100
GO:0009694	jasmonic acid metabolic process	4.091e-08	26	9 (34.62%)	TraesCS7D03G0955500;TraesCS7B03G0836200;TraesCS6A03G0861500;TraesCS6D03G0731500;TraesCS7B03G0900400;TraesCS7A03G1055500;TraesCS7D03G1008100;TraesCS6B03G1030800;TraesCS5D03G0913400
GO:0009695	jasmonic acid biosynthetic process	1.439e-07	10	6 (60%)	TraesCS7D03G0955500;TraesCS7B03G0836200;TraesCS6A03G0861500;TraesCS6D03G0731500;TraesCS6B03G1030800;TraesCS5D03G0913400
GO:1990206	jasmonyl-Ile conjugate hydrolase activity	2.764e-05	3	3 (100%)	TraesCS7B03G0900400;TraesCS7A03G1055500;TraesCS7D03G1008100
GO:0009867	jasmonic acid mediated signaling pathway	0.01	30	4 (13.33%)	TraesCS6A03G0861500;TraesCS6D03G0731500;TraesCS3B03G1337900;TraesCS6B03G1030800
GO:0009753	response to jasmonic acid	1.968e-06	61	11 (18.03%)	TraesCS3A03G0238100;TraesCS6A03G0861500;TraesCS6D03G0731500;TraesCS7B03G0900400;TraesCS3D03G0229900;TraesCS7A03G1055500;TraesCS7D03G1008100;TraesCS3B03G1337900;TraesCS6B03G1030800;TraesCS3B03G0305500;TraesCS5D03G0913400
GO:2000022	regulation of jasmonic acid mediated signaling pathway	0.02	21	3 (14.29%)	TraesCS2D03G0662000;TraesCS2D03G1131500;TraesCS2B03G1339900
GO:0071395	cellular response to jasmonic acid stimulus	0.02	33	4 (12.12%)	TraesCS6A03G0861500;TraesCS6D03G0731500;TraesCS3B03G1337900;TraesCS6B03G1030800
GO:0019748	secondary metabolic process	1.054e-11	195	28 (14.36%)	TraesCS6B03G0520600;TraesCS3B03G0992200;TraesCS3A03G1023600;TraesCS2D03G0459600;TraesCS2D03G0927100;TraesCS3A03G0592600;TraesCS6B03G0759300;TraesCS2D03G0029500;TraesCS6D03G0363400;TraesCS3D03G0260400;TraesCS3D03G0784800;TraesCS3B03G0336200;TraesCS6A03G0429300;TraesCS3A03G0268100;TraesCS2A03G0922900;TraesCS3A03G0390500;TraesCS3A03G0857000;TraesCS3A03G0818800;TraesCS3B03G1172000;TraesCS2D03G0045100…
GO:0044550	secondary metabolite biosynthetic process	2.305e-08	94	16 (17.02%)	TraesCS6B03G0520600;TraesCS3A03G1023600;TraesCS3B03G1172000;TraesCS2D03G0459600;TraesCS3A03G0592600;TraesCS6B03G0759300;TraesCS2D03G0029500;TraesCS6D03G0363400;TraesCS2D03G0045100;TraesCS2D03G0863300;TraesCS2B03G0540200;TraesCS2A03G0409200;TraesCS2B03G1015300;TraesCS2D03G0862600;TraesCS6A03G0429300;TraesCS2A03G0922900
GO:0016491	oxidoreductase activity	7.265e-50	6583	421 (6.4%)	TraesCS1B03G0708800;TraesCS1A03G0862600;TraesCS6B03G0994700;TraesCS5A03G0533600;TraesCS2B03G1234100;TraesCS2B03G0839500;TraesCS5B03G0408000;TraesCS4A03G0881400;TraesCS4B03G0886300;TraesCS6D03G0269200;TraesCS5B03G0587800;TraesCS2A03G0148900;TraesCS5A03G0970700;TraesCS5B03G0701900;TraesCS3A03G0818800;TraesCS3D03G0746800;TraesCS1A03G1019700;TraesCS2B03G0063800;TraesCS6A03G0939400;TraesCS1A03G0770600…
GO:0016701	oxidoreductase activity, acting on single donors with incorporation of molecular oxygen	5.816e-34	177	50 (28.25%)	TraesCS1B03G0708800;TraesCS7B03G0101600;TraesCS4B03G0082200;TraesCS5A03G0017800;TraesCS2A03G0780600;TraesCS5A03G0907300;TraesCS1A03G0621200;TraesCS4B03G0082800;TraesCS4B03G0809700;TraesCS6A03G0725700;TraesCS5D03G0868800;TraesCS6D03G0343800;TraesCS6D03G0269200;TraesCS5A03G0481900;TraesCS4D03G0696000;TraesCS2B03G0867600;TraesCS4D03G0058900;TraesCS6B03G0433700;TraesCS5A03G0906500;TraesCS7D03G0860400…
GO:0016702	oxidoreductase activity, acting on single donors with incorporation of molecular oxygen, incorporation of two atoms of oxygen	9.471e-25	137	37 (27.01%)	TraesCS4B03G0082500;TraesCS4B03G0082200;TraesCS5B03G0943700;TraesCS7D03G0548000;TraesCS5A03G0017800;TraesCS4A03G0711500;TraesCS5B03G0014800;TraesCS2A03G0780600;TraesCS5A03G0907300;TraesCS4B03G0082800;TraesCS6B03G0497600;TraesCS6A03G0725700;TraesCS6D03G0269100;TraesCS5D03G0868800;TraesCS2D03G0720400;TraesCS5D03G0868300;TraesCS6B03G0405500;TraesCS6D03G0343800;TraesCS6D03G0269200;TraesCS5B03G0958400…
GO:0016705	oxidoreductase activity, acting on paired donors, with incorporation or reduction of molecular oxygen	1.686e-17	1845	127 (6.88%)	TraesCS6B03G0585000;TraesCS1A03G0862600;TraesCS1D03G0001300;TraesCS2B03G0432000;TraesCS4B03G0768300;TraesCS5A03G0948600;TraesCS5A03G0165800;TraesCS4A03G0021000;TraesCS1D03G0736900;TraesCS2B03G0067200;TraesCS4B03G0886300;TraesCS3D03G0754700;TraesCS1B03G0881400;TraesCS5D03G0164500;TraesCS5A03G0970300;TraesCS5D03G0011800;TraesCS2D03G0330000;TraesCS5D03G0904700;TraesCS2A03G0148900;TraesCS5A03G0970700…
GO:0016616	oxidoreductase activity, acting on the CH-OH group of donors, NAD or NADP as acceptor	6.778e-10	329	34 (10.33%)	TraesCS4A03G1141700;TraesCS6B03G0520600;TraesCS4A03G0824400;TraesCS5A03G0942400;TraesCS3A03G0592600;TraesCS7B03G0386400;TraesCS6D03G0363400;TraesCS5D03G0635100;TraesCS3B03G0575400;TraesCS3D03G0229400;TraesCS6D03G0254200;TraesCS4B03G0264500;TraesCS2A03G0842400;TraesCS3B03G1413400;TraesCS6A03G0429300;TraesCS4D03G0092300;TraesCS4A03G0686700;TraesCS4D03G0226400;TraesCS5D03G0900300;TraesCS5B03G0992400…
GO:0016614	oxidoreductase activity, acting on CH-OH group of donors	3.226e-09	421	38 (9.03%)	TraesCS4A03G1141700;TraesCS6B03G0520600;TraesCS4A03G0824400;TraesCS5A03G0942400;TraesCS3A03G0592600;TraesCS7B03G0386400;TraesCS6D03G0363400;TraesCS5D03G0635100;TraesCS3B03G0575400;TraesCS3D03G0229400;TraesCS6D03G0254200;TraesCS7D03G0748200;TraesCS4B03G0264500;TraesCS2A03G0842400;TraesCS3B03G1413400;TraesCS6A03G0429300;TraesCS4D03G0092300;TraesCS4A03G0686700;TraesCS4D03G0226400;TraesCS5D03G0900300…
GO:0016703	oxidoreductase activity, acting on single donors with incorporation of molecular oxygen, incorporation of one atom of oxygen (internal monooxygenases or internal mixed function oxidases)	2.261e-07	23	8 (34.78%)	TraesCS4A03G1017200;TraesCS4B03G0809700;TraesCS7D03G0307400;TraesCS1B03G0708800;TraesCS1D03G0583100;TraesCS7B03G0101600;TraesCS4D03G0725700;TraesCS1A03G0621200
GO:0016638	oxidoreductase activity, acting on the CH-NH2 group of donors	4.841e-07	43	10 (23.26%)	TraesCS5B03G1075500;TraesCS2B03G1042000;TraesCS5D03G0968500;TraesCS4B03G0747500;TraesCS2A03G0941300;TraesCS4A03G0037000;TraesCS2D03G0768300;TraesCS5A03G1024000;TraesCS2D03G0885000;TraesCS4D03G0667600
GO:0016639	oxidoreductase activity, acting on the CH-NH2 group of donors, NAD or NADP as acceptor	1.854e-06	14	6 (42.86%)	TraesCS5B03G1075500;TraesCS2B03G1042000;TraesCS5D03G0968500;TraesCS2A03G0941300;TraesCS5A03G1024000;TraesCS2D03G0885000
GO:0016653	oxidoreductase activity, acting on NAD(P)H, heme protein as acceptor	1.033e-05	18	6 (33.33%)	TraesCS5B03G0911200;TraesCS3A03G0810300;TraesCS5A03G0866500;TraesCS3B03G0932900;TraesCS3D03G0746800;TraesCS5D03G0830500
GO:0016903	oxidoreductase activity, acting on the aldehyde or oxo group of donors	0.0002124	188	16 (8.51%)	TraesCS7B03G0066800;TraesCS5B03G0557800;TraesCS4B03G0158500;TraesCS7A03G0297600;TraesCS4A03G0619500;TraesCS5B03G0332700;TraesCS3B03G1115600;TraesCS5D03G0320000;TraesCS5A03G0547600;TraesCS1B03G1084700;TraesCS4B03G0183900;TraesCS5A03G0444500;TraesCS4D03G0151600;TraesCS5D03G0511400;TraesCS7D03G0275400;TraesCS5B03G0587800
GO:0016649	oxidoreductase activity, acting on the CH-NH group of donors, quinone or similar compound as acceptor	0.0005161	6	3 (50%)	TraesCS1A03G0552200;TraesCS1D03G0532400;TraesCS1B03G0644100
GO:0016645	oxidoreductase activity, acting on the CH-NH group of donors	0.0006799	64	8 (12.5%)	TraesCS3B03G0876900;TraesCS5A03G1103900;TraesCS5B03G1172800;TraesCS3D03G1050800;TraesCS1A03G0552200;TraesCS5D03G1060400;TraesCS1D03G0532400;TraesCS1B03G0644100
GO:0016620	oxidoreductase activity, acting on the aldehyde or oxo group of donors, NAD or NADP as acceptor	0.0008142	153	13 (8.5%)	TraesCS7B03G0066800;TraesCS5B03G0557800;TraesCS7A03G0297600;TraesCS4A03G0619500;TraesCS3B03G1115600;TraesCS5A03G0547600;TraesCS1B03G1084700;TraesCS4B03G0183900;TraesCS5A03G0444500;TraesCS4D03G0151600;TraesCS5D03G0511400;TraesCS7D03G0275400;TraesCS5B03G0587800
GO:0052592	oxidoreductase activity, acting on CH or CH2 groups, with an iron-sulfur protein as acceptor	0.0008828	7	3 (42.86%)	TraesCS6B03G0720000;TraesCS6D03G0491100;TraesCS6A03G0592400
GO:0050664	oxidoreductase activity, acting on NAD(P)H, oxygen as acceptor	0.001209	40	6 (15%)	TraesCS3A03G0842900;TraesCS3B03G0805000;TraesCS3D03G0407400;TraesCS3B03G0967100;TraesCS6D03G0366700;TraesCS3B03G0517000
GO:0016717	oxidoreductase activity, acting on paired donors, with oxidation of a pair of donors resulting in the reduction of molecular oxygen to two molecules of water	0.004456	68	7 (10.29%)	TraesCS2A03G0146400;TraesCS4A03G0226500;TraesCS6A03G0745400;TraesCS4D03G0482600;TraesCS6D03G0627400;TraesCS3D03G0923600;TraesCS4B03G0545000
GO:0016641	oxidoreductase activity, acting on the CH-NH2 group of donors, oxygen as acceptor	0.005467	24	4 (16.67%)	TraesCS4B03G0747500;TraesCS4A03G0037000;TraesCS2D03G0768300;TraesCS4D03G0667600
GO:0016725	oxidoreductase activity, acting on CH or CH2 groups	0.01	17	3 (17.65%)	TraesCS6B03G0720000;TraesCS6D03G0491100;TraesCS6A03G0592400
GO:0016627	oxidoreductase activity, acting on the CH-CH group of donors	0.02	160	10 (6.25%)	TraesCS7D03G0955500;TraesCS6D03G0664000;TraesCS7B03G0836200;TraesCS6A03G0784600;TraesCS4A03G1243600;TraesCS7A03G0008400;TraesCS7A03G0991400;TraesCS1B03G0217100;TraesCS7D03G0009700;TraesCS7D03G0947700
GO:0016646	oxidoreductase activity, acting on the CH-NH group of donors, NAD or NADP as acceptor	0.02	21	3 (14.29%)	TraesCS5A03G1103900;TraesCS5B03G1172800;TraesCS5D03G1060400
GO:0016860	intramolecular oxidoreductase activity	3.216e-06	104	14 (13.46%)	TraesCS6D03G0133700;TraesCS1D03G0624800;TraesCS3B03G0368700;TraesCS6D03G0731500;TraesCS6B03G1030800;TraesCS7A03G0841300;TraesCS1A03G0663200;TraesCS6A03G0861500;TraesCS5D03G0584200;TraesCS7B03G0671400;TraesCS1B03G0753700;TraesCS5A03G0618000;TraesCS6A03G0141300;TraesCS7D03G0798500
GO:0016861	intramolecular oxidoreductase activity, interconverting aldoses and ketoses	0.0001782	40	7 (17.5%)	TraesCS7A03G0841300;TraesCS6D03G0133700;TraesCS5D03G0584200;TraesCS7B03G0671400;TraesCS5A03G0618000;TraesCS6A03G0141300;TraesCS7D03G0798500
GO:0016863	intramolecular oxidoreductase activity, transposing C=C bonds	0.003949	22	4 (18.18%)	TraesCS1A03G0663200;TraesCS1D03G0624800;TraesCS3B03G0368700;TraesCS1B03G0753700
GO:0016621	cinnamoyl-CoA reductase activity	0.0009145	2	2 (100%)	TraesCS5A03G0444500;TraesCS5B03G0587800
GO:0004128	cytochrome-b5 reductase activity, acting on NAD(P)H	0.001381	8	3 (37.5%)	TraesCS3A03G0810300;TraesCS3B03G0932900;TraesCS3D03G0746800
GO:0008883	glutamyl-tRNA reductase activity	0.002024	9	3 (33.33%)	TraesCS7B03G0066800;TraesCS7A03G0297600;TraesCS7D03G0275400
GO:0003958	NADPH-hemoprotein reductase activity	0.002827	10	3 (30%)	TraesCS5B03G0911200;TraesCS5A03G0866500;TraesCS5D03G0830500
GO:0016629	12-oxophytodienoate reductase activity	0.002688	3	2 (66.67%)	TraesCS7D03G0955500;TraesCS7B03G0836200
GO:0004489	methylenetetrahydrofolate reductase (NAD(P)H) activity	2.764e-05	3	3 (100%)	TraesCS5A03G1103900;TraesCS5B03G1172800;TraesCS5D03G1060400
GO:0004420	hydroxymethylglutaryl-CoA reductase (NADPH) activity	9.312e-05	9	4 (44.44%)	TraesCS7D03G0553900;TraesCS7B03G0386400;TraesCS5B03G0703200;TraesCS5D03G0635100
GO:0106312	methylenetetrahydrofolate reductase NADH activity	0.0009145	2	2 (100%)	TraesCS5A03G1103900;TraesCS5D03G1060400
GO:0106313	methylenetetrahydrofolate reductase NADPH activity	0.0009145	2	2 (100%)	TraesCS5A03G1103900;TraesCS5D03G1060400
GO:0003942	N-acetyl-gamma-glutamyl-phosphate reductase activity	2.764e-05	3	3 (100%)	TraesCS4B03G0183900;TraesCS4D03G0151600;TraesCS4A03G0619500
GO:1901605	alpha-amino acid metabolic process	2.593e-73	575	130 (22.61%)	TraesCS4B03G0030000;TraesCS4D03G0481800;TraesCS2B03G0805600;TraesCS7B03G0590100;TraesCS1B03G1241400;TraesCS4A03G0207100;TraesCS4B03G0544200;TraesCS4A03G0692400;TraesCS2D03G0750300;TraesCS3B03G0657500;TraesCS2A03G0922900;TraesCS2D03G0064900;TraesCS4B03G0725700;TraesCS2D03G0672600;TraesCS4D03G0524500;TraesCS6B03G0758700;TraesCS1A03G0487700;TraesCS5D03G0852600;TraesCS5A03G0890700;TraesCS7A03G0881400…
GO:0006082	organic acid metabolic process	9.485e-72	1979	234 (11.82%)	TraesCS4B03G0030000;TraesCS2B03G0805600;TraesCS5A03G0799900;TraesCS7B03G0590100;TraesCS1B03G1241400;TraesCS4A03G0207100;TraesCS4B03G0082800;TraesCS7D03G0009700;TraesCS2B03G1018400;TraesCS4A03G0692400;TraesCS3B03G0657500;TraesCS5D03G0868800;TraesCS2A03G0941300;TraesCS2A03G0922900;TraesCS2D03G0064900;TraesCS6D03G0269200;TraesCS6B03G0758700;TraesCS3D03G0337600;TraesCS5A03G0890700;TraesCS4D03G0696000…
GO:0019752	carboxylic acid metabolic process	1.997e-71	1955	232 (11.87%)	TraesCS4B03G0030000;TraesCS2B03G0805600;TraesCS5A03G0799900;TraesCS7B03G0590100;TraesCS1B03G1241400;TraesCS4A03G0207100;TraesCS4B03G0082800;TraesCS7D03G0009700;TraesCS2B03G1018400;TraesCS4A03G0692400;TraesCS3B03G0657500;TraesCS5D03G0868800;TraesCS2A03G0941300;TraesCS2A03G0922900;TraesCS2D03G0064900;TraesCS6D03G0269200;TraesCS6B03G0758700;TraesCS3D03G0337600;TraesCS5A03G0890700;TraesCS4D03G0696000…
GO:0043436	oxoacid metabolic process	1.156e-70	1973	232 (11.76%)	TraesCS4B03G0030000;TraesCS2B03G0805600;TraesCS5A03G0799900;TraesCS7B03G0590100;TraesCS1B03G1241400;TraesCS4A03G0207100;TraesCS4B03G0082800;TraesCS7D03G0009700;TraesCS2B03G1018400;TraesCS4A03G0692400;TraesCS3B03G0657500;TraesCS5D03G0868800;TraesCS2A03G0941300;TraesCS2A03G0922900;TraesCS2D03G0064900;TraesCS6D03G0269200;TraesCS6B03G0758700;TraesCS3D03G0337600;TraesCS5A03G0890700;TraesCS4D03G0696000…
GO:0044281	small molecule metabolic process	2.274e-69	3231	303 (9.38%)	TraesCS4B03G0030000;TraesCS2A03G0982400;TraesCS2B03G0805600;TraesCS5A03G0799900;TraesCS7B03G0590100;TraesCS1B03G1241400;TraesCS3B03G0572600;TraesCS4A03G0207100;TraesCS4B03G0082800;TraesCS7D03G0009700;TraesCS2B03G1018400;TraesCS4A03G0692400;TraesCS3B03G0657500;TraesCS5D03G0868800;TraesCS5B03G0552800;TraesCS2A03G0941300;TraesCS2A03G0922900;TraesCS2D03G0064900;TraesCS6D03G0269200;TraesCS3D03G0796600…
GO:0006520	amino acid metabolic process	1.872e-65	1067	163 (15.28%)	TraesCS4B03G0030000;TraesCS4A03G0169700;TraesCS4D03G0481800;TraesCS2B03G0805600;TraesCS5A03G0799900;TraesCS7B03G0590100;TraesCS1B03G1241400;TraesCS4B03G0288400;TraesCS4A03G0207100;TraesCS4B03G0544200;TraesCS2B03G1018400;TraesCS4A03G0692400;TraesCS2D03G0750300;TraesCS3B03G0657500;TraesCS2A03G0926300;TraesCS2A03G0941300;TraesCS2A03G0922900;TraesCS2D03G0064900;TraesCS4B03G0725700;TraesCS2D03G0672600…
GO:0009072	aromatic amino acid metabolic process	4.573e-53	214	71 (33.18%)	TraesCS4B03G0605600;TraesCS4A03G0169700;TraesCS5B03G1092400;TraesCS2B03G0805600;TraesCS5A03G0799900;TraesCS7B03G0590100;TraesCS1B03G1241400;TraesCS3B03G0575400;TraesCS7A03G0841300;TraesCS2D03G0750300;TraesCS2A03G0922900;TraesCS1D03G0648800;TraesCS1A03G1042500;TraesCS7D03G0798500;TraesCS7D03G1187100;TraesCS2D03G0672600;TraesCS4D03G0524500;TraesCS6B03G0758700;TraesCS5D03G0852600;TraesCS5B03G0430700…
GO:0016053	organic acid biosynthetic process	1.147e-50	879	130 (14.79%)	TraesCS4B03G0030000;TraesCS4A03G0169700;TraesCS4D03G0481800;TraesCS2B03G0805600;TraesCS5A03G0799900;TraesCS7B03G0590100;TraesCS4A03G0207100;TraesCS4B03G0082800;TraesCS4B03G0544200;TraesCS4A03G0692400;TraesCS2D03G0750300;TraesCS5D03G0868800;TraesCS2A03G0922900;TraesCS6D03G0269200;TraesCS4B03G0725700;TraesCS2D03G0672600;TraesCS4D03G0524500;TraesCS2D03G0712700;TraesCS5D03G0852600;TraesCS3D03G0337600…
GO:0046394	carboxylic acid biosynthetic process	1.147e-50	879	130 (14.79%)	TraesCS4B03G0030000;TraesCS4A03G0169700;TraesCS4D03G0481800;TraesCS2B03G0805600;TraesCS5A03G0799900;TraesCS7B03G0590100;TraesCS4A03G0207100;TraesCS4B03G0082800;TraesCS4B03G0544200;TraesCS4A03G0692400;TraesCS2D03G0750300;TraesCS5D03G0868800;TraesCS2A03G0922900;TraesCS6D03G0269200;TraesCS4B03G0725700;TraesCS2D03G0672600;TraesCS4D03G0524500;TraesCS2D03G0712700;TraesCS5D03G0852600;TraesCS3D03G0337600…
GO:0044283	small molecule biosynthetic process	1.981e-49	1100	144 (13.09%)	TraesCS4B03G0030000;TraesCS4A03G0169700;TraesCS4D03G0481800;TraesCS2B03G0805600;TraesCS5A03G0799900;TraesCS7B03G0590100;TraesCS4A03G0207100;TraesCS4B03G0082800;TraesCS4B03G0544200;TraesCS4A03G0692400;TraesCS2D03G0750300;TraesCS5D03G0868800;TraesCS2A03G0922900;TraesCS2D03G0617200;TraesCS6D03G0269200;TraesCS4B03G0725700;TraesCS2D03G0672600;TraesCS4D03G0524500;TraesCS2D03G0712700;TraesCS3A03G0818800…
GO:0016829	lyase activity	1.235e-42	1052	131 (12.45%)	TraesCS4A03G0169700;TraesCS2B03G0064200;TraesCS2D03G0046000;TraesCS7D03G1237600;TraesCS2B03G0805600;TraesCS5A03G0799900;TraesCS7B03G0590100;TraesCS1B03G1241400;TraesCS2B03G0064600;TraesCS2B03G1018400;TraesCS4A03G0692400;TraesCS2A03G0926300;TraesCS1B03G0501600;TraesCS2A03G0922900;TraesCS3B03G0229400;TraesCS2D03G0672600;TraesCS4D03G0524500;TraesCS6B03G0758700;TraesCS5D03G0852600;TraesCS5A03G0890700…
GO:0008652	amino acid biosynthetic process	2.414e-37	338	70 (20.71%)	TraesCS4B03G0030000;TraesCS6A03G0678500;TraesCS4B03G0567800;TraesCS4D03G0481800;TraesCS2B03G0805600;TraesCS7B03G0590100;TraesCS3B03G0575400;TraesCS3A03G0662600;TraesCS4A03G0207100;TraesCS4B03G0544200;TraesCS4D03G0084000;TraesCS1D03G0596300;TraesCS4A03G0692400;TraesCS2D03G0750300;TraesCS7D03G0536000;TraesCS4D03G0151600;TraesCS4B03G0725700;TraesCS2D03G0672600;TraesCS4D03G0524500;TraesCS7D03G0383900…
GO:1901607	alpha-amino acid biosynthetic process	1.035e-36	303	66 (21.78%)	TraesCS4B03G0030000;TraesCS6A03G0678500;TraesCS4B03G0567800;TraesCS4D03G0481800;TraesCS2B03G0805600;TraesCS7B03G0590100;TraesCS3A03G0662600;TraesCS4A03G0207100;TraesCS4B03G0544200;TraesCS4D03G0084000;TraesCS1D03G0596300;TraesCS4A03G0692400;TraesCS2D03G0750300;TraesCS7D03G0536000;TraesCS4D03G0151600;TraesCS4B03G0725700;TraesCS2D03G0672600;TraesCS4D03G0524500;TraesCS7D03G0383900;TraesCS5D03G0852600…
GO:0016835	carbon-oxygen lyase activity	6.288e-36	447	78 (17.45%)	TraesCSU03G0414200;TraesCS4B03G0605600;TraesCS4A03G0169700;TraesCS2B03G0064200;TraesCS5B03G1092400;TraesCS2D03G0046000;TraesCS7D03G1237600;TraesCS2B03G0805600;TraesCS5A03G0799900;TraesCS7B03G0590100;TraesCS1B03G1241400;TraesCS2B03G0064600;TraesCS3B03G0575400;TraesCS3A03G0662600;TraesCS2B03G0064800;TraesCS6B03G0214900;TraesCS6D03G0135100;TraesCS2A03G1015600;TraesCS1A03G1042500;TraesCS2D03G0672600;…
GO:0009073	aromatic amino acid family biosynthetic process	4.068e-35	84	38 (45.24%)	TraesCS2D03G0356600;TraesCS4B03G0605600;TraesCS4A03G0169700;TraesCS5B03G0832800;TraesCS5B03G0937900;TraesCS4B03G0827500;TraesCS7A03G0160900;TraesCS2B03G0805600;TraesCS2B03G0805700;TraesCS5A03G0799900;TraesCS7B03G0590100;TraesCS3B03G0575400;TraesCS4D03G0536900;TraesCS7A03G0949600;TraesCS2D03G0750300;TraesCS2D03G0672300;TraesCS1D03G0648800;TraesCS2D03G0672600;TraesCS4D03G0524500;TraesCS7D03G0947700…
GO:0009064	glutamine family amino acid metabolic process	5.093e-29	164	44 (26.83%)	TraesCS3B03G0132700;TraesCS3D03G0088300;TraesCS3D03G0069900;TraesCS6A03G0678500;TraesCS7A03G0553200;TraesCS1B03G0725000;TraesCS3D03G0088700;TraesCS3B03G0132900;TraesCS1D03G0171100;TraesCS2B03G0895500;TraesCS4B03G0567800;TraesCS1A03G0176200;TraesCS4D03G0481800;TraesCS3A03G0102000;TraesCS4A03G0207100;TraesCS4B03G0544200;TraesCS4D03G0084000;TraesCS1B03G0037500;TraesCS1D03G0596300;TraesCS2D03G0750300…
GO:0031407	oxylipin metabolic process	7.023e-29	43	26 (60.47%)	TraesCS4B03G0082500;TraesCS7D03G0955500;TraesCS4B03G0082200;TraesCS7D03G0548000;TraesCS5A03G0017800;TraesCS4A03G0711500;TraesCS5B03G0014800;TraesCS5A03G0907300;TraesCS4B03G0082800;TraesCS5D03G0868800;TraesCS5D03G0868300;TraesCS6B03G0405500;TraesCS6D03G0269200;TraesCS5B03G0958400;TraesCS2D03G0712700;TraesCS4D03G0696000;TraesCS4D03G0058600;TraesCS2B03G0867600;TraesCS5D03G0913400;TraesCS5D03G0028900…
GO:0031408	oxylipin biosynthetic process	1.42e-27	42	25 (59.52%)	TraesCS4B03G0082500;TraesCS7D03G0955500;TraesCS4B03G0082200;TraesCS7D03G0548000;TraesCS5A03G0017800;TraesCS4A03G0711500;TraesCS5B03G0014800;TraesCS5A03G0907300;TraesCS4B03G0082800;TraesCS5D03G0868800;TraesCS5D03G0868300;TraesCS6B03G0405500;TraesCS6D03G0269200;TraesCS5B03G0958400;TraesCS2D03G0712700;TraesCS4D03G0696000;TraesCS4D03G0058600;TraesCS2B03G0867600;TraesCS5D03G0028900;TraesCS7B03G0836200…
GO:0006586	indolalkylamine metabolic process	1.731e-26	73	30 (41.1%)	TraesCS4B03G0827500;TraesCS5B03G1092400;TraesCS7B03G0590100;TraesCS1B03G1241400;TraesCS1D03G1005300;TraesCS3D03G0260400;TraesCS7A03G0841300;TraesCS7A03G0949600;TraesCS2D03G0750300;TraesCS3B03G0336200;TraesCS3A03G0268100;TraesCS1A03G1042500;TraesCS7D03G0798500;TraesCS7D03G1187100;TraesCS4D03G0524500;TraesCS3D03G0801200;TraesCS5A03G1040500;TraesCS5B03G0430700;TraesCS5D03G0598500;TraesCS7B03G1143000…
GO:0006568	tryptophan metabolic process	1.731e-26	73	30 (41.1%)	TraesCS4B03G0827500;TraesCS5B03G1092400;TraesCS7B03G0590100;TraesCS1B03G1241400;TraesCS1D03G1005300;TraesCS3D03G0260400;TraesCS7A03G0841300;TraesCS7A03G0949600;TraesCS2D03G0750300;TraesCS3B03G0336200;TraesCS3A03G0268100;TraesCS1A03G1042500;TraesCS7D03G0798500;TraesCS7D03G1187100;TraesCS4D03G0524500;TraesCS3D03G0801200;TraesCS5A03G1040500;TraesCS5B03G0430700;TraesCS5D03G0598500;TraesCS7B03G1143000…
GO:0009308	amine metabolic process	7.507e-26	245	49 (20%)	TraesCS7D03G0781500;TraesCS5B03G1092400;TraesCS7B03G0590100;TraesCS1B03G1241400;TraesCS7A03G0841300;TraesCS2D03G0750300;TraesCS2D03G0064900;TraesCS1A03G1042500;TraesCS7D03G0798500;TraesCS7D03G1187100;TraesCS4D03G0524500;TraesCS1D03G0401300;TraesCS5B03G0430700;TraesCS7B03G1143000;TraesCS1D03G0025500;TraesCS1B03G0512300;TraesCS4D03G0738100;TraesCS3B03G0876900;TraesCS4B03G0747500;TraesCS4A03G0184500…
GO:0016054	organic acid catabolic process	1.506e-24	217	45 (20.74%)	TraesCS2B03G1307900;TraesCS2D03G0459600;TraesCS6B03G0759300;TraesCS1B03G0217100;TraesCS3D03G0260400;TraesCS3B03G0831500;TraesCS3B03G1203200;TraesCS6A03G0397300;TraesCS6D03G0254200;TraesCS7D03G0009700;TraesCS1B03G0037500;TraesCS1A03G0552200;TraesCS3B03G0336200;TraesCS3B03G1413400;TraesCS3A03G0268100;TraesCS2A03G0922900;TraesCS4A03G1243600;TraesCS7A03G0008400;TraesCS2D03G0064900;TraesCS6B03G0758700…
GO:0046395	carboxylic acid catabolic process	1.506e-24	217	45 (20.74%)	TraesCS2B03G1307900;TraesCS2D03G0459600;TraesCS6B03G0759300;TraesCS1B03G0217100;TraesCS3D03G0260400;TraesCS3B03G0831500;TraesCS3B03G1203200;TraesCS6A03G0397300;TraesCS6D03G0254200;TraesCS7D03G0009700;TraesCS1B03G0037500;TraesCS1A03G0552200;TraesCS3B03G0336200;TraesCS3B03G1413400;TraesCS3A03G0268100;TraesCS2A03G0922900;TraesCS4A03G1243600;TraesCS7A03G0008400;TraesCS2D03G0064900;TraesCS6B03G0758700…
GO:0006576	biogenic amine metabolic process	5.417e-24	162	39 (24.07%)	TraesCS4B03G0827500;TraesCS7D03G0781500;TraesCS5B03G1092400;TraesCS7B03G0590100;TraesCS1B03G1241400;TraesCS1D03G1005300;TraesCS3D03G0260400;TraesCS7A03G0841300;TraesCS1B03G0037500;TraesCS7A03G0949600;TraesCS2D03G0750300;TraesCS3B03G0336200;TraesCS3A03G0268100;TraesCS2D03G0064900;TraesCS1A03G1042500;TraesCS7D03G0798500;TraesCS7D03G1187100;TraesCS4D03G0524500;TraesCS5D03G0766400;TraesCS3D03G0801200…
GO:0042430	indole-containing compound metabolic process	5.446e-24	86	30 (34.88%)	TraesCS4B03G0827500;TraesCS5B03G1092400;TraesCS7B03G0590100;TraesCS1B03G1241400;TraesCS1D03G1005300;TraesCS3D03G0260400;TraesCS7A03G0841300;TraesCS7A03G0949600;TraesCS2D03G0750300;TraesCS3B03G0336200;TraesCS3A03G0268100;TraesCS1A03G1042500;TraesCS7D03G0798500;TraesCS7D03G1187100;TraesCS4D03G0524500;TraesCS3D03G0801200;TraesCS5A03G1040500;TraesCS5B03G0430700;TraesCS5D03G0598500;TraesCS7B03G1143000…
GO:0044282	small molecule catabolic process	2.581e-23	302	51 (16.89%)	TraesCS7D03G0009700;TraesCS3B03G1413400;TraesCS2A03G0922900;TraesCS4A03G1243600;TraesCS2D03G0064900;TraesCS6B03G0758700;TraesCS3B03G0368700;TraesCS5B03G0430700;TraesCS2D03G1101000;TraesCS1D03G0025500;TraesCS2D03G0863300;TraesCS5B03G0852300;TraesCS3A03G0732000;TraesCS5D03G0781000;TraesCS7D03G0860400;TraesCS2A03G0409800;TraesCS2A03G0409200;TraesCS3D03G0585100;TraesCS2D03G0862600;TraesCS3B03G0719300…
GO:0006525	arginine metabolic process	4.304e-23	46	23 (50%)	TraesCS6A03G0678500;TraesCS7A03G0553200;TraesCS1B03G0725000;TraesCS1D03G0171100;TraesCS4B03G0567800;TraesCS1A03G0176200;TraesCS1D03G0025500;TraesCS4A03G0619500;TraesCS4A03G0207100;TraesCS7B03G0371000;TraesCS1B03G0037500;TraesCS1D03G0596300;TraesCS4B03G0183900;TraesCS2A03G0138200;TraesCS6B03G0798100;TraesCS6D03G0568700;TraesCS7D03G0536000;TraesCS2D03G0064900;TraesCS2B03G0102100;TraesCS4D03G0151600…
GO:0016836	hydro-lyase activity	4.937e-23	224	44 (19.64%)	TraesCS7A03G1309200;TraesCS2D03G0866400;TraesCS5B03G0937900;TraesCS5B03G1092400;TraesCS7D03G1237600;TraesCS2B03G0805600;TraesCS2B03G0805700;TraesCS7B03G0590100;TraesCS7D03G1237700;TraesCS1B03G1241400;TraesCS1D03G1005300;TraesCS3B03G0575400;TraesCS7A03G0949600;TraesCS7B03G1237200;TraesCS2D03G0672300;TraesCS1A03G1042500;TraesCS2D03G0672600;TraesCS2D03G0158000;TraesCS5A03G1040500;TraesCS5D03G0852600…
GO:0006749	glutathione metabolic process	1.94e-21	399	56 (14.04%)	TraesCS1A03G0501900;TraesCS2D03G0476000;TraesCS1B03G0240900;TraesCS1D03G0221200;TraesCS1D03G0486100;TraesCS4D03G0493300;TraesCS7A03G1072200;TraesCS1A03G0502000;TraesCS1D03G0485400;TraesCS4A03G0214400;TraesCS5D03G0074100;TraesCS7A03G1156600;TraesCS4D03G0493500;TraesCS1A03G0502600;TraesCS1B03G0260500;TraesCS1B03G0306600;TraesCS1D03G0185900;TraesCS1B03G0306800;TraesCS4B03G0557600;TraesCS2A03G0467200…
GO:0051213	dioxygenase activity	2.679e-20	191	38 (19.9%)	TraesCS4B03G0082500;TraesCS4B03G0082200;TraesCS5B03G0943700;TraesCS7D03G0548000;TraesCS5A03G0017800;TraesCS4A03G0711500;TraesCS5B03G0014800;TraesCS2A03G0780600;TraesCS5A03G0907300;TraesCS4B03G0082800;TraesCS6B03G0497600;TraesCS6A03G0725700;TraesCS6D03G0269100;TraesCS5D03G0868800;TraesCS2D03G0720400;TraesCS5D03G0868300;TraesCS6B03G0405500;TraesCS6D03G0343800;TraesCS6D03G0269200;TraesCS5B03G0958400…
GO:1901606	alpha-amino acid catabolic process	1.604e-19	147	33 (22.45%)	TraesCS2B03G1307900;TraesCS2D03G0459600;TraesCS6B03G0759300;TraesCS1B03G0217100;TraesCS3D03G0260400;TraesCS3B03G0831500;TraesCS6A03G0397300;TraesCS1B03G0037500;TraesCS1A03G0552200;TraesCS3B03G0336200;TraesCS3A03G0268100;TraesCS2A03G0922900;TraesCS2D03G0064900;TraesCS6B03G0758700;TraesCS3D03G0801200;TraesCS5B03G0430700;TraesCS2A03G1151900;TraesCS5D03G0598500;TraesCS2D03G1101000;TraesCS1D03G0025500…
GO:0005506	iron ion binding	1.719e-19	1804	130 (7.21%)	TraesCS6B03G0585000;TraesCS1A03G0862600;TraesCS1D03G0001300;TraesCS2B03G0432000;TraesCS4B03G0768300;TraesCS5A03G0948600;TraesCS4A03G0580800;TraesCS5A03G0165800;TraesCS4A03G0021000;TraesCS1D03G0736900;TraesCS2B03G0067200;TraesCS4B03G0886300;TraesCS3D03G0754700;TraesCS1B03G0881400;TraesCS5D03G0164500;TraesCS5A03G0970300;TraesCS5D03G0011800;TraesCS2D03G0330000;TraesCS5D03G0904700;TraesCS2A03G0148900…
GO:0009063	amino acid catabolic process	3.112e-19	150	33 (22%)	TraesCS2B03G1307900;TraesCS2D03G0459600;TraesCS6B03G0759300;TraesCS1B03G0217100;TraesCS3D03G0260400;TraesCS3B03G0831500;TraesCS6A03G0397300;TraesCS1B03G0037500;TraesCS1A03G0552200;TraesCS3B03G0336200;TraesCS3A03G0268100;TraesCS2A03G0922900;TraesCS2D03G0064900;TraesCS6B03G0758700;TraesCS3D03G0801200;TraesCS5B03G0430700;TraesCS2A03G1151900;TraesCS5D03G0598500;TraesCS2D03G1101000;TraesCS1D03G0025500…
GO:1902221	erythrose 4-phosphate/phosphoenolpyruvate family amino acid metabolic process	1.313e-18	82	25 (30.49%)	TraesCS2D03G0459600;TraesCS6B03G0759300;TraesCS5B03G0937900;TraesCS2B03G0805600;TraesCS2B03G0805700;TraesCS3D03G0260400;TraesCS3B03G0336200;TraesCS3A03G0268100;TraesCS2A03G0922900;TraesCS2D03G0672300;TraesCS2D03G0672600;TraesCS2D03G0158000;TraesCS6B03G0758700;TraesCS5D03G0852600;TraesCS5A03G0890700;TraesCS2B03G0223400;TraesCS2A03G0729700;TraesCS2D03G0863300;TraesCS2A03G0729600;TraesCS2B03G0540200…
GO:0006558	L-phenylalanine metabolic process	1.313e-18	82	25 (30.49%)	TraesCS2D03G0459600;TraesCS6B03G0759300;TraesCS5B03G0937900;TraesCS2B03G0805600;TraesCS2B03G0805700;TraesCS3D03G0260400;TraesCS3B03G0336200;TraesCS3A03G0268100;TraesCS2A03G0922900;TraesCS2D03G0672300;TraesCS2D03G0672600;TraesCS2D03G0158000;TraesCS6B03G0758700;TraesCS5D03G0852600;TraesCS5A03G0890700;TraesCS2B03G0223400;TraesCS2A03G0729700;TraesCS2D03G0863300;TraesCS2A03G0729600;TraesCS2B03G0540200…
GO:0046872	metal ion binding	2.638e-18	8842	407 (4.6%)	TraesCS1D03G0584800;TraesCS1A03G0862600;TraesCS2D03G0046000;TraesCS7D03G1237600;TraesCS5A03G0533600;TraesCS3B03G0572600;TraesCS5B03G0408000;TraesCS4A03G0881400;TraesCS3D03G1069000;TraesCS4B03G0886300;TraesCS2D03G0064900;TraesCS6D03G0269200;TraesCS2A03G0148900;TraesCS5A03G0970700;TraesCS3D03G0089300;TraesCS3A03G0818800;TraesCS2B03G0063800;TraesCS4D03G0797500;TraesCS6A03G0939400;TraesCS4A03G0018000…
GO:0043169	cation binding	5.817e-18	8912	408 (4.58%)	TraesCS1D03G0584800;TraesCS1A03G0862600;TraesCS2D03G0046000;TraesCS7D03G1237600;TraesCS5A03G0533600;TraesCS3B03G0572600;TraesCS5B03G0408000;TraesCS4A03G0881400;TraesCS3D03G1069000;TraesCS4B03G0886300;TraesCS2D03G0064900;TraesCS6D03G0269200;TraesCS2A03G0148900;TraesCS5A03G0970700;TraesCS3D03G0089300;TraesCS3A03G0818800;TraesCS2B03G0063800;TraesCS4D03G0797500;TraesCS6A03G0939400;TraesCS4A03G0018000…
GO:0009423	chorismate biosynthetic process	4.905e-17	14	12 (85.71%)	TraesCS5D03G0756700;TraesCS2B03G0456400;TraesCS2D03G0356600;TraesCS4B03G0605600;TraesCS4A03G0169700;TraesCS5B03G0832800;TraesCS2A03G0340100;TraesCS7A03G0160900;TraesCS5A03G0799900;TraesCS3B03G0575400;TraesCS4D03G0536900;TraesCS7D03G0149700
GO:0055085	transmembrane transport	5.288e-17	3131	182 (5.81%)	TraesCS4D03G0590400;TraesCS4D03G0712800;TraesCS2B03G1009400;TraesCS2D03G0849600;TraesCS6B03G0761200;TraesCS4D03G0250600;TraesCS1A03G0683400;TraesCS2D03G0860000;TraesCS3B03G0572600;TraesCS1A03G0683800;TraesCS2A03G0922100;TraesCS2A03G0220500;TraesCS6D03G0894200;TraesCS7D03G0260400;TraesCS3B03G0743500;TraesCS2D03G0861600;TraesCS7A03G0891600;TraesCS3D03G0601600;TraesCS5A03G1138800;TraesCS5B03G0824000…
GO:0016838	carbon-oxygen lyase activity, acting on phosphates	1.285e-16	193	34 (17.62%)	TraesCS5D03G0058200;TraesCSU03G0414200;TraesCS4B03G0605600;TraesCS4A03G0169700;TraesCS5B03G0832800;TraesCS6B03G0218600;TraesCS2B03G0064200;TraesCS2A03G0092400;TraesCS2D03G0046000;TraesCS5A03G0799900;TraesCS2B03G0064600;TraesCS2D03G0293500;TraesCS4D03G0536900;TraesCS3A03G0662600;TraesCS2B03G0064800;TraesCS6B03G0214900;TraesCS6D03G0135100;TraesCS6D03G0135000;TraesCS2A03G1015600;TraesCS2B03G0063700;…
GO:0006526	arginine biosynthetic process	1.915e-16	27	15 (55.56%)	TraesCS6A03G0678500;TraesCS7A03G0553200;TraesCS1B03G0725000;TraesCS4B03G0567800;TraesCS4A03G0619500;TraesCS4A03G0207100;TraesCS7B03G0371000;TraesCS1D03G0596300;TraesCS4B03G0183900;TraesCS6B03G0798100;TraesCS6D03G0568700;TraesCS7D03G0536000;TraesCS4D03G0151600;TraesCS1A03G0637500;TraesCS4D03G0501200
GO:0009095	aromatic amino acid family biosynthetic process, prephenate pathway	6.138e-16	34	16 (47.06%)	TraesCS2D03G0158000;TraesCS5D03G0852600;TraesCS5A03G0890700;TraesCS5B03G0937900;TraesCS2B03G0223400;TraesCS1A03G0684800;TraesCS2A03G0729700;TraesCS2A03G0729600;TraesCS2B03G0805600;TraesCS2B03G0805700;TraesCS2A03G0160300;TraesCS2D03G0672300;TraesCS7A03G0991400;TraesCS1D03G0648800;TraesCS2D03G0672600;TraesCS7D03G0947700
GO:0022857	transmembrane transporter activity	1.235e-15	3728	202 (5.42%)	TraesCS6D03G0325900;TraesCS4D03G0712800;TraesCS6B03G0761200;TraesCS1A03G0683400;TraesCS2D03G0860000;TraesCS2A03G0922100;TraesCS2A03G0220500;TraesCS6D03G0894200;TraesCS7D03G0260400;TraesCS1A03G0940300;TraesCS3B03G0743500;TraesCS7A03G0891600;TraesCS3D03G0601600;TraesCS5A03G1138800;TraesCS4A03G0646500;TraesCS5A03G1101500;TraesCS7B03G0790000;TraesCS2A03G0771600;TraesCS7D03G0062700;TraesCS2D03G0382400…
GO:0020037	heme binding	4.676e-15	2447	147 (6.01%)	TraesCS3B03G1366400;TraesCS6B03G0585000;TraesCS1A03G0862600;TraesCS1D03G0001300;TraesCS2B03G0432000;TraesCS4B03G0768300;TraesCS5A03G0948600;TraesCS5A03G0165800;TraesCS2B03G0839500;TraesCS5B03G0408000;TraesCS4A03G0021000;TraesCS1D03G0736900;TraesCS2B03G0067200;TraesCS4B03G0886300;TraesCS3D03G0754700;TraesCS1B03G0881400;TraesCS5D03G0164500;TraesCS5A03G0970300;TraesCS5D03G0011800;TraesCS2D03G0330000…
GO:0046906	tetrapyrrole binding	3.197e-14	2531	148 (5.85%)	TraesCS3B03G1366400;TraesCS6B03G0585000;TraesCS1A03G0862600;TraesCS1D03G0001300;TraesCS2B03G0432000;TraesCS4B03G0768300;TraesCS5A03G0948600;TraesCS5A03G0165800;TraesCS2B03G0839500;TraesCS5B03G0408000;TraesCS4A03G0021000;TraesCS1D03G0736900;TraesCS2B03G0067200;TraesCS4B03G0886300;TraesCS3D03G0754700;TraesCS1B03G0881400;TraesCS5D03G0164500;TraesCS5A03G0970300;TraesCS5D03G0011800;TraesCS2D03G0330000…
GO:0004664	prephenate dehydratase activity	5.735e-14	20	12 (60%)	TraesCS2D03G0158000;TraesCS2A03G0160300;TraesCS5D03G0852600;TraesCS5A03G0890700;TraesCS5B03G0937900;TraesCS2B03G0223400;TraesCS2A03G0729700;TraesCS2D03G0672300;TraesCS2A03G0729600;TraesCS2B03G0805600;TraesCS2B03G0805700;TraesCS2D03G0672600
GO:0006730	one-carbon metabolic process	1.245e-13	38	15 (39.47%)	TraesCS6D03G0563700;TraesCS5A03G1103900;TraesCS5B03G1172800;TraesCS2B03G1307900;TraesCS2A03G1151900;TraesCS2D03G1101000;TraesCS5D03G1060400;TraesCS6A03G0673200;TraesCS1B03G0667100;TraesCS3B03G0572600;TraesCS2B03G1308200;TraesCS2A03G1152000;TraesCS2D03G1100800;TraesCS6B03G0802500;TraesCS6B03G0802600
GO:1902223	erythrose 4-phosphate/phosphoenolpyruvate family amino acid biosynthetic process	5.658e-13	23	12 (52.17%)	TraesCS2D03G0158000;TraesCS2A03G0160300;TraesCS5D03G0852600;TraesCS5A03G0890700;TraesCS5B03G0937900;TraesCS2B03G0223400;TraesCS2A03G0729700;TraesCS2D03G0672300;TraesCS2A03G0729600;TraesCS2B03G0805600;TraesCS2B03G0805700;TraesCS2D03G0672600
GO:0009094	L-phenylalanine biosynthetic process	5.658e-13	23	12 (52.17%)	TraesCS2D03G0158000;TraesCS2A03G0160300;TraesCS5D03G0852600;TraesCS5A03G0890700;TraesCS5B03G0937900;TraesCS2B03G0223400;TraesCS2A03G0729700;TraesCS2D03G0672300;TraesCS2A03G0729600;TraesCS2B03G0805600;TraesCS2B03G0805700;TraesCS2D03G0672600
GO:0004497	monooxygenase activity	7.464e-13	1155	83 (7.19%)	TraesCS1D03G0452600;TraesCS1B03G0708800;TraesCS7B03G0101600;TraesCS5B03G0150800;TraesCS6B03G0585000;TraesCS1D03G0001300;TraesCS1A03G0478400;TraesCS7D03G0800100;TraesCS2B03G0432000;TraesCS4B03G0768300;TraesCS5A03G0948600;TraesCS5A03G0165800;TraesCS7A03G0966600;TraesCS1A03G0621200;TraesCS4B03G0809700;TraesCS3D03G0288200;TraesCS1D03G0736900;TraesCS4B03G0886300;TraesCS5D03G0164500;TraesCS5D03G0904500…
GO:0006629	lipid metabolic process	1.146e-12	2010	121 (6.02%)	TraesCS1D03G0131800;TraesCS7D03G0464500;TraesCS1B03G1107600;TraesCS2B03G0530500;TraesCS3A03G0592600;TraesCS7A03G1055500;TraesCS4B03G0082800;TraesCS7D03G0009700;TraesCS7D03G0402300;TraesCS1D03G0191300;TraesCS3B03G0229400;TraesCS1B03G1003000;TraesCS6D03G0269200;TraesCS1A03G0676700;TraesCS2A03G0956100;TraesCS2D03G0712700;TraesCS7D03G0553900;TraesCS2B03G0793400;TraesCS4D03G0482600;TraesCS1A03G1019700…
GO:0046417	chorismate metabolic process	2.057e-12	25	12 (48%)	TraesCS5D03G0756700;TraesCS2B03G0456400;TraesCS2D03G0356600;TraesCS4B03G0605600;TraesCS4A03G0169700;TraesCS5B03G0832800;TraesCS2A03G0340100;TraesCS7A03G0160900;TraesCS5A03G0799900;TraesCS3B03G0575400;TraesCS4D03G0536900;TraesCS7D03G0149700
GO:0003979	UDP-glucose 6-dehydrogenase activity	4.228e-12	12	9 (75%)	TraesCS5A03G0942400;TraesCS4B03G0264500;TraesCS4D03G0092300;TraesCS4A03G0686700;TraesCS4D03G0226400;TraesCS4B03G0109200;TraesCS5D03G0900300;TraesCS5B03G0992400;TraesCS4A03G0532600
GO:0004867	serine-type endopeptidase inhibitor activity	4.611e-12	320	37 (11.56%)	TraesCS3D03G0061000;TraesCS1B03G0068000;TraesCS3D03G0061200;TraesCS1B03G0068200;TraesCS1B03G0068300;TraesCS3D03G0061300;TraesCS3D03G0061500;TraesCS3A03G0207800;TraesCS3B03G0087700;TraesCS1D03G0051000;TraesCS1B03G0767900;TraesCS1D03G0051100;TraesCS3A03G0092900;TraesCS3A03G0092600;TraesCS3D03G0186300;TraesCS1D03G0640800;TraesCS1D03G0640700;TraesCS1D03G0640600;TraesCS1D03G0640500;TraesCS1B03G0067900…
GO:0044262	cellular carbohydrate metabolic process	5.58e-12	711	59 (8.3%)	TraesCS4A03G1141700;TraesCS7A03G1034000;TraesCS7A03G1036300;TraesCS5A03G0508000;TraesCS7B03G0877500;TraesCS6B03G0967000;TraesCS3B03G1413400;TraesCS3D03G1030800;TraesCS3D03G0666000;TraesCS7B03G0876600;TraesCS7A03G1035500;TraesCS6B03G0953800;TraesCS1D03G0371000;TraesCS4A03G0474900;TraesCS3D03G0188000;TraesCS6D03G0775000;TraesCS7B03G0876800;TraesCS7D03G0449000;TraesCS7D03G0860400;TraesCS2A03G0862200…
GO:0046500	S-adenosylmethionine metabolic process	9.825e-12	22	11 (50%)	TraesCS6D03G0563700;TraesCS2D03G1100800;TraesCS3A03G0482500;TraesCS2B03G1307900;TraesCS6B03G0802500;TraesCS6B03G0802600;TraesCS2A03G1151900;TraesCS3D03G0444800;TraesCS6A03G0673200;TraesCS3B03G0572600;TraesCS6D03G0563400
GO:0010333	terpene synthase activity	1.285e-11	183	27 (14.75%)	TraesCS5D03G0058200;TraesCSU03G0414200;TraesCS6B03G0218600;TraesCS2B03G0064200;TraesCS2A03G0092400;TraesCS2D03G0046000;TraesCS2B03G0064600;TraesCS2D03G0293500;TraesCS2B03G0064800;TraesCS6B03G0214900;TraesCS6D03G0135100;TraesCS6D03G0135000;TraesCS2A03G1015600;TraesCS2B03G0063700;TraesCS2D03G0955800;TraesCS6B03G0215300;TraesCS2B03G1134000;TraesCS7D03G1154300;TraesCS6D03G0102300;TraesCS6A03G0151100;…
GO:0070279	vitamin B6 binding	1.642e-11	318	36 (11.32%)	TraesCS1A03G0033900;TraesCS1A03G0816200;TraesCS1D03G0024600;TraesCS1D03G0171100;TraesCS1D03G0473800;TraesCS1A03G0176200;TraesCS1B03G0779000;TraesCS3D03G0260400;TraesCS1B03G0036800;TraesCS4B03G0288400;TraesCS4A03G0692400;TraesCS7A03G0949600;TraesCS3B03G0336200;TraesCS3A03G0268100;TraesCS1B03G0849800;TraesCS3B03G0229400;TraesCS1D03G0648800;TraesCS1B03G0241000;TraesCS1A03G0745100;TraesCS1D03G0233100…
GO:0030170	pyridoxal phosphate binding	1.642e-11	318	36 (11.32%)	TraesCS1A03G0033900;TraesCS1A03G0816200;TraesCS1D03G0024600;TraesCS1D03G0171100;TraesCS1D03G0473800;TraesCS1A03G0176200;TraesCS1B03G0779000;TraesCS3D03G0260400;TraesCS1B03G0036800;TraesCS4B03G0288400;TraesCS4A03G0692400;TraesCS7A03G0949600;TraesCS3B03G0336200;TraesCS3A03G0268100;TraesCS1B03G0849800;TraesCS3B03G0229400;TraesCS1D03G0648800;TraesCS1B03G0241000;TraesCS1A03G0745100;TraesCS1D03G0233100…
GO:0016769	transferase activity, transferring nitrogenous groups	1.763e-11	122	22 (18.03%)	TraesCS4D03G0646000;TraesCS4A03G0060100;TraesCS1D03G0171100;TraesCS1A03G0684800;TraesCS1A03G0176200;TraesCS3D03G0580800;TraesCS4A03G0118900;TraesCS3D03G0260400;TraesCS4B03G0288400;TraesCS1D03G0712600;TraesCS4D03G0572200;TraesCS5D03G0377900;TraesCS3B03G0336200;TraesCS4D03G0336600;TraesCS3A03G0268100;TraesCS1B03G0849800;TraesCS1D03G0648800;TraesCS1B03G0241000;TraesCS4B03G0725700;TraesCS5A03G0390300…
GO:0008483	transaminase activity	1.763e-11	122	22 (18.03%)	TraesCS4D03G0646000;TraesCS4A03G0060100;TraesCS1D03G0171100;TraesCS1A03G0684800;TraesCS1A03G0176200;TraesCS3D03G0580800;TraesCS4A03G0118900;TraesCS3D03G0260400;TraesCS4B03G0288400;TraesCS1D03G0712600;TraesCS4D03G0572200;TraesCS5D03G0377900;TraesCS3B03G0336200;TraesCS4D03G0336600;TraesCS3A03G0268100;TraesCS1B03G0849800;TraesCS1D03G0648800;TraesCS1B03G0241000;TraesCS4B03G0725700;TraesCS5A03G0390300…
GO:0009084	glutamine family amino acid biosynthetic process	4.453e-11	63	16 (25.4%)	TraesCS6A03G0678500;TraesCS7A03G0553200;TraesCS1B03G0725000;TraesCS4B03G0567800;TraesCS4A03G0619500;TraesCS4A03G0207100;TraesCS4D03G0084000;TraesCS7B03G0371000;TraesCS1D03G0596300;TraesCS4B03G0183900;TraesCS6B03G0798100;TraesCS6D03G0568700;TraesCS7D03G0536000;TraesCS4D03G0151600;TraesCS1A03G0637500;TraesCS4D03G0501200
GO:0004834	tryptophan synthase activity	4.716e-11	31	12 (38.71%)	TraesCS7A03G0949600;TraesCS5A03G1040500;TraesCS7A03G0760600;TraesCS7D03G0914900;TraesCS5B03G1092400;TraesCS5B03G1093500;TraesCS7B03G0590100;TraesCS1B03G1241400;TraesCS1D03G1005300;TraesCS1A03G1042500;TraesCS5D03G0983800;TraesCS5D03G0983900
GO:0006541	glutamine metabolic process	4.964e-11	73	17 (23.29%)	TraesCS3B03G0132700;TraesCS3D03G0088300;TraesCS3D03G0069900;TraesCS3D03G0088700;TraesCS3B03G0132900;TraesCS6A03G0356900;TraesCS2B03G0895500;TraesCS4D03G0481800;TraesCS5A03G0421300;TraesCS3A03G0102000;TraesCS4A03G0227300;TraesCS4B03G0544200;TraesCS4D03G0084000;TraesCS2D03G0750300;TraesCS3B03G0657500;TraesCS3A03G0101700;TraesCS5B03G0418800
GO:0032787	monocarboxylic acid metabolic process	6.757e-11	737	58 (7.87%)	TraesCS4A03G1141700;TraesCS7D03G0955500;TraesCS4B03G0082200;TraesCS7A03G1055500;TraesCS7D03G1008100;TraesCS3B03G0575400;TraesCS4B03G0082800;TraesCS7D03G0009700;TraesCS3B03G1413400;TraesCS2A03G0922900;TraesCS4A03G1243600;TraesCS6D03G0269200;TraesCS2A03G0146400;TraesCS2D03G0712700;TraesCS3B03G0368700;TraesCS3D03G0337600;TraesCS6D03G0731500;TraesCS2B03G1379100;TraesCS3A03G0495000;TraesCS2D03G0863300…
GO:0046219	indolalkylamine biosynthetic process	8.805e-11	20	10 (50%)	TraesCS7A03G0949600;TraesCS2D03G0750300;TraesCS4A03G0184500;TraesCS7A03G0760600;TraesCS4B03G0590500;TraesCS4B03G0827500;TraesCS7D03G0914900;TraesCS4D03G0738100;TraesCS7B03G0590100;TraesCS4D03G0524500
GO:0000162	tryptophan biosynthetic process	8.805e-11	20	10 (50%)	TraesCS7A03G0949600;TraesCS2D03G0750300;TraesCS4A03G0184500;TraesCS7A03G0760600;TraesCS4B03G0590500;TraesCS4B03G0827500;TraesCS7D03G0914900;TraesCS4D03G0738100;TraesCS7B03G0590100;TraesCS4D03G0524500
GO:0046914	transition metal ion binding	1.021e-10	4352	207 (4.76%)	TraesCS6D03G0325900;TraesCS4B03G0030000;TraesCS1A03G0862600;TraesCS1D03G0001300;TraesCS7D03G1237600;TraesCS4A03G0580800;TraesCS5A03G0533600;TraesCS6B03G0770600;TraesCS4A03G0881400;TraesCS4B03G0886300;TraesCS2A03G0941300;TraesCS2D03G0064900;TraesCS2A03G0148900;TraesCS5A03G0970700;TraesCS3A03G0818800;TraesCS7B03G0979200;TraesCS2D03G0431200;TraesCS2B03G0063800;TraesCS6A03G0939400;TraesCS5D03G0077800…
GO:0047769	arogenate dehydratase activity	1.053e-10	11	8 (72.73%)	TraesCS2A03G0160300;TraesCS5A03G0890700;TraesCS5B03G0937900;TraesCS2B03G0223400;TraesCS2D03G0672300;TraesCS2B03G0805600;TraesCS2B03G0805700;TraesCS2D03G0672600
GO:0009058	biosynthetic process	1.528e-10	7202	310 (4.3%)	TraesCS1A03G0033900;TraesCS4B03G0030000;TraesCS3D03G0640400;TraesCS2B03G0530500;TraesCS1B03G0240900;TraesCS2B03G0805600;TraesCS5A03G0799900;TraesCS7B03G0590100;TraesCS3B03G0572600;TraesCS4A03G0207100;TraesCS4B03G0082800;TraesCS4A03G0692400;TraesCS3B03G0657500;TraesCS2D03G0665000;TraesCS5D03G0868800;TraesCS3D03G0666000;TraesCS2A03G0922900;TraesCS2D03G0064900;TraesCS2B03G0797100;TraesCS6D03G0269200…
GO:0009309	amine biosynthetic process	3.883e-10	105	19 (18.1%)	TraesCS5D03G0766400;TraesCS7A03G0856200;TraesCS4B03G0827500;TraesCS7D03G0914900;TraesCS7D03G0781500;TraesCS1D03G0025500;TraesCS4D03G0738100;TraesCS7B03G0590100;TraesCS1B03G0037500;TraesCS7A03G0949600;TraesCS2D03G0750300;TraesCS4A03G0184500;TraesCS2A03G0138200;TraesCS7A03G0760600;TraesCS4B03G0590500;TraesCS7B03G0654200;TraesCS2D03G0064900;TraesCS2B03G0102100;TraesCS4D03G0524500
GO:0042401	biogenic amine biosynthetic process	3.883e-10	105	19 (18.1%)	TraesCS5D03G0766400;TraesCS7A03G0856200;TraesCS4B03G0827500;TraesCS7D03G0914900;TraesCS7D03G0781500;TraesCS1D03G0025500;TraesCS4D03G0738100;TraesCS7B03G0590100;TraesCS1B03G0037500;TraesCS7A03G0949600;TraesCS2D03G0750300;TraesCS4A03G0184500;TraesCS2A03G0138200;TraesCS7A03G0760600;TraesCS4B03G0590500;TraesCS7B03G0654200;TraesCS2D03G0064900;TraesCS2B03G0102100;TraesCS4D03G0524500
GO:0070008	serine-type exopeptidase activity	4.368e-10	228	28 (12.28%)	TraesCS1D03G0987100;TraesCS2D03G0927100;TraesCS7B03G0057500;TraesCS4B03G0133200;TraesCS4B03G0133100;TraesCS1B03G0545700;TraesCS2A03G0087200;TraesCS2B03G1098600;TraesCS3D03G0662300;TraesCS5B03G0686100;TraesCS1A03G1027700;TraesCS7B03G0148900;TraesCS3D03G0286400;TraesCS2D03G0926600;TraesCS4B03G0131900;TraesCS2B03G1097800;TraesCS7D03G0342000;TraesCS1A03G0209800;TraesCS4B03G0885400;TraesCS6B03G0805900…
GO:0004185	serine-type carboxypeptidase activity	5.378e-10	215	27 (12.56%)	TraesCS1D03G0987100;TraesCS2D03G0927100;TraesCS7B03G0057500;TraesCS4B03G0133200;TraesCS4B03G0133100;TraesCS1B03G0545700;TraesCS2A03G0087200;TraesCS2B03G1098600;TraesCS3D03G0662300;TraesCS5B03G0686100;TraesCS1A03G1027700;TraesCS7B03G0148900;TraesCS3D03G0286400;TraesCS2D03G0926600;TraesCS4B03G0131900;TraesCS2B03G1097800;TraesCS7D03G0342000;TraesCS1A03G0209800;TraesCS4B03G0885400;TraesCS4B03G0133600…
GO:0019842	vitamin binding	5.569e-10	413	39 (9.44%)	TraesCS1A03G0033900;TraesCS1A03G0816200;TraesCS3A03G1042100;TraesCS1D03G0024600;TraesCS1D03G0171100;TraesCS1D03G0473800;TraesCS1A03G0176200;TraesCS1B03G0779000;TraesCS3D03G0260400;TraesCS1B03G0036800;TraesCS3B03G1203200;TraesCS4B03G0288400;TraesCS4A03G0692400;TraesCS7A03G0949600;TraesCS3B03G0336200;TraesCS3A03G0268100;TraesCS1B03G0849800;TraesCS3B03G0229400;TraesCS1D03G0648800;TraesCS1B03G0241000…
GO:0006556	S-adenosylmethionine biosynthetic process	7.78e-10	13	8 (61.54%)	TraesCS6D03G0563700;TraesCS3A03G0482500;TraesCS6B03G0802500;TraesCS6B03G0802600;TraesCS3D03G0444800;TraesCS6A03G0673200;TraesCS3B03G0572600;TraesCS6D03G0563400
GO:0004478	methionine adenosyltransferase activity	7.78e-10	13	8 (61.54%)	TraesCS6D03G0563700;TraesCS3A03G0482500;TraesCS6B03G0802500;TraesCS6B03G0802600;TraesCS3D03G0444800;TraesCS6A03G0673200;TraesCS3B03G0572600;TraesCS6D03G0563400
GO:0000287	magnesium ion binding	8.617e-10	474	42 (8.86%)	TraesCS4B03G0491700;TraesCS5D03G0058200;TraesCS3B03G0816900;TraesCS6B03G0218600;TraesCS2B03G0064200;TraesCS4A03G0673000;TraesCS2A03G0092400;TraesCS2D03G0046000;TraesCS3D03G0657200;TraesCS2B03G0064600;TraesCS2D03G0293500;TraesCS1D03G0001500;TraesCS3B03G1203200;TraesCS2B03G0064800;TraesCS6B03G0214900;TraesCS7A03G1072200;TraesCS3A03G0713800;TraesCS6D03G0135100;TraesCS6D03G0135000;TraesCS2A03G1015600…
GO:0016746	acyltransferase activity	9.764e-10	1474	89 (6.04%)	TraesCS3D03G0254100;TraesCS1D03G0668400;TraesCS4B03G0791800;TraesCS1B03G1107600;TraesCS2B03G1303400;TraesCS2D03G0927100;TraesCS2D03G0029500;TraesCS3B03G0017600;TraesCS4B03G0567800;TraesCS4A03G0207100;TraesCS5A03G0535700;TraesCS2B03G1392500;TraesCS3B03G0330200;TraesCS7B03G0024600;TraesCS5D03G0499600;TraesCS7D03G0536000;TraesCS5B03G0379200;TraesCS6D03G0506000;TraesCS3A03G0262400;TraesCS2D03G1096300…
GO:0019439	aromatic compound catabolic process	1.265e-09	407	38 (9.34%)	TraesCS3B03G0992200;TraesCS2B03G1307900;TraesCS2D03G0459600;TraesCS6B03G0759300;TraesCS2D03G1133500;TraesCS3B03G0090000;TraesCS5D03G0820300;TraesCS3D03G0260400;TraesCS4B03G0809700;TraesCS3D03G0784800;TraesCS3B03G0336200;TraesCS3A03G0268100;TraesCS2A03G0922900;TraesCS3A03G0857000;TraesCS5A03G0855000;TraesCS6B03G0758700;TraesCS3D03G0801200;TraesCS3D03G0066200;TraesCS5B03G0430700;TraesCS2A03G1151900…
GO:0043650	dicarboxylic acid biosynthetic process	1.45e-09	40	12 (30%)	TraesCS5D03G0756700;TraesCS2B03G0456400;TraesCS2D03G0356600;TraesCS4B03G0605600;TraesCS4A03G0169700;TraesCS5B03G0832800;TraesCS2A03G0340100;TraesCS7A03G0160900;TraesCS5A03G0799900;TraesCS3B03G0575400;TraesCS4D03G0536900;TraesCS7D03G0149700
GO:0004180	carboxypeptidase activity	1.485e-09	225	27 (12%)	TraesCS1D03G0987100;TraesCS2D03G0927100;TraesCS7B03G0057500;TraesCS4B03G0133200;TraesCS4B03G0133100;TraesCS1B03G0545700;TraesCS2A03G0087200;TraesCS2B03G1098600;TraesCS3D03G0662300;TraesCS5B03G0686100;TraesCS1A03G1027700;TraesCS7B03G0148900;TraesCS3D03G0286400;TraesCS2D03G0926600;TraesCS4B03G0131900;TraesCS2B03G1097800;TraesCS7D03G0342000;TraesCS1A03G0209800;TraesCS4B03G0885400;TraesCS4B03G0133600…
GO:0006575	cellular modified amino acid metabolic process	1.521e-09	68	15 (22.06%)	TraesCS5A03G1103900;TraesCS5B03G1172800;TraesCS2B03G1307900;TraesCS3D03G0337600;TraesCS2A03G1151900;TraesCS2D03G1101000;TraesCS1B03G0240900;TraesCS5D03G1060400;TraesCS1B03G0667100;TraesCS3A03G0348000;TraesCS2B03G1308200;TraesCS2A03G1152000;TraesCS2D03G1100800;TraesCS1A03G0175800;TraesCS1B03G1087700
GO:0044255	cellular lipid metabolic process	1.602e-09	1305	81 (6.21%)	TraesCS7D03G0464500;TraesCS7D03G0955500;TraesCS1B03G1105500;TraesCS1B03G1107600;TraesCS2B03G0530500;TraesCS4B03G0082200;TraesCS6A03G0592400;TraesCS3B03G0017600;TraesCS7A03G1055500;TraesCS7D03G1008100;TraesCS5D03G0635100;TraesCS4B03G0082800;TraesCS7D03G0009700;TraesCS1A03G0663200;TraesCS3B03G0229400;TraesCS4A03G1243600;TraesCS6D03G0269200;TraesCS1B03G1087700;TraesCS2A03G0146400;TraesCS6D03G0213300…
GO:1901361	organic cyclic compound catabolic process	1.777e-09	412	38 (9.22%)	TraesCS3B03G0992200;TraesCS2B03G1307900;TraesCS2D03G0459600;TraesCS6B03G0759300;TraesCS2D03G1133500;TraesCS3B03G0090000;TraesCS5D03G0820300;TraesCS3D03G0260400;TraesCS4B03G0809700;TraesCS3D03G0784800;TraesCS3B03G0336200;TraesCS3A03G0268100;TraesCS2A03G0922900;TraesCS3A03G0857000;TraesCS5A03G0855000;TraesCS6B03G0758700;TraesCS3D03G0801200;TraesCS3D03G0066200;TraesCS5B03G0430700;TraesCS2A03G1151900…
GO:0009074	aromatic amino acid family catabolic process	2.017e-09	80	16 (20%)	TraesCS6B03G0758700;TraesCS3D03G0801200;TraesCS2D03G0459600;TraesCS5B03G0430700;TraesCS6B03G0759300;TraesCS5D03G0598500;TraesCS2D03G0863300;TraesCS2B03G0540200;TraesCS3D03G0260400;TraesCS2A03G0409800;TraesCS2A03G0409200;TraesCS2B03G1015300;TraesCS2D03G0862600;TraesCS3B03G0336200;TraesCS3A03G0268100;TraesCS2A03G0922900
GO:0016747	acyltransferase activity, transferring groups other than amino-acyl groups	2.506e-09	1341	82 (6.11%)	TraesCS3D03G0254100;TraesCS1D03G0668400;TraesCS4B03G0791800;TraesCS1B03G1107600;TraesCS2B03G1303400;TraesCS2D03G0927100;TraesCS2D03G0029500;TraesCS3B03G0017600;TraesCS4B03G0567800;TraesCS4A03G0207100;TraesCS2B03G1392500;TraesCS3B03G0330200;TraesCS7B03G0024600;TraesCS7D03G0536000;TraesCS5B03G0379200;TraesCS6D03G0506000;TraesCS3A03G0262400;TraesCS2D03G1096300;TraesCS6B03G0733100;TraesCS2B03G1379100…
GO:0016765	transferase activity, transferring alkyl or aryl (other than methyl) groups	4.251e-09	252	28 (11.11%)	TraesCS2D03G0356600;TraesCS3D03G0804000;TraesCS7A03G0160900;TraesCS3B03G0572600;TraesCS1A03G0889500;TraesCS1D03G0221200;TraesCS1D03G0487600;TraesCS1B03G0260800;TraesCS6B03G0802500;TraesCS6B03G0802600;TraesCS3D03G0444800;TraesCS1D03G0185900;TraesCS6D03G0563400;TraesCS6D03G0563700;TraesCS3A03G0482500;TraesCS7A03G0856200;TraesCS7A03G0881400;TraesCS5B03G0050700;TraesCS6A03G0673200;TraesCS3B03G0850700…
GO:0005975	carbohydrate metabolic process	4.977e-09	2685	136 (5.07%)	TraesCS7A03G1034000;TraesCS7A03G1036300;TraesCS5A03G0508000;TraesCS2B03G0954100;TraesCS3A03G1023600;TraesCS2B03G1563000;TraesCS4B03G0504300;TraesCS3D03G0951200;TraesCS5D03G0889900;TraesCS3D03G0666000;TraesCS5B03G0159700;TraesCS2B03G0298900;TraesCS3D03G0796600;TraesCS7B03G0876600;TraesCS5B03G0688600;TraesCS7A03G1035500;TraesCS2D03G1165800;TraesCS2D03G0699400;TraesCS4A03G0474900;TraesCS3D03G0188000…
GO:0044249	cellular biosynthetic process	5.53e-09	6573	279 (4.24%)	TraesCS4B03G0030000;TraesCS3D03G0640400;TraesCS2B03G0530500;TraesCS1B03G0240900;TraesCS2B03G0805600;TraesCS5A03G0799900;TraesCS7B03G0590100;TraesCS3B03G0572600;TraesCS4A03G0207100;TraesCS4B03G0082800;TraesCS4A03G0692400;TraesCS3B03G0657500;TraesCS2D03G0665000;TraesCS5D03G0868800;TraesCS3D03G0666000;TraesCS2A03G0922900;TraesCS2D03G0064900;TraesCS2B03G0797100;TraesCS6D03G0269200;TraesCS6D03G0563400…
GO:0016042	lipid catabolic process	5.571e-09	239	27 (11.3%)	TraesCS1D03G0131800;TraesCS3B03G1203200;TraesCS6D03G0254200;TraesCS7D03G0009700;TraesCS7D03G0402300;TraesCS1B03G0195100;TraesCS3B03G0229400;TraesCS4A03G1243600;TraesCS7A03G0008400;TraesCS1D03G0164800;TraesCS5B03G0585800;TraesCS3B03G0368700;TraesCS4B03G0597200;TraesCS1A03G0143500;TraesCS5B03G0852300;TraesCS7B03G0220400;TraesCS3A03G0732000;TraesCS5D03G0781000;TraesCS4D03G0529600;TraesCS2D03G0660000…
GO:1901576	organic substance biosynthetic process	6.784e-09	6786	286 (4.21%)	TraesCS4B03G0030000;TraesCS3D03G0640400;TraesCS2B03G0530500;TraesCS1B03G0240900;TraesCS2B03G0805600;TraesCS5A03G0799900;TraesCS7B03G0590100;TraesCS3B03G0572600;TraesCS4A03G0207100;TraesCS4B03G0082800;TraesCS4A03G0692400;TraesCS3B03G0657500;TraesCS2D03G0665000;TraesCS5D03G0868800;TraesCS3D03G0666000;TraesCS2A03G0922900;TraesCS2D03G0064900;TraesCS2B03G0797100;TraesCS6D03G0269200;TraesCS6D03G0563400…
GO:0044264	cellular polysaccharide metabolic process	8.325e-09	512	42 (8.2%)	TraesCS7A03G1034000;TraesCS7A03G1036300;TraesCS7A03G1036400;TraesCS1A03G0568300;TraesCS7B03G0877500;TraesCS6B03G0967000;TraesCS7A03G1036000;TraesCS5A03G0570800;TraesCS1B03G0493300;TraesCS7D03G0991500;TraesCS7D03G0991100;TraesCS3D03G1030800;TraesCS3D03G0666000;TraesCS6A03G0815400;TraesCS3D03G1030100;TraesCS7B03G0876600;TraesCS7A03G1035500;TraesCS6B03G0953800;TraesCS1D03G0371000;TraesCS6D03G0689600…
GO:0006790	sulfur compound metabolic process	9.039e-09	364	34 (9.34%)	TraesCS3A03G1042100;TraesCS4B03G0030000;TraesCS5B03G1172800;TraesCS2B03G1307900;TraesCS7A03G0240900;TraesCS2A03G0982400;TraesCS1D03G0473800;TraesCS4A03G0580800;TraesCS3B03G0572600;TraesCS3D03G0260400;TraesCS6B03G0802500;TraesCS6B03G0802600;TraesCS3B03G0336200;TraesCS3A03G0268100;TraesCS3D03G0444800;TraesCS2B03G0095800;TraesCS2D03G0059300;TraesCS2D03G0919600;TraesCS6D03G0563400;TraesCS6D03G0563700…
GO:0009699	phenylpropanoid biosynthetic process	9.139e-09	66	14 (21.21%)	TraesCS6B03G0520600;TraesCS3A03G1023600;TraesCS3B03G1172000;TraesCS2D03G0459600;TraesCS3A03G0592600;TraesCS6B03G0759300;TraesCS6D03G0363400;TraesCS2D03G0863300;TraesCS2B03G0540200;TraesCS2A03G0409200;TraesCS2B03G1015300;TraesCS2D03G0862600;TraesCS6A03G0429300;TraesCS2A03G0922900
GO:0042435	indole-containing compound biosynthetic process	1.086e-08	30	10 (33.33%)	TraesCS7A03G0949600;TraesCS2D03G0750300;TraesCS4A03G0184500;TraesCS7A03G0760600;TraesCS4B03G0590500;TraesCS4B03G0827500;TraesCS7D03G0914900;TraesCS4D03G0738100;TraesCS7B03G0590100;TraesCS4D03G0524500
GO:0034440	lipid oxidation	1.453e-08	39	11 (28.21%)	TraesCS3B03G0368700;TraesCS6B03G0387800;TraesCS2D03G0065800;TraesCS4A03G1243600;TraesCS7A03G0008400;TraesCS5B03G0852300;TraesCS3B03G1203200;TraesCS4B03G0082800;TraesCS5D03G0781000;TraesCS6D03G0254200;TraesCS7D03G0009700
GO:0016841	ammonia-lyase activity	2.352e-08	60	13 (21.67%)	TraesCS6B03G0758700;TraesCS2D03G0459600;TraesCS6B03G0759300;TraesCS2D03G0863300;TraesCS4B03G0102800;TraesCS2B03G0540200;TraesCS4A03G0692400;TraesCS4D03G0085300;TraesCS2A03G0409800;TraesCS2A03G0409200;TraesCS2B03G1015300;TraesCS2D03G0862600;TraesCS2A03G0922900
GO:0030414	peptidase inhibitor activity	3.122e-08	439	37 (8.43%)	TraesCS3D03G0061000;TraesCS1B03G0068000;TraesCS3D03G0061200;TraesCS1B03G0068200;TraesCS1B03G0068300;TraesCS3D03G0061300;TraesCS3D03G0061500;TraesCS3A03G0207800;TraesCS3B03G0087700;TraesCS1D03G0051000;TraesCS1B03G0767900;TraesCS1D03G0051100;TraesCS3A03G0092900;TraesCS3A03G0092600;TraesCS3D03G0186300;TraesCS1D03G0640800;TraesCS1D03G0640700;TraesCS1D03G0640600;TraesCS1D03G0640500;TraesCS1B03G0067900…
GO:0061135	endopeptidase regulator activity	3.122e-08	439	37 (8.43%)	TraesCS3D03G0061000;TraesCS1B03G0068000;TraesCS3D03G0061200;TraesCS1B03G0068200;TraesCS1B03G0068300;TraesCS3D03G0061300;TraesCS3D03G0061500;TraesCS3A03G0207800;TraesCS3B03G0087700;TraesCS1D03G0051000;TraesCS1B03G0767900;TraesCS1D03G0051100;TraesCS3A03G0092900;TraesCS3A03G0092600;TraesCS3D03G0186300;TraesCS1D03G0640800;TraesCS1D03G0640700;TraesCS1D03G0640600;TraesCS1D03G0640500;TraesCS1B03G0067900…
GO:0004866	endopeptidase inhibitor activity	3.122e-08	439	37 (8.43%)	TraesCS3D03G0061000;TraesCS1B03G0068000;TraesCS3D03G0061200;TraesCS1B03G0068200;TraesCS1B03G0068300;TraesCS3D03G0061300;TraesCS3D03G0061500;TraesCS3A03G0207800;TraesCS3B03G0087700;TraesCS1D03G0051000;TraesCS1B03G0767900;TraesCS1D03G0051100;TraesCS3A03G0092900;TraesCS3A03G0092600;TraesCS3D03G0186300;TraesCS1D03G0640800;TraesCS1D03G0640700;TraesCS1D03G0640600;TraesCS1D03G0640500;TraesCS1B03G0067900…
GO:0006720	isoprenoid metabolic process	3.623e-08	261	27 (10.34%)	TraesCS1B03G1105500;TraesCS1D03G0624800;TraesCS2B03G0530500;TraesCS6A03G0592400;TraesCS7B03G0386400;TraesCS5D03G0635100;TraesCS2D03G0293500;TraesCS1A03G0889500;TraesCS1A03G0663200;TraesCS6B03G0720000;TraesCS1B03G0677200;TraesCS1B03G0753700;TraesCS2D03G0955800;TraesCS6D03G0213300;TraesCS6D03G0584400;TraesCS7D03G0553900;TraesCS1A03G0928500;TraesCS6A03G0696200;TraesCS3D03G0066500;TraesCS5B03G0703200…
GO:0061134	peptidase regulator activity	3.72e-08	442	37 (8.37%)	TraesCS3D03G0061000;TraesCS1B03G0068000;TraesCS3D03G0061200;TraesCS1B03G0068200;TraesCS1B03G0068300;TraesCS3D03G0061300;TraesCS3D03G0061500;TraesCS3A03G0207800;TraesCS3B03G0087700;TraesCS1D03G0051000;TraesCS1B03G0767900;TraesCS1D03G0051100;TraesCS3A03G0092900;TraesCS3A03G0092600;TraesCS3D03G0186300;TraesCS1D03G0640800;TraesCS1D03G0640700;TraesCS1D03G0640600;TraesCS1D03G0640500;TraesCS1B03G0067900…
GO:0009062	fatty acid catabolic process	5.779e-08	35	10 (28.57%)	TraesCS3B03G0368700;TraesCS6B03G0387800;TraesCS2D03G0065800;TraesCS4A03G1243600;TraesCS7A03G0008400;TraesCS5B03G0852300;TraesCS3B03G1203200;TraesCS5D03G0781000;TraesCS6D03G0254200;TraesCS7D03G0009700
GO:0019395	fatty acid oxidation	5.779e-08	35	10 (28.57%)	TraesCS3B03G0368700;TraesCS6B03G0387800;TraesCS2D03G0065800;TraesCS4A03G1243600;TraesCS7A03G0008400;TraesCS5B03G0852300;TraesCS3B03G1203200;TraesCS5D03G0781000;TraesCS6D03G0254200;TraesCS7D03G0009700
GO:0008238	exopeptidase activity	7.894e-08	306	29 (9.48%)	TraesCS1D03G0987100;TraesCS2D03G0927100;TraesCS7B03G0057500;TraesCS4B03G0133200;TraesCS4B03G0133100;TraesCS1B03G0545700;TraesCS2A03G0087200;TraesCS2B03G1098600;TraesCS3D03G0662300;TraesCS5B03G0686100;TraesCS1A03G1027700;TraesCS7B03G0148900;TraesCS3D03G0286400;TraesCS2D03G0926600;TraesCS4B03G0131900;TraesCS2B03G1097800;TraesCS7D03G0342000;TraesCS1A03G0209800;TraesCS4B03G0885400;TraesCS6B03G0805900…
GO:0044242	cellular lipid catabolic process	8.408e-08	90	15 (16.67%)	TraesCS3B03G0368700;TraesCS5B03G0852300;TraesCS3A03G0732000;TraesCS3B03G1203200;TraesCS5D03G0781000;TraesCS6D03G0254200;TraesCS7D03G0009700;TraesCS2D03G0660000;TraesCS6B03G0387800;TraesCS5D03G0859900;TraesCS2D03G0065800;TraesCS3B03G0229400;TraesCS4A03G1243600;TraesCS7A03G0008400;TraesCS7A03G0789700
GO:0009065	glutamine family amino acid catabolic process	8.562e-08	28	9 (32.14%)	TraesCS1B03G0037500;TraesCS1A03G0552200;TraesCS2A03G0138200;TraesCS1D03G0025500;TraesCS2D03G0064900;TraesCS2B03G0102100;TraesCS1D03G0532400;TraesCS1B03G0644100;TraesCS5A03G1024000
GO:0009066	aspartate family amino acid metabolic process	8.732e-08	103	16 (15.53%)	TraesCS4B03G0030000;TraesCS5A03G1103900;TraesCS5B03G1172800;TraesCS5D03G0389800;TraesCS4D03G0481800;TraesCS5A03G0421300;TraesCS5D03G1060400;TraesCS3D03G0260400;TraesCS3A03G0662600;TraesCS4A03G0227300;TraesCS4B03G0544200;TraesCS5B03G0053200;TraesCS5D03G0077800;TraesCS3B03G0336200;TraesCS3A03G0268100;TraesCS5B03G0418800
GO:0035999	tetrahydrofolate interconversion	1.193e-07	15	7 (46.67%)	TraesCS2A03G1152000;TraesCS5A03G1103900;TraesCS5B03G1172800;TraesCS2D03G1101000;TraesCS5D03G1060400;TraesCS1B03G0667100;TraesCS2B03G1308200
GO:0006631	fatty acid metabolic process	1.366e-07	407	34 (8.35%)	TraesCS7D03G0955500;TraesCS2D03G0866400;TraesCS4B03G0082200;TraesCS4A03G0711500;TraesCS7A03G1055500;TraesCS7D03G1008100;TraesCS6B03G1030800;TraesCS3B03G1203200;TraesCS4B03G0082800;TraesCS6D03G0254200;TraesCS7D03G0009700;TraesCS6A03G0861500;TraesCS1B03G0677200;TraesCS4A03G1243600;TraesCS7A03G0008400;TraesCS6D03G0269200;TraesCS2A03G0146400;TraesCS6D03G0750100;TraesCS2D03G0712700;TraesCS3B03G0368700…
GO:0004042	acetyl-CoA:L-glutamate N-acetyltransferase activity	1.439e-07	10	6 (60%)	TraesCS7B03G0371000;TraesCS7A03G0553200;TraesCS4B03G0567800;TraesCS7D03G0536000;TraesCS4D03G0501200;TraesCS4A03G0207100
GO:0004779	sulfate adenylyltransferase activity	1.475e-07	6	5 (83.33%)	TraesCS2A03G0064300;TraesCS5D03G0877500;TraesCS2B03G0095800;TraesCS2D03G0059300;TraesCS5B03G0967700
GO:0004781	sulfate adenylyltransferase (ATP) activity	1.475e-07	6	5 (83.33%)	TraesCS2A03G0064300;TraesCS5D03G0877500;TraesCS2B03G0095800;TraesCS2D03G0059300;TraesCS5B03G0967700
GO:0072329	monocarboxylic acid catabolic process	1.525e-07	48	11 (22.92%)	TraesCS3B03G0368700;TraesCS6B03G0387800;TraesCS3B03G1413400;TraesCS2D03G0065800;TraesCS4A03G1243600;TraesCS7A03G0008400;TraesCS5B03G0852300;TraesCS3B03G1203200;TraesCS5D03G0781000;TraesCS6D03G0254200;TraesCS7D03G0009700
GO:0008299	isoprenoid biosynthetic process	1.591e-07	229	24 (10.48%)	TraesCS2D03G0955800;TraesCS6D03G0213300;TraesCS6D03G0584400;TraesCS1B03G1105500;TraesCS7D03G0553900;TraesCS1A03G0928500;TraesCS1D03G0624800;TraesCS2B03G0530500;TraesCS6A03G0592400;TraesCS6A03G0696200;TraesCS3D03G0066500;TraesCS7B03G0386400;TraesCS5B03G0703200;TraesCS3A03G0793000;TraesCS1D03G0911100;TraesCS5D03G0635100;TraesCS2D03G0293500;TraesCS1A03G0889500;TraesCS1A03G0663200;TraesCS6B03G0720000…
GO:0044248	cellular catabolic process	1.949e-07	2184	110 (5.04%)	TraesCS3B03G0090000;TraesCS2B03G1563000;TraesCS7D03G0009700;TraesCS5B03G0408000;TraesCS2A03G0922900;TraesCS3B03G0229400;TraesCS2D03G0064900;TraesCS6B03G0758700;TraesCS3D03G0066200;TraesCS1D03G0025500;TraesCS4A03G0474900;TraesCS5B03G0852300;TraesCS7D03G0449000;TraesCS2D03G0660000;TraesCS1B03G0259900;TraesCS2A03G0409200;TraesCS7B03G0273800;TraesCS6D03G0281600;TraesCS6B03G0759300;TraesCS1A03G0190000…
GO:0016757	glycosyltransferase activity	2.129e-07	2188	110 (5.03%)	TraesCS7A03G1034000;TraesCS7A03G1036300;TraesCS2D03G0354600;TraesCS7D03G0953000;TraesCS2B03G0085300;TraesCS3A03G0273900;TraesCS4B03G0504300;TraesCS6D03G0363100;TraesCS7B03G0833600;TraesCS3D03G0953500;TraesCS2D03G1074800;TraesCS2A03G0913500;TraesCS2D03G0854000;TraesCS4B03G0620400;TraesCS3D03G0666000;TraesCS7D03G0184600;TraesCS3D03G0796600;TraesCS7B03G0876600;TraesCS7A03G1035500;TraesCS2D03G1142300…
GO:0001676	long-chain fatty acid metabolic process	2.302e-07	31	9 (29.03%)	TraesCS7D03G0955500;TraesCS7B03G0836200;TraesCS6A03G0861500;TraesCS6D03G0731500;TraesCS7B03G0900400;TraesCS7A03G1055500;TraesCS7D03G1008100;TraesCS6B03G1030800;TraesCS5D03G0913400
GO:0016758	hexosyltransferase activity	2.537e-07	1397	78 (5.58%)	TraesCS7A03G1034000;TraesCS7A03G1036300;TraesCS7B03G0877500;TraesCS2B03G0085300;TraesCS4B03G0504300;TraesCS7D03G0955900;TraesCS2A03G0913500;TraesCS6B03G0988900;TraesCS2D03G0854000;TraesCS3D03G0265200;TraesCS3B03G0804900;TraesCS4B03G0620400;TraesCS5D03G0707200;TraesCS7A03G0815000;TraesCS3D03G0666000;TraesCS5D03G0967800;TraesCS6A03G0442300;TraesCS7D03G0184600;TraesCS4D03G0549600;TraesCS6B03G0980100…
GO:0006810	transport	2.664e-07	5521	232 (4.2%)	TraesCS4D03G0590400;TraesCS6D03G0325900;TraesCS4D03G0712800;TraesCS4D03G0708300;TraesCS6B03G0761200;TraesCS1A03G0683400;TraesCS5B03G0074400;TraesCS2D03G0860000;TraesCS3B03G0572600;TraesCS2A03G0922100;TraesCS2A03G0220500;TraesCS6D03G0894200;TraesCS7D03G0260400;TraesCS3B03G0743500;TraesCS7A03G0891600;TraesCS3D03G0601600;TraesCS5A03G1138800;TraesCS4A03G0646500;TraesCS5A03G1101500;TraesCS2A03G0771600…
GO:0034656	nucleobase-containing small molecule catabolic process	3.085e-07	11	6 (54.55%)	TraesCS2D03G1100800;TraesCS2B03G1307900;TraesCS3D03G0585100;TraesCS2A03G1151900;TraesCS3B03G0719300;TraesCS3A03G0640300
GO:1901658	glycosyl compound catabolic process	3.085e-07	11	6 (54.55%)	TraesCS2D03G1100800;TraesCS2B03G1307900;TraesCS3D03G0585100;TraesCS2A03G1151900;TraesCS3B03G0719300;TraesCS3A03G0640300
GO:0009164	nucleoside catabolic process	3.085e-07	11	6 (54.55%)	TraesCS2D03G1100800;TraesCS2B03G1307900;TraesCS3D03G0585100;TraesCS2A03G1151900;TraesCS3B03G0719300;TraesCS3A03G0640300
GO:0042454	ribonucleoside catabolic process	3.085e-07	11	6 (54.55%)	TraesCS2D03G1100800;TraesCS2B03G1307900;TraesCS3D03G0585100;TraesCS2A03G1151900;TraesCS3B03G0719300;TraesCS3A03G0640300
GO:1901575	organic substance catabolic process	3.765e-07	2763	131 (4.74%)	TraesCS1D03G0131800;TraesCS3B03G0090000;TraesCS2B03G1563000;TraesCS7D03G0009700;TraesCS7D03G0402300;TraesCS5B03G0408000;TraesCS2A03G0922900;TraesCS3B03G0229400;TraesCS2D03G0064900;TraesCS6B03G0758700;TraesCS3D03G0066200;TraesCS1D03G0025500;TraesCS4A03G0474900;TraesCS5B03G0852300;TraesCS7D03G0449000;TraesCS2D03G0660000;TraesCS1A03G0170400;TraesCS1B03G0259900;TraesCS2A03G0409200;TraesCS7B03G0273800…
GO:0051234	establishment of localization	4.208e-07	5555	232 (4.18%)	TraesCS4D03G0590400;TraesCS6D03G0325900;TraesCS4D03G0712800;TraesCS4D03G0708300;TraesCS6B03G0761200;TraesCS1A03G0683400;TraesCS5B03G0074400;TraesCS2D03G0860000;TraesCS3B03G0572600;TraesCS2A03G0922100;TraesCS2A03G0220500;TraesCS6D03G0894200;TraesCS7D03G0260400;TraesCS3B03G0743500;TraesCS7A03G0891600;TraesCS3D03G0601600;TraesCS5A03G1138800;TraesCS4A03G0646500;TraesCS5A03G1101500;TraesCS2A03G0771600…
GO:0008194	UDP-glycosyltransferase activity	4.512e-07	1249	71 (5.68%)	TraesCS2D03G0354600;TraesCS2B03G0085300;TraesCS3A03G0273900;TraesCS4B03G0504300;TraesCS6D03G0363100;TraesCS7D03G0955900;TraesCS2A03G0913500;TraesCS2D03G0854000;TraesCS3D03G0265200;TraesCS3B03G0804900;TraesCS4B03G0620400;TraesCS5D03G0707200;TraesCS3D03G0666000;TraesCS5D03G0967800;TraesCS6A03G0442300;TraesCS7D03G0184600;TraesCS4D03G0549600;TraesCS6B03G0980100;TraesCS7B03G0938300;TraesCS1A03G0267500…
GO:0016787	hydrolase activity	4.551e-07	9082	353 (3.89%)	TraesCS1D03G0131800;TraesCS3A03G0240700;TraesCS4D03G0708300;TraesCS2A03G0982400;TraesCS4D03G0059800;TraesCS5D03G0840900;TraesCS7D03G0402300;TraesCS7D03G0260400;TraesCS3B03G0743500;TraesCS1B03G0501600;TraesCS1D03G0191300;TraesCS3D03G0601600;TraesCS5B03G0958700;TraesCS1B03G1003000;TraesCS2B03G0298900;TraesCS2D03G0064900;TraesCS1D03G0212100;TraesCS2A03G0087200;TraesCS2A03G0291700;TraesCS3D03G0662300…
GO:0071704	organic substance metabolic process	4.883e-07	23237	811 (3.49%)	TraesCS3D03G0640400;TraesCS1B03G0240900;TraesCS5A03G0799900;TraesCS1B03G1241400;TraesCS7D03G0402300;TraesCS1A03G0502000;TraesCS2B03G1018400;TraesCS5B03G0408000;TraesCS3D03G0756600;TraesCS2D03G0665000;TraesCS5B03G0552800;TraesCS1D03G0191300;TraesCS1B03G0260500;TraesCS1B03G0306600;TraesCS7B03G0347700;TraesCS5B03G0688600;TraesCS3A03G0818800;TraesCS2B03G0793400;TraesCS3D03G0066200;TraesCS6B03G1046500…
GO:0009570	chloroplast stroma	5.1e-07	491	37 (7.54%)	TraesCS1A03G0568300;TraesCS4B03G0605600;TraesCS3A03G1023600;TraesCS4A03G0169700;TraesCS6A03G0592400;TraesCS5B03G0937900;TraesCS4B03G0567800;TraesCS2B03G0805600;TraesCS2B03G0805700;TraesCS4D03G0536900;TraesCS4A03G0207100;TraesCS6A03G0725700;TraesCS2B03G1474700;TraesCS1B03G0677200;TraesCS2D03G0672300;TraesCS2D03G0059300;TraesCS1D03G0648800;TraesCS4D03G0501200;TraesCS2D03G0672600;TraesCS3A03G0287400…
GO:0006635	fatty acid beta-oxidation	5.519e-07	34	9 (26.47%)	TraesCS3B03G0368700;TraesCS6B03G0387800;TraesCS2D03G0065800;TraesCS4A03G1243600;TraesCS7A03G0008400;TraesCS5B03G0852300;TraesCS5D03G0781000;TraesCS6D03G0254200;TraesCS7D03G0009700
GO:0004353	glutamate dehydrogenase [NAD(P)+] activity	8.349e-07	4	4 (100%)	TraesCS2B03G1042000;TraesCS2A03G0941300;TraesCS5A03G1024000;TraesCS2D03G0885000
GO:0004352	glutamate dehydrogenase (NAD+) activity	8.349e-07	4	4 (100%)	TraesCS2B03G1042000;TraesCS2A03G0941300;TraesCS5A03G1024000;TraesCS2D03G0885000
GO:0006073	cellular glucan metabolic process	9.612e-07	443	34 (7.67%)	TraesCS7A03G1034000;TraesCS7A03G1036300;TraesCS7A03G1036400;TraesCS1A03G0568300;TraesCS7B03G0877500;TraesCS6B03G0967000;TraesCS7A03G1036000;TraesCS5A03G0570800;TraesCS1B03G0493300;TraesCS7D03G0991500;TraesCS7D03G0991100;TraesCS3D03G0666000;TraesCS6A03G0815400;TraesCS7B03G0876600;TraesCS7A03G1035500;TraesCS6B03G0953800;TraesCS1D03G0371000;TraesCS6D03G0689600;TraesCS3D03G0188000;TraesCS7B03G0876800…
GO:0044042	glucan metabolic process	1.063e-06	445	34 (7.64%)	TraesCS7A03G1034000;TraesCS7A03G1036300;TraesCS7A03G1036400;TraesCS1A03G0568300;TraesCS7B03G0877500;TraesCS6B03G0967000;TraesCS7A03G1036000;TraesCS5A03G0570800;TraesCS1B03G0493300;TraesCS7D03G0991500;TraesCS7D03G0991100;TraesCS3D03G0666000;TraesCS6A03G0815400;TraesCS7B03G0876600;TraesCS7A03G1035500;TraesCS6B03G0953800;TraesCS1D03G0371000;TraesCS6D03G0689600;TraesCS3D03G0188000;TraesCS7B03G0876800…
GO:0042759	long-chain fatty acid biosynthetic process	1.087e-06	13	6 (46.15%)	TraesCS7D03G0955500;TraesCS7B03G0836200;TraesCS6A03G0861500;TraesCS6D03G0731500;TraesCS6B03G1030800;TraesCS5D03G0913400
GO:0009532	plastid stroma	1.259e-06	510	37 (7.25%)	TraesCS1A03G0568300;TraesCS4B03G0605600;TraesCS3A03G1023600;TraesCS4A03G0169700;TraesCS6A03G0592400;TraesCS5B03G0937900;TraesCS4B03G0567800;TraesCS2B03G0805600;TraesCS2B03G0805700;TraesCS4D03G0536900;TraesCS4A03G0207100;TraesCS6A03G0725700;TraesCS2B03G1474700;TraesCS1B03G0677200;TraesCS2D03G0672300;TraesCS2D03G0059300;TraesCS1D03G0648800;TraesCS4D03G0501200;TraesCS2D03G0672600;TraesCS3A03G0287400…
GO:0009975	cyclase activity	1.308e-06	8	5 (62.5%)	TraesCS6A03G0861500;TraesCS6D03G0731500;TraesCS1B03G0677200;TraesCS1D03G0555800;TraesCS6B03G1030800
GO:0051287	NAD binding	1.376e-06	240	23 (9.58%)	TraesCS1B03G0671200;TraesCS5A03G0942400;TraesCS2B03G1307900;TraesCS2A03G1151900;TraesCS1A03G0982700;TraesCS4A03G0619500;TraesCS3D03G0229400;TraesCS2D03G1100800;TraesCS4B03G0183900;TraesCS4B03G0264500;TraesCS1B03G1166600;TraesCS4D03G0092300;TraesCS2D03G0933800;TraesCS4A03G0686700;TraesCS4D03G0151600;TraesCS4D03G0226400;TraesCS4B03G0109200;TraesCS5D03G0900300;TraesCS2A03G1182500;TraesCS4D03G0504200…
GO:0006740	NADPH regeneration	1.439e-06	48	10 (20.83%)	TraesCS4A03G1141700;TraesCS3D03G1086600;TraesCS3A03G1023600;TraesCS3B03G1172000;TraesCS6D03G0133700;TraesCS3D03G0951200;TraesCS7A03G0219700;TraesCS2A03G0842400;TraesCS3B03G1413400;TraesCS6A03G0141300
GO:0006098	pentose-phosphate shunt	1.439e-06	48	10 (20.83%)	TraesCS4A03G1141700;TraesCS3D03G1086600;TraesCS3A03G1023600;TraesCS3B03G1172000;TraesCS6D03G0133700;TraesCS3D03G0951200;TraesCS7A03G0219700;TraesCS2A03G0842400;TraesCS3B03G1413400;TraesCS6A03G0141300
GO:0016879	ligase activity, forming carbon-nitrogen bonds	1.481e-06	173	19 (10.98%)	TraesCS5D03G0389800;TraesCS1B03G0725000;TraesCS7D03G1022100;TraesCS1B03G0240900;TraesCS4D03G0481800;TraesCS5A03G0421300;TraesCS7D03G1022000;TraesCS5D03G0546800;TraesCS4A03G0227300;TraesCS4B03G0544200;TraesCS3A03G0578800;TraesCS4D03G0084000;TraesCS7A03G1072200;TraesCS1D03G0596300;TraesCS1A03G0175800;TraesCS3B03G0657500;TraesCS5B03G0418800;TraesCS7B03G0915200;TraesCS1A03G0637500
GO:0009056	catabolic process	1.582e-06	2841	131 (4.61%)	TraesCS1D03G0131800;TraesCS3B03G0090000;TraesCS2B03G1563000;TraesCS7D03G0009700;TraesCS7D03G0402300;TraesCS5B03G0408000;TraesCS2A03G0922900;TraesCS3B03G0229400;TraesCS2D03G0064900;TraesCS6B03G0758700;TraesCS3D03G0066200;TraesCS1D03G0025500;TraesCS4A03G0474900;TraesCS5B03G0852300;TraesCS7D03G0449000;TraesCS2D03G0660000;TraesCS1A03G0170400;TraesCS1B03G0259900;TraesCS2A03G0409200;TraesCS7B03G0273800…
GO:0051156	glucose 6-phosphate metabolic process	1.759e-06	49	10 (20.41%)	TraesCS4A03G1141700;TraesCS3D03G1086600;TraesCS3A03G1023600;TraesCS3B03G1172000;TraesCS6D03G0133700;TraesCS3D03G0951200;TraesCS7A03G0219700;TraesCS2A03G0842400;TraesCS3B03G1413400;TraesCS6A03G0141300
GO:0070542	response to fatty acid	2.327e-06	62	11 (17.74%)	TraesCS3A03G0238100;TraesCS6A03G0861500;TraesCS6D03G0731500;TraesCS7B03G0900400;TraesCS3D03G0229900;TraesCS7A03G1055500;TraesCS7D03G1008100;TraesCS3B03G1337900;TraesCS6B03G1030800;TraesCS3B03G0305500;TraesCS5D03G0913400
GO:0008610	lipid biosynthetic process	2.469e-06	1021	59 (5.78%)	TraesCS4A03G0824400;TraesCS7D03G0955500;TraesCS1B03G1105500;TraesCS1B03G1107600;TraesCS2B03G0530500;TraesCS3A03G0592600;TraesCS4B03G0082200;TraesCS6A03G0592400;TraesCS3B03G0017600;TraesCS5D03G0635100;TraesCS4B03G0082800;TraesCS1A03G0663200;TraesCS6D03G0269200;TraesCS1B03G1087700;TraesCS6D03G0213300;TraesCS2D03G0712700;TraesCS6D03G0584400;TraesCS7D03G0553900;TraesCS1A03G0928500;TraesCS6D03G0731500…
GO:0072330	monocarboxylic acid biosynthetic process	2.564e-06	382	30 (7.85%)	TraesCS7D03G0955500;TraesCS2D03G0866400;TraesCS2D03G0459600;TraesCS4B03G0082200;TraesCS6B03G0759300;TraesCS4A03G0711500;TraesCS6B03G1030800;TraesCS4B03G0082800;TraesCS6A03G0861500;TraesCS2A03G0922900;TraesCS6D03G0269200;TraesCS6D03G0750100;TraesCS2D03G0712700;TraesCS3D03G0337600;TraesCS6D03G0731500;TraesCS2B03G1379100;TraesCS3D03G0066500;TraesCS2D03G0718300;TraesCS2D03G0863300;TraesCS2B03G0540200…
GO:0005976	polysaccharide metabolic process	2.804e-06	680	44 (6.47%)	TraesCS7A03G1034000;TraesCS7A03G1036300;TraesCS7A03G1036400;TraesCS1A03G0568300;TraesCS7B03G0877500;TraesCS6B03G0967000;TraesCS7A03G1036000;TraesCS5A03G0570800;TraesCS1B03G0493300;TraesCS7D03G0991500;TraesCS7D03G0991100;TraesCS3D03G1030800;TraesCS3D03G0666000;TraesCS4A03G1016800;TraesCS6A03G0815400;TraesCS3D03G1030100;TraesCS7B03G0876600;TraesCS7A03G1035500;TraesCS6B03G0953800;TraesCS1D03G0371000…
GO:0009069	serine family amino acid metabolic process	3.009e-06	118	15 (12.71%)	TraesCS1B03G0671200;TraesCS7D03G0383900;TraesCS1A03G0487700;TraesCS4D03G0646000;TraesCS4A03G0060100;TraesCS7A03G0881400;TraesCS2D03G1101000;TraesCS1D03G0473800;TraesCS1B03G0667100;TraesCS6A03G0397300;TraesCS2B03G1308200;TraesCS2A03G1152000;TraesCS1B03G0584600;TraesCS4B03G0725700;TraesCS2A03G1182500
GO:0006750	glutathione biosynthetic process	3.01e-06	15	6 (40%)	TraesCS7A03G1072200;TraesCS1A03G0175800;TraesCS7D03G1022100;TraesCS1B03G0240900;TraesCS7B03G0915200;TraesCS7D03G1022000
GO:0006739	NADP metabolic process	4.402e-06	66	11 (16.67%)	TraesCS4A03G1141700;TraesCS3D03G1086600;TraesCS3A03G1023600;TraesCS3B03G1172000;TraesCS6D03G0133700;TraesCS3D03G0951200;TraesCS7A03G0219700;TraesCS2A03G0842400;TraesCS3A03G1162900;TraesCS3B03G1413400;TraesCS6A03G0141300
GO:0120255	olefinic compound biosynthetic process	4.642e-06	43	9 (20.93%)	TraesCS2D03G0459600;TraesCS2A03G0409200;TraesCS2B03G1015300;TraesCS6B03G0759300;TraesCS2D03G0862600;TraesCS3D03G0066500;TraesCS2A03G0922900;TraesCS2D03G0863300;TraesCS2B03G0540200
GO:0019184	nonribosomal peptide biosynthetic process	4.692e-06	16	6 (37.5%)	TraesCS7A03G1072200;TraesCS1A03G0175800;TraesCS7D03G1022100;TraesCS1B03G0240900;TraesCS7B03G0915200;TraesCS7D03G1022000
GO:0006564	L-serine biosynthetic process	4.692e-06	16	6 (37.5%)	TraesCS1B03G0671200;TraesCS7D03G0383900;TraesCS4D03G0646000;TraesCS4A03G0060100;TraesCS4B03G0725700;TraesCS2A03G1182500
GO:0004553	hydrolase activity, hydrolyzing O-glycosyl compounds	5.025e-06	1463	76 (5.19%)	TraesCS7A03G1034000;TraesCS7A03G1036300;TraesCS2B03G0954100;TraesCS7B03G0877500;TraesCS6B03G0967000;TraesCS2B03G1563000;TraesCS3B03G0929800;TraesCS3A03G0792300;TraesCS4D03G0811800;TraesCS5B03G0981400;TraesCS5D03G0483400;TraesCS5D03G0889900;TraesCS1D03G0864500;TraesCS5B03G0159700;TraesCS2B03G0298900;TraesCS2A03G0758200;TraesCS7B03G0876600;TraesCS5B03G0688600;TraesCS4D03G0098400;TraesCS7A03G0466000…
GO:0031347	regulation of defense response	5.817e-06	140	16 (11.43%)	TraesCS3B03G1086000;TraesCS6D03G0731500;TraesCS3B03G0093300;TraesCS7A03G1055500;TraesCS7D03G1008100;TraesCS3B03G1337900;TraesCS6B03G1030800;TraesCS2D03G0662000;TraesCS1A03G1035100;TraesCS6A03G0861500;TraesCS7B03G0900400;TraesCS1B03G1234800;TraesCS1B03G0677200;TraesCS3D03G0884200;TraesCS3A03G0950500;TraesCS1D03G0998200
GO:0008643	carbohydrate transport	5.952e-06	95	13 (13.68%)	TraesCS1D03G0639100;TraesCS6B03G0730000;TraesCS6A03G0600000;TraesCS6A03G0354300;TraesCS1A03G0325800;TraesCS1D03G0300400;TraesCS5D03G0116600;TraesCS6D03G0308500;TraesCS5A03G0099400;TraesCS1B03G0677200;TraesCS6B03G0449300;TraesCS1A03G0674900;TraesCS6D03G0504200
GO:0009611	response to wounding	6.221e-06	244	22 (9.02%)	TraesCS1B03G0068000;TraesCS6D03G0731500;TraesCS1B03G0068200;TraesCS1B03G0068300;TraesCS2D03G0347500;TraesCS6B03G1030800;TraesCS7B03G0680100;TraesCS5D03G0913400;TraesCS2A03G0325400;TraesCS2D03G0662000;TraesCS3A03G0207800;TraesCS1D03G0051000;TraesCS1D03G0051100;TraesCS6A03G0861500;TraesCS2A03G0325600;TraesCS2B03G0446000;TraesCS2B03G1389200;TraesCS3D03G0186300;TraesCS1A03G0098800;TraesCS1A03G0098700…
GO:0045548	phenylalanine ammonia-lyase activity	6.223e-06	34	8 (23.53%)	TraesCS2D03G0459600;TraesCS2A03G0409200;TraesCS2B03G1015300;TraesCS6B03G0759300;TraesCS2D03G0862600;TraesCS2A03G0922900;TraesCS2D03G0863300;TraesCS2B03G0540200
GO:1902222	erythrose 4-phosphate/phosphoenolpyruvate family amino acid catabolic process	6.288e-06	56	10 (17.86%)	TraesCS6B03G0758700;TraesCS2A03G0409800;TraesCS2D03G0459600;TraesCS2A03G0409200;TraesCS2B03G1015300;TraesCS6B03G0759300;TraesCS2D03G0862600;TraesCS2A03G0922900;TraesCS2D03G0863300;TraesCS2B03G0540200
GO:0006559	L-phenylalanine catabolic process	6.288e-06	56	10 (17.86%)	TraesCS6B03G0758700;TraesCS2A03G0409800;TraesCS2D03G0459600;TraesCS2A03G0409200;TraesCS2B03G1015300;TraesCS6B03G0759300;TraesCS2D03G0862600;TraesCS2A03G0922900;TraesCS2D03G0863300;TraesCS2B03G0540200
GO:0015297	antiporter activity	6.7e-06	321	26 (8.1%)	TraesCS3D03G0554300;TraesCS7A03G0534800;TraesCS3A03G0601900;TraesCS4D03G0712800;TraesCS4A03G1005700;TraesCS3B03G1406700;TraesCS3D03G0065600;TraesCS3B03G0683700;TraesCS2A03G0922100;TraesCS2D03G0450700;TraesCS2D03G0861600;TraesCS3B03G0355600;TraesCS5B03G0824000;TraesCS2B03G0552200;TraesCS4D03G0130400;TraesCS7D03G0513200;TraesCS4A03G0646500;TraesCS2B03G1064800;TraesCS2A03G0423200;TraesCS5D03G0747300…
GO:0016840	carbon-nitrogen lyase activity	6.835e-06	158	17 (10.76%)	TraesCS6B03G0758700;TraesCS2D03G0459600;TraesCS5A03G0367700;TraesCS6B03G0759300;TraesCS1A03G0405700;TraesCS2D03G0863300;TraesCS4B03G0102800;TraesCS1D03G0375200;TraesCS2B03G0540200;TraesCS4A03G0692400;TraesCS4D03G0085300;TraesCS2A03G0409800;TraesCS2A03G0409200;TraesCS2B03G1015300;TraesCS2D03G0862600;TraesCS2A03G0922900;TraesCS2D03G0371000
GO:0006528	asparagine metabolic process	7.065e-06	17	6 (35.29%)	TraesCS5D03G0389800;TraesCS4D03G0481800;TraesCS5A03G0421300;TraesCS5B03G0418800;TraesCS4A03G0227300;TraesCS4B03G0544200
GO:0006529	asparagine biosynthetic process	7.065e-06	17	6 (35.29%)	TraesCS5D03G0389800;TraesCS4D03G0481800;TraesCS5A03G0421300;TraesCS5B03G0418800;TraesCS4A03G0227300;TraesCS4B03G0544200
GO:0004066	asparagine synthase (glutamine-hydrolyzing) activity	7.065e-06	17	6 (35.29%)	TraesCS5D03G0389800;TraesCS4D03G0481800;TraesCS5A03G0421300;TraesCS5B03G0418800;TraesCS4A03G0227300;TraesCS4B03G0544200
GO:0010410	hemicellulose metabolic process	7.167e-06	210	20 (9.52%)	TraesCS7A03G1034000;TraesCS7A03G1036300;TraesCS7A03G1036400;TraesCS7B03G0876600;TraesCS7A03G1035500;TraesCS7B03G0877500;TraesCS4A03G0474900;TraesCS6A03G0175800;TraesCS7A03G1036000;TraesCS7B03G0876800;TraesCS7D03G0991500;TraesCS7D03G0990400;TraesCS7D03G0991100;TraesCS3D03G1030800;TraesCS2B03G1357000;TraesCS5D03G0385100;TraesCS3D03G0185900;TraesCS3D03G1030100;TraesCS4B03G0552200;TraesCS5B03G0414200
GO:0004364	glutathione transferase activity	7.419e-06	57	10 (17.54%)	TraesCS3B03G0850700;TraesCS5A03G1005600;TraesCS7D03G0069600;TraesCS1D03G0487600;TraesCS1B03G0260800;TraesCS3B03G0759400;TraesCS1D03G0185900;TraesCS5B03G0050700;TraesCS3D03G0686600;TraesCS1D03G0221200
GO:0046700	heterocycle catabolic process	7.743e-06	266	23 (8.65%)	TraesCS5A03G0855000;TraesCS3D03G0801200;TraesCS2B03G1307900;TraesCS3D03G0066200;TraesCS5B03G0430700;TraesCS2A03G1151900;TraesCS2D03G1133500;TraesCS3B03G0090000;TraesCS5D03G0598500;TraesCS3A03G0640300;TraesCS5D03G0820300;TraesCS2B03G1341500;TraesCS2B03G1341400;TraesCS3D03G0260400;TraesCS4A03G1017200;TraesCS2D03G1100800;TraesCS4B03G0809700;TraesCS3A03G0089600;TraesCS3D03G0585100;TraesCS3B03G0336200…
GO:0009800	cinnamic acid biosynthetic process	7.853e-06	35	8 (22.86%)	TraesCS2D03G0459600;TraesCS2A03G0409200;TraesCS2B03G1015300;TraesCS6B03G0759300;TraesCS2D03G0862600;TraesCS2A03G0922900;TraesCS2D03G0863300;TraesCS2B03G0540200
GO:0010038	response to metal ion	8.292e-06	128	15 (11.72%)	TraesCS1B03G0708800;TraesCS3A03G0238100;TraesCS3A03G1023600;TraesCS3B03G1172000;TraesCS6D03G0731500;TraesCS2D03G0086500;TraesCS3D03G0229900;TraesCS2A03G0091300;TraesCS6B03G1030800;TraesCS2D03G0885000;TraesCS2B03G0127000;TraesCS2B03G1042000;TraesCS6A03G0861500;TraesCS2A03G0941300;TraesCS3B03G0305500
GO:0120254	olefinic compound metabolic process	8.359e-06	46	9 (19.57%)	TraesCS2D03G0459600;TraesCS2A03G0409200;TraesCS2B03G1015300;TraesCS6B03G0759300;TraesCS2D03G0862600;TraesCS3D03G0066500;TraesCS2A03G0922900;TraesCS2D03G0863300;TraesCS2B03G0540200
GO:0044270	cellular nitrogen compound catabolic process	8.751e-06	268	23 (8.58%)	TraesCS5A03G0855000;TraesCS3D03G0801200;TraesCS2B03G1307900;TraesCS3D03G0066200;TraesCS5B03G0430700;TraesCS2A03G1151900;TraesCS2D03G1133500;TraesCS3B03G0090000;TraesCS5D03G0598500;TraesCS3A03G0640300;TraesCS5D03G0820300;TraesCS2B03G1341500;TraesCS2B03G1341400;TraesCS3D03G0260400;TraesCS4A03G1017200;TraesCS2D03G1100800;TraesCS4B03G0809700;TraesCS3A03G0089600;TraesCS3D03G0585100;TraesCS3B03G0336200…
GO:0042537	benzene-containing compound metabolic process	9.14e-06	71	11 (15.49%)	TraesCS3D03G0801200;TraesCS2D03G0459600;TraesCS5B03G0430700;TraesCS2A03G0409200;TraesCS2B03G1015300;TraesCS6B03G0759300;TraesCS2D03G0862600;TraesCS5D03G0598500;TraesCS2A03G0922900;TraesCS2D03G0863300;TraesCS2B03G0540200
GO:0072524	pyridine-containing compound metabolic process	9.547e-06	114	14 (12.28%)	TraesCS4A03G1141700;TraesCS3D03G1086600;TraesCS3A03G1023600;TraesCS3B03G1172000;TraesCS6D03G0133700;TraesCS2B03G0746500;TraesCS3A03G1162900;TraesCS3D03G0951200;TraesCS7A03G0219700;TraesCS2A03G0842400;TraesCS3B03G1413400;TraesCS2D03G0617200;TraesCS6A03G0141300;TraesCS2A03G0661600
GO:0042626	ATPase-coupled transmembrane transporter activity	9.688e-06	536	36 (6.72%)	TraesCS6D03G0325900;TraesCS5B03G1170400;TraesCS3A03G0970000;TraesCS3B03G0648700;TraesCS7A03G0874900;TraesCS3A03G0658400;TraesCS3B03G1115500;TraesCS7D03G0260400;TraesCS3B03G0743500;TraesCS3D03G0601600;TraesCS7D03G0255700;TraesCS7B03G0737600;TraesCS5B03G1104200;TraesCS5B03G1381800;TraesCS7D03G0255000;TraesCS5A03G1101500;TraesCS7A03G0281400;TraesCS7B03G0790000;TraesCS5A03G0039100;TraesCS7D03G0608500…
GO:0044275	cellular carbohydrate catabolic process	1.055e-05	100	13 (13%)	TraesCS1A03G0568300;TraesCS6B03G0967000;TraesCS7A03G0874200;TraesCS6D03G0689600;TraesCS6D03G0446800;TraesCS1D03G0544300;TraesCS7D03G0449000;TraesCS7D03G0860400;TraesCS2A03G0862200;TraesCS6B03G0613500;TraesCS7B03G0273800;TraesCS3B03G1413400;TraesCS6A03G0815400
GO:0006555	methionine metabolic process	1.205e-05	48	9 (18.75%)	TraesCS5B03G0053200;TraesCS4B03G0030000;TraesCS5A03G1103900;TraesCS5B03G1172800;TraesCS5D03G0077800;TraesCS3B03G0336200;TraesCS3A03G0268100;TraesCS5D03G1060400;TraesCS3D03G0260400
GO:0046686	response to cadmium ion	1.24e-05	87	12 (13.79%)	TraesCS2B03G0127000;TraesCS2B03G1042000;TraesCS1B03G0708800;TraesCS3A03G0238100;TraesCS3A03G1023600;TraesCS3B03G1172000;TraesCS2A03G0941300;TraesCS2D03G0086500;TraesCS3D03G0229900;TraesCS2A03G0091300;TraesCS3B03G0305500;TraesCS2D03G0885000
GO:0010383	cell wall polysaccharide metabolic process	1.248e-05	218	20 (9.17%)	TraesCS7A03G1034000;TraesCS7A03G1036300;TraesCS7A03G1036400;TraesCS7B03G0876600;TraesCS7A03G1035500;TraesCS7B03G0877500;TraesCS4A03G0474900;TraesCS6A03G0175800;TraesCS7A03G1036000;TraesCS7B03G0876800;TraesCS7D03G0991500;TraesCS7D03G0990400;TraesCS7D03G0991100;TraesCS3D03G1030800;TraesCS2B03G1357000;TraesCS5D03G0385100;TraesCS3D03G0185900;TraesCS3D03G1030100;TraesCS4B03G0552200;TraesCS5B03G0414200
GO:0006563	L-serine metabolic process	1.373e-05	74	11 (14.86%)	TraesCS1B03G0671200;TraesCS2A03G1152000;TraesCS7D03G0383900;TraesCS4D03G0646000;TraesCS4A03G0060100;TraesCS7A03G0881400;TraesCS2D03G1101000;TraesCS1B03G0667100;TraesCS4B03G0725700;TraesCS2A03G1182500;TraesCS2B03G1308200
GO:0009116	nucleoside metabolic process	1.396e-05	88	12 (13.64%)	TraesCS2D03G1100800;TraesCS3B03G0816900;TraesCS2B03G1307900;TraesCS3D03G0585100;TraesCS2A03G1151900;TraesCS3B03G0719300;TraesCS3A03G0640300;TraesCS7A03G0142300;TraesCS3A03G0713800;TraesCS3B03G0434100;TraesCS3D03G0657200;TraesCS7D03G0128300
GO:0042910	xenobiotic transmembrane transporter activity	1.629e-05	222	20 (9.01%)	TraesCS7A03G0534800;TraesCS4D03G0712800;TraesCS4A03G1005700;TraesCS3B03G1406700;TraesCS2B03G1064800;TraesCS3D03G0065600;TraesCS2A03G0423200;TraesCS5D03G0747300;TraesCS5A03G0792000;TraesCS2D03G0903000;TraesCS3B03G0853900;TraesCS6B03G1083100;TraesCS2D03G0450700;TraesCS1A03G0073500;TraesCS6A03G0900600;TraesCS5B03G0824000;TraesCS2B03G0552200;TraesCS4D03G0130400;TraesCS7D03G0513200;TraesCS4A03G0646500
GO:0002831	regulation of response to biotic stimulus	1.728e-05	120	14 (11.67%)	TraesCS3B03G1086000;TraesCS6D03G0731500;TraesCS3B03G0093300;TraesCS7A03G1055500;TraesCS7D03G1008100;TraesCS3B03G1337900;TraesCS6B03G1030800;TraesCS1A03G1035100;TraesCS6A03G0861500;TraesCS7B03G0900400;TraesCS1B03G1234800;TraesCS3D03G0884200;TraesCS3A03G0950500;TraesCS1D03G0998200
GO:0044036	cell wall macromolecule metabolic process	1.923e-05	301	24 (7.97%)	TraesCS7A03G1034000;TraesCS7A03G1036300;TraesCS7A03G1036400;TraesCS7B03G0876600;TraesCS1A03G0542400;TraesCS7A03G1035500;TraesCS7B03G0877500;TraesCS2A03G0066500;TraesCS2B03G1563000;TraesCS4A03G0474900;TraesCS6A03G0175800;TraesCS7A03G1036000;TraesCS7B03G0876800;TraesCS7D03G0991500;TraesCS7D03G0990400;TraesCS7D03G0991100;TraesCS2D03G0061200;TraesCS3D03G1030800;TraesCS2B03G1357000;TraesCS5D03G0385100…
GO:1901657	glycosyl compound metabolic process	1.973e-05	91	12 (13.19%)	TraesCS2D03G1100800;TraesCS3B03G0816900;TraesCS2B03G1307900;TraesCS3D03G0585100;TraesCS2A03G1151900;TraesCS3B03G0719300;TraesCS3A03G0640300;TraesCS7A03G0142300;TraesCS3A03G0713800;TraesCS3B03G0434100;TraesCS3D03G0657200;TraesCS7D03G0128300
GO:0016849	phosphorus-oxygen lyase activity	1.995e-05	29	7 (24.14%)	TraesCS1A03G0410200;TraesCS6D03G0584400;TraesCS6A03G0696200;TraesCS1B03G0501600;TraesCS1A03G0409800;TraesCS1D03G0380000;TraesCS1D03G0380200
GO:0046653	tetrahydrofolate metabolic process	1.995e-05	29	7 (24.14%)	TraesCS2A03G1152000;TraesCS5A03G1103900;TraesCS5B03G1172800;TraesCS2D03G1101000;TraesCS5D03G1060400;TraesCS1B03G0667100;TraesCS2B03G1308200
GO:0016798	hydrolase activity, acting on glycosyl bonds	2.016e-05	1627	80 (4.92%)	TraesCS7A03G1034000;TraesCS7A03G1036300;TraesCS2B03G0954100;TraesCS7B03G0877500;TraesCS6B03G0967000;TraesCS2B03G1563000;TraesCS3B03G0929800;TraesCS3A03G0792300;TraesCS4D03G0811800;TraesCS5B03G0981400;TraesCS5D03G0483400;TraesCS3D03G1030800;TraesCS5D03G0889900;TraesCS1D03G0864500;TraesCS5B03G0159700;TraesCS2B03G0298900;TraesCS2A03G0758200;TraesCS7B03G0876600;TraesCS5B03G0688600;TraesCS1D03G0401300…
GO:0006721	terpenoid metabolic process	2.262e-05	173	17 (9.83%)	TraesCS2D03G0955800;TraesCS6D03G0213300;TraesCS6D03G0584400;TraesCS1B03G1105500;TraesCS1A03G0928500;TraesCS6A03G0592400;TraesCS6A03G0696200;TraesCS3D03G0066500;TraesCS3A03G0793000;TraesCS1D03G0911100;TraesCS2D03G0293500;TraesCS3A03G0732000;TraesCS6B03G0720000;TraesCS6D03G0491100;TraesCS2D03G0956000;TraesCS1B03G0677200;TraesCS3B03G0914400
GO:0009070	serine family amino acid biosynthetic process	2.289e-05	78	11 (14.1%)	TraesCS1B03G0671200;TraesCS2A03G1152000;TraesCS7D03G0383900;TraesCS4D03G0646000;TraesCS4A03G0060100;TraesCS7A03G0881400;TraesCS2D03G1101000;TraesCS1B03G0667100;TraesCS4B03G0725700;TraesCS2A03G1182500;TraesCS2B03G1308200
GO:0042546	cell wall biogenesis	2.64e-05	327	25 (7.65%)	TraesCS7A03G1034000;TraesCS7A03G1036300;TraesCS7A03G1036400;TraesCS5D03G0253700;TraesCS7B03G0877500;TraesCS7A03G1036000;TraesCS5A03G0570800;TraesCS7D03G0991500;TraesCS6B03G0988900;TraesCS7D03G0991100;TraesCS5A03G0240400;TraesCS7B03G0876600;TraesCS7A03G1035500;TraesCS7B03G0876800;TraesCS7D03G0990400;TraesCS3B03G0252300;TraesCS1A03G0402200;TraesCS5D03G0536900;TraesCS2B03G1357000;TraesCS3A03G0722200…
GO:0043648	dicarboxylic acid metabolic process	2.663e-05	141	15 (10.64%)	TraesCS2D03G0356600;TraesCS4B03G0605600;TraesCS4A03G0169700;TraesCS5B03G0832800;TraesCS2D03G1101000;TraesCS7A03G0160900;TraesCS5A03G0799900;TraesCS3B03G0575400;TraesCS4D03G0536900;TraesCS2A03G1152000;TraesCS5D03G0756700;TraesCS2B03G0456400;TraesCS2A03G0340100;TraesCS5A03G1024000;TraesCS7D03G0149700
GO:0004620	phospholipase activity	2.748e-05	125	14 (11.2%)	TraesCS1A03G0676700;TraesCS5B03G0585800;TraesCS4B03G0597200;TraesCS4D03G0529600;TraesCS1A03G0170400;TraesCS1B03G1003300;TraesCS1D03G0640900;TraesCS1B03G1003000;TraesCS5B03G1275500;TraesCS1A03G1008300;TraesCS1D03G0164800;TraesCS1A03G0676900;TraesCS1B03G0769100;TraesCS1D03G0641300
GO:0004657	proline dehydrogenase activity	2.764e-05	3	3 (100%)	TraesCS1A03G0552200;TraesCS1D03G0532400;TraesCS1B03G0644100
GO:0004055	argininosuccinate synthase activity	2.764e-05	3	3 (100%)	TraesCS1D03G0596300;TraesCS1B03G0725000;TraesCS1A03G0637500
GO:0010446	response to alkaline pH	2.764e-05	3	3 (100%)	TraesCS2B03G1042000;TraesCS2A03G0941300;TraesCS2D03G0885000
GO:0032350	regulation of hormone metabolic process	2.764e-05	3	3 (100%)	TraesCS3B03G0336200;TraesCS3A03G0268100;TraesCS3D03G0260400
GO:0032351	negative regulation of hormone metabolic process	2.764e-05	3	3 (100%)	TraesCS3B03G0336200;TraesCS3A03G0268100;TraesCS3D03G0260400
GO:0046885	regulation of hormone biosynthetic process	2.764e-05	3	3 (100%)	TraesCS3B03G0336200;TraesCS3A03G0268100;TraesCS3D03G0260400
GO:0032353	negative regulation of hormone biosynthetic process	2.764e-05	3	3 (100%)	TraesCS3B03G0336200;TraesCS3A03G0268100;TraesCS3D03G0260400
GO:0033239	negative regulation of amine metabolic process	2.764e-05	3	3 (100%)	TraesCS3B03G0336200;TraesCS3A03G0268100;TraesCS3D03G0260400
GO:0045763	negative regulation of cellular amino acid metabolic process	2.764e-05	3	3 (100%)	TraesCS3B03G0336200;TraesCS3A03G0268100;TraesCS3D03G0260400
GO:0090354	regulation of auxin metabolic process	2.764e-05	3	3 (100%)	TraesCS3B03G0336200;TraesCS3A03G0268100;TraesCS3D03G0260400
GO:0090356	negative regulation of auxin metabolic process	2.764e-05	3	3 (100%)	TraesCS3B03G0336200;TraesCS3A03G0268100;TraesCS3D03G0260400
GO:0010600	regulation of auxin biosynthetic process	2.764e-05	3	3 (100%)	TraesCS3B03G0336200;TraesCS3A03G0268100;TraesCS3D03G0260400
GO:0090357	regulation of tryptophan metabolic process	2.764e-05	3	3 (100%)	TraesCS3B03G0336200;TraesCS3A03G0268100;TraesCS3D03G0260400
GO:1901996	regulation of indoleacetic acid biosynthetic process via tryptophan	2.764e-05	3	3 (100%)	TraesCS3B03G0336200;TraesCS3A03G0268100;TraesCS3D03G0260400
GO:1901997	negative regulation of indoleacetic acid biosynthetic process via tryptophan	2.764e-05	3	3 (100%)	TraesCS3B03G0336200;TraesCS3A03G0268100;TraesCS3D03G0260400
GO:0010326	methionine-oxo-acid transaminase activity	2.764e-05	3	3 (100%)	TraesCS3B03G0336200;TraesCS3A03G0268100;TraesCS3D03G0260400
GO:0006213	pyrimidine nucleoside metabolic process	2.764e-05	3	3 (100%)	TraesCS3D03G0585100;TraesCS3B03G0719300;TraesCS3A03G0640300
GO:0046131	pyrimidine ribonucleoside metabolic process	2.764e-05	3	3 (100%)	TraesCS3D03G0585100;TraesCS3B03G0719300;TraesCS3A03G0640300
GO:0046087	cytidine metabolic process	2.764e-05	3	3 (100%)	TraesCS3D03G0585100;TraesCS3B03G0719300;TraesCS3A03G0640300
GO:0046135	pyrimidine nucleoside catabolic process	2.764e-05	3	3 (100%)	TraesCS3D03G0585100;TraesCS3B03G0719300;TraesCS3A03G0640300
GO:0046133	pyrimidine ribonucleoside catabolic process	2.764e-05	3	3 (100%)	TraesCS3D03G0585100;TraesCS3B03G0719300;TraesCS3A03G0640300
GO:0006216	cytidine catabolic process	2.764e-05	3	3 (100%)	TraesCS3D03G0585100;TraesCS3B03G0719300;TraesCS3A03G0640300
GO:0009972	cytidine deamination	2.764e-05	3	3 (100%)	TraesCS3D03G0585100;TraesCS3B03G0719300;TraesCS3A03G0640300
GO:0004126	cytidine deaminase activity	2.764e-05	3	3 (100%)	TraesCS3D03G0585100;TraesCS3B03G0719300;TraesCS3A03G0640300
GO:0046391	5-phosphoribose 1-diphosphate metabolic process	2.764e-05	3	3 (100%)	TraesCS3B03G0816900;TraesCS3A03G0713800;TraesCS3D03G0657200
GO:0006015	5-phosphoribose 1-diphosphate biosynthetic process	2.764e-05	3	3 (100%)	TraesCS3B03G0816900;TraesCS3A03G0713800;TraesCS3D03G0657200
GO:0002189	ribose phosphate diphosphokinase complex	2.764e-05	3	3 (100%)	TraesCS3B03G0816900;TraesCS3A03G0713800;TraesCS3D03G0657200
GO:0004648	O-phospho-L-serine:2-oxoglutarate aminotransferase activity	2.764e-05	3	3 (100%)	TraesCS4D03G0646000;TraesCS4A03G0060100;TraesCS4B03G0725700
GO:0004107	chorismate synthase activity	2.764e-05	3	3 (100%)	TraesCS4B03G0605600;TraesCS4A03G0169700;TraesCS4D03G0536900
GO:0004358	glutamate N-acetyltransferase activity	2.764e-05	3	3 (100%)	TraesCS4B03G0567800;TraesCS4D03G0501200;TraesCS4A03G0207100
GO:0033273	response to vitamin	2.764e-05	3	3 (100%)	TraesCS6A03G0861500;TraesCS6D03G0731500;TraesCS6B03G1030800
GO:0033274	response to vitamin B2	2.764e-05	3	3 (100%)	TraesCS6A03G0861500;TraesCS6D03G0731500;TraesCS6B03G1030800
GO:0004640	phosphoribosylanthranilate isomerase activity	2.764e-05	3	3 (100%)	TraesCS7A03G0841300;TraesCS7B03G0671400;TraesCS7D03G0798500
GO:0006596	polyamine biosynthetic process	2.78e-05	53	9 (16.98%)	TraesCS5D03G0766400;TraesCS1B03G0037500;TraesCS7A03G0856200;TraesCS2A03G0138200;TraesCS7D03G0781500;TraesCS1D03G0025500;TraesCS7B03G0654200;TraesCS2D03G0064900;TraesCS2B03G0102100
GO:0033926	glycopeptide alpha-N-acetylgalactosaminidase activity	2.792e-05	21	6 (28.57%)	TraesCS6A03G0507000;TraesCS6B03G0613500;TraesCS2D03G0699400;TraesCS2B03G0834800;TraesCS2A03G0758200;TraesCS6D03G0446800
GO:0042436	indole-containing compound catabolic process	2.792e-05	21	6 (28.57%)	TraesCS3D03G0801200;TraesCS5B03G0430700;TraesCS3B03G0336200;TraesCS5D03G0598500;TraesCS3A03G0268100;TraesCS3D03G0260400
GO:0006569	tryptophan catabolic process	2.792e-05	21	6 (28.57%)	TraesCS3D03G0801200;TraesCS5B03G0430700;TraesCS3B03G0336200;TraesCS5D03G0598500;TraesCS3A03G0268100;TraesCS3D03G0260400
GO:0022804	active transmembrane transporter activity	3.71e-05	1296	66 (5.09%)	TraesCS6D03G0325900;TraesCS4D03G0712800;TraesCS3A03G0970000;TraesCS3B03G0648700;TraesCS3B03G1406700;TraesCS7A03G0874900;TraesCS3B03G0683700;TraesCS2A03G0922100;TraesCS7D03G0260400;TraesCS3B03G0743500;TraesCS2D03G0861600;TraesCS3D03G0601600;TraesCS7D03G0255700;TraesCS7B03G0737600;TraesCS5B03G0824000;TraesCS5B03G1104200;TraesCS5B03G1381800;TraesCS7D03G0513200;TraesCS4A03G0646500;TraesCS5A03G1101500…
GO:0006595	polyamine metabolic process	3.778e-05	55	9 (16.36%)	TraesCS5D03G0766400;TraesCS1B03G0037500;TraesCS7A03G0856200;TraesCS2A03G0138200;TraesCS7D03G0781500;TraesCS1D03G0025500;TraesCS7B03G0654200;TraesCS2D03G0064900;TraesCS2B03G0102100
GO:0030243	cellulose metabolic process	3.945e-05	163	16 (9.82%)	TraesCS6B03G0967000;TraesCS1D03G0371000;TraesCS6D03G0689600;TraesCS3D03G0188000;TraesCS5A03G0570800;TraesCS1B03G0493300;TraesCS7D03G0449000;TraesCS2A03G0862200;TraesCS3B03G0252300;TraesCS7B03G0273800;TraesCS1A03G0402200;TraesCS5D03G0536900;TraesCS3D03G0666000;TraesCS6A03G0815400;TraesCS3A03G0722200;TraesCS2B03G0570100
GO:0016114	terpenoid biosynthetic process	4.342e-05	147	15 (10.2%)	TraesCS2D03G0955800;TraesCS6D03G0213300;TraesCS6D03G0584400;TraesCS1B03G1105500;TraesCS1A03G0928500;TraesCS6A03G0592400;TraesCS6A03G0696200;TraesCS3D03G0066500;TraesCS3A03G0793000;TraesCS1D03G0911100;TraesCS2D03G0293500;TraesCS6B03G0720000;TraesCS6D03G0491100;TraesCS2D03G0956000;TraesCS3B03G0914400
GO:0004089	carbonate dehydratase activity	4.381e-05	56	9 (16.07%)	TraesCS7A03G1309200;TraesCS7B03G1237200;TraesCS5B03G0632300;TraesCS7D03G1238200;TraesCS5D03G0581300;TraesCS5A03G0614600;TraesCS7D03G1237600;TraesCS7B03G1229600;TraesCS7D03G1237700
GO:0042579	microbody	4.698e-05	148	15 (10.14%)	TraesCS7D03G0955500;TraesCS3B03G0368700;TraesCS2D03G0849600;TraesCS5B03G0852300;TraesCS3B03G1203200;TraesCS5D03G0781000;TraesCS6D03G0254200;TraesCS7D03G0009700;TraesCS7B03G0836200;TraesCS6B03G0387800;TraesCS4A03G0186600;TraesCS4A03G1243600;TraesCS7A03G0008400;TraesCS2A03G0909900;TraesCS5B03G1309100
GO:0005777	peroxisome	4.698e-05	148	15 (10.14%)	TraesCS7D03G0955500;TraesCS3B03G0368700;TraesCS2D03G0849600;TraesCS5B03G0852300;TraesCS3B03G1203200;TraesCS5D03G0781000;TraesCS6D03G0254200;TraesCS7D03G0009700;TraesCS7B03G0836200;TraesCS6B03G0387800;TraesCS4A03G0186600;TraesCS4A03G1243600;TraesCS7A03G0008400;TraesCS2A03G0909900;TraesCS5B03G1309100
GO:0032101	regulation of response to external stimulus	5.05e-05	132	14 (10.61%)	TraesCS3B03G1086000;TraesCS6D03G0731500;TraesCS3B03G0093300;TraesCS7A03G1055500;TraesCS7D03G1008100;TraesCS3B03G1337900;TraesCS6B03G1030800;TraesCS1A03G1035100;TraesCS6A03G0861500;TraesCS7B03G0900400;TraesCS1B03G1234800;TraesCS3D03G0884200;TraesCS3A03G0950500;TraesCS1D03G0998200
GO:0016740	transferase activity	5.076e-05	12469	447 (3.58%)	TraesCS3B03G0572600;TraesCS2A03G0913500;TraesCS2D03G0069000;TraesCS3D03G0756600;TraesCS1B03G0216900;TraesCS7B03G0347700;TraesCS2A03G0064300;TraesCS7A03G1035500;TraesCS1D03G0913500;TraesCS6B03G0318900;TraesCS6D03G0738200;TraesCS1A03G0195200;TraesCS2A03G1090000;TraesCS1B03G0202500;TraesCS3D03G0799200;TraesCS3B03G0914400;TraesCS5D03G0496900;TraesCSU03G0112100;TraesCS1A03G0757500;TraesCS5B03G0415800;…
GO:0008970	phospholipase A1 activity	5.499e-05	45	8 (17.78%)	TraesCS1A03G0676700;TraesCS1B03G1003300;TraesCS1D03G0640900;TraesCS1B03G1003000;TraesCS1A03G1008300;TraesCS1A03G0676900;TraesCS1B03G0769100;TraesCS1D03G0641300
GO:0009081	branched-chain amino acid metabolic process	5.833e-05	58	9 (15.52%)	TraesCS5D03G0350700;TraesCS4A03G0692400;TraesCS4D03G0085300;TraesCS4D03G0572200;TraesCS4B03G0102800;TraesCS1B03G0217100;TraesCS4A03G0118900;TraesCS3B03G0831500;TraesCS5A03G0368300
GO:0006821	chloride transport	6.025e-05	34	7 (20.59%)	TraesCS2A03G0771600;TraesCS2D03G0710500;TraesCS6A03G0225800;TraesCS3A03G0274900;TraesCS2B03G0853200;TraesCS6A03G0225400;TraesCS6D03G0183600
GO:0005254	chloride channel activity	6.025e-05	34	7 (20.59%)	TraesCS2A03G0771600;TraesCS2D03G0710500;TraesCS6A03G0225800;TraesCS3A03G0274900;TraesCS2B03G0853200;TraesCS6A03G0225400;TraesCS6D03G0183600
GO:0005247	voltage-gated chloride channel activity	6.025e-05	34	7 (20.59%)	TraesCS2A03G0771600;TraesCS2D03G0710500;TraesCS6A03G0225800;TraesCS3A03G0274900;TraesCS2B03G0853200;TraesCS6A03G0225400;TraesCS6D03G0183600
GO:0031667	response to nutrient levels	6.246e-05	118	13 (11.02%)	TraesCS6D03G0731500;TraesCS5D03G0581300;TraesCS1D03G0473800;TraesCS6B03G1030800;TraesCS2D03G0885000;TraesCS2B03G1042000;TraesCS6A03G0861500;TraesCS1A03G0177500;TraesCS5B03G0632300;TraesCS2A03G0941300;TraesCS5A03G0614600;TraesCS2D03G0059300;TraesCS5B03G0418800
GO:0046496	nicotinamide nucleotide metabolic process	7.149e-05	88	11 (12.5%)	TraesCS4A03G1141700;TraesCS3D03G1086600;TraesCS3A03G1023600;TraesCS3B03G1172000;TraesCS6D03G0133700;TraesCS3D03G0951200;TraesCS7A03G0219700;TraesCS2A03G0842400;TraesCS3A03G1162900;TraesCS3B03G1413400;TraesCS6A03G0141300
GO:0015291	secondary active transmembrane transporter activity	7.419e-05	456	30 (6.58%)	TraesCS3D03G0554300;TraesCS7A03G0534800;TraesCS3A03G0601900;TraesCS4D03G0712800;TraesCS4A03G1005700;TraesCS3B03G1406700;TraesCS3D03G0065600;TraesCS3B03G0683700;TraesCS2A03G0922100;TraesCS2D03G0450700;TraesCS2D03G0861600;TraesCS3B03G0355600;TraesCS5B03G0824000;TraesCS2B03G0552200;TraesCS4D03G0130400;TraesCS7D03G0513200;TraesCS4A03G0646500;TraesCS4D03G0585200;TraesCS2B03G1064800;TraesCS2A03G0423200…
GO:0000096	sulfur amino acid metabolic process	7.439e-05	120	13 (10.83%)	TraesCS4B03G0030000;TraesCS5A03G1103900;TraesCS5B03G1172800;TraesCS1A03G0487700;TraesCS7A03G0881400;TraesCS1D03G0473800;TraesCS5D03G1060400;TraesCS3D03G0260400;TraesCS5B03G0053200;TraesCS5D03G0077800;TraesCS3B03G0336200;TraesCS1B03G0584600;TraesCS3A03G0268100
GO:0006527	arginine catabolic process	8.33e-05	16	5 (31.25%)	TraesCS1B03G0037500;TraesCS2A03G0138200;TraesCS1D03G0025500;TraesCS2D03G0064900;TraesCS2B03G0102100
GO:0006308	DNA catabolic process	8.868e-05	36	7 (19.44%)	TraesCS3A03G0089600;TraesCS3D03G0066200;TraesCS2D03G1133500;TraesCS3B03G0090000;TraesCS2B03G1341500;TraesCS2B03G1341400;TraesCS2A03G1180300
GO:0009808	lignin metabolic process	9.084e-05	106	12 (11.32%)	TraesCS6B03G0520600;TraesCS3B03G0992200;TraesCS3D03G0784800;TraesCS3A03G0818800;TraesCS3A03G1023600;TraesCS3B03G1172000;TraesCS3A03G0592600;TraesCS6A03G0429300;TraesCS6D03G0363400;TraesCS3B03G0981000;TraesCS3A03G0857000;TraesCS3B03G0980500
GO:0008171	O-methyltransferase activity	9.103e-05	212	18 (8.49%)	TraesCS1D03G0798100;TraesCS4A03G1164900;TraesCS4B03G0768500;TraesCS7D03G0805700;TraesCS7B03G0073600;TraesCS7B03G0680100;TraesCS7A03G0552300;TraesCS4B03G0916100;TraesCS4A03G1102400;TraesCS7D03G0284100;TraesCS7D03G0534100;TraesCS3D03G0866800;TraesCS7B03G0369400;TraesCS6B03G1248900;TraesCS7A03G0301500;TraesCS7A03G0821400;TraesCS4D03G0139800;TraesCS6A03G1014000
GO:0019362	pyridine nucleotide metabolic process	9.734e-05	91	11 (12.09%)	TraesCS4A03G1141700;TraesCS3D03G1086600;TraesCS3A03G1023600;TraesCS3B03G1172000;TraesCS6D03G0133700;TraesCS3D03G0951200;TraesCS7A03G0219700;TraesCS2A03G0842400;TraesCS3A03G1162900;TraesCS3B03G1413400;TraesCS6A03G0141300
GO:0042445	hormone metabolic process	9.952e-05	107	12 (11.21%)	TraesCS3B03G0876900;TraesCS1D03G0401300;TraesCS3A03G0227000;TraesCS3D03G0218600;TraesCS1A03G0419300;TraesCS3D03G1050800;TraesCS3B03G0336200;TraesCS3A03G0268100;TraesCS3D03G0510000;TraesCS1B03G0512300;TraesCS3B03G0731600;TraesCS3D03G0260400
GO:0016814	hydrolase activity, acting on carbon-nitrogen (but not peptide) bonds, in cyclic amidines	0.0001034	49	8 (16.33%)	TraesCS6B03G0652700;TraesCS6D03G0470800;TraesCS1D03G0558700;TraesCS3D03G0585100;TraesCS1A03G0587800;TraesCS3B03G0719300;TraesCS3A03G0640300;TraesCS6A03G0566700
GO:0050897	cobalt ion binding	0.0001065	37	7 (18.92%)	TraesCS2A03G1152000;TraesCS2B03G1042000;TraesCS2A03G0941300;TraesCS2D03G1101000;TraesCS2D03G0064900;TraesCS2B03G0102100;TraesCS2D03G0885000
GO:0018580	nitronate monooxygenase activity	0.0001081	4	3 (75%)	TraesCS1B03G0708800;TraesCS1D03G0583100;TraesCS1A03G0621200
GO:0009851	auxin biosynthetic process	0.0001081	4	3 (75%)	TraesCS3B03G0336200;TraesCS3A03G0268100;TraesCS3D03G0260400
GO:0103045	methione N-acyltransferase activity	0.0001081	4	3 (75%)	TraesCS4B03G0567800;TraesCS4D03G0501200;TraesCS4A03G0207100
GO:0046429	4-hydroxy-3-methylbut-2-en-1-yl diphosphate synthase activity	0.0001081	4	3 (75%)	TraesCS6B03G0720000;TraesCS6D03G0491100;TraesCS6A03G0592400
GO:0046423	allene-oxide cyclase activity	0.0001081	4	3 (75%)	TraesCS6A03G0861500;TraesCS6D03G0731500;TraesCS6B03G1030800
GO:0022803	passive transmembrane transporter activity	0.0001092	511	32 (6.26%)	TraesCS1D03G0643900;TraesCS2B03G1009400;TraesCS6B03G0761200;TraesCS2B03G0740100;TraesCS6A03G0225800;TraesCS1B03G0773400;TraesCS2D03G0860200;TraesCS7A03G0438100;TraesCS2B03G1009100;TraesCS3B03G0747900;TraesCS2D03G0860000;TraesCS6A03G0225400;TraesCS4B03G0809400;TraesCS3B03G0959900;TraesCS7B03G0246800;TraesCS7D03G0423100;TraesCS6D03G0894200;TraesCS3D03G0601700;TraesCS5D03G0759700;TraesCS2A03G0620700…
GO:0015267	channel activity	0.0001092	511	32 (6.26%)	TraesCS1D03G0643900;TraesCS2B03G1009400;TraesCS6B03G0761200;TraesCS2B03G0740100;TraesCS6A03G0225800;TraesCS1B03G0773400;TraesCS2D03G0860200;TraesCS7A03G0438100;TraesCS2B03G1009100;TraesCS3B03G0747900;TraesCS2D03G0860000;TraesCS6A03G0225400;TraesCS4B03G0809400;TraesCS3B03G0959900;TraesCS7B03G0246800;TraesCS7D03G0423100;TraesCS6D03G0894200;TraesCS3D03G0601700;TraesCS5D03G0759700;TraesCS2A03G0620700…
GO:0000103	sulfate assimilation	0.0001151	17	5 (29.41%)	TraesCS2A03G0064300;TraesCS5D03G0877500;TraesCS2B03G0095800;TraesCS2D03G0059300;TraesCS5B03G0967700
GO:0004616	phosphogluconate dehydrogenase (decarboxylating) activity	0.0001515	10	4 (40%)	TraesCS4A03G1141700;TraesCS3D03G1086600;TraesCS7A03G0219700;TraesCS3B03G1413400
GO:0031072	heat shock protein binding	0.0001592	52	8 (15.38%)	TraesCS6D03G0211100;TraesCS6D03G0740700;TraesCS6A03G0869800;TraesCS6B03G1039600;TraesCS5A03G1009300;TraesCS5D03G0954900;TraesCS5B03G1055300;TraesCS6A03G0255300
GO:0009991	response to extracellular stimulus	0.0001817	131	13 (9.92%)	TraesCS6D03G0731500;TraesCS5D03G0581300;TraesCS1D03G0473800;TraesCS6B03G1030800;TraesCS2D03G0885000;TraesCS2B03G1042000;TraesCS6A03G0861500;TraesCS1A03G0177500;TraesCS5B03G0632300;TraesCS2A03G0941300;TraesCS5A03G0614600;TraesCS2D03G0059300;TraesCS5B03G0418800
GO:0009119	ribonucleoside metabolic process	0.0001986	29	6 (20.69%)	TraesCS2D03G1100800;TraesCS2B03G1307900;TraesCS3D03G0585100;TraesCS2A03G1151900;TraesCS3B03G0719300;TraesCS3A03G0640300
GO:0010277	chlorophyllide a oxygenase [overall] activity	0.0002056	19	5 (26.32%)	TraesCS4A03G1017200;TraesCS4B03G0809700;TraesCS7D03G0307400;TraesCS7B03G0101600;TraesCS4D03G0725700
GO:0042558	pteridine-containing compound metabolic process	0.0002086	54	8 (14.81%)	TraesCS2A03G1152000;TraesCS2D03G0725500;TraesCS5A03G1103900;TraesCS5B03G1172800;TraesCS2D03G1101000;TraesCS5D03G1060400;TraesCS1B03G0667100;TraesCS2B03G1308200
GO:0035250	UDP-galactosyltransferase activity	0.0002323	11	4 (36.36%)	TraesCS2A03G0199600;TraesCS2B03G0260600;TraesCS2B03G0270400;TraesCS4B03G0504300
GO:0047216	inositol 3-alpha-galactosyltransferase activity	0.0002323	11	4 (36.36%)	TraesCS2A03G0199600;TraesCS2B03G0260600;TraesCS2B03G0270400;TraesCS4B03G0504300
GO:0015108	chloride transmembrane transporter activity	0.0002447	42	7 (16.67%)	TraesCS2A03G0771600;TraesCS2D03G0710500;TraesCS6A03G0225800;TraesCS3A03G0274900;TraesCS2B03G0853200;TraesCS6A03G0225400;TraesCS6D03G0183600
GO:0009266	response to temperature stimulus	0.0002472	312	22 (7.05%)	TraesCS1A03G0568300;TraesCS3B03G1086000;TraesCS3B03G0108500;TraesCS5B03G0430700;TraesCS2A03G0066600;TraesCS5D03G0954900;TraesCS3B03G0108300;TraesCS5B03G1055300;TraesCS7B03G0405300;TraesCS2D03G0885000;TraesCS2B03G1042000;TraesCS1D03G0544300;TraesCS5B03G0675400;TraesCS7D03G0537900;TraesCS2D03G0481700;TraesCS3B03G1413400;TraesCS2A03G0941300;TraesCS2B03G1035000;TraesCS5A03G1009300;TraesCS1B03G0677200…
GO:0016298	lipase activity	0.0002539	172	15 (8.72%)	TraesCS1A03G0676700;TraesCS2A03G0956100;TraesCS5B03G0585800;TraesCS4B03G0597200;TraesCS4D03G0529600;TraesCS1A03G0170400;TraesCS1B03G1003300;TraesCS1D03G0640900;TraesCS1B03G1003000;TraesCS5B03G1275500;TraesCS1A03G1008300;TraesCS1D03G0164800;TraesCS1A03G0676900;TraesCS1B03G0769100;TraesCS1D03G0641300
GO:0004049	anthranilate synthase activity	0.000264	5	3 (60%)	TraesCS4A03G0184500;TraesCS4B03G0590500;TraesCS4D03G0524500
GO:0007584	response to nutrient	0.000264	5	3 (60%)	TraesCS6A03G0861500;TraesCS6D03G0731500;TraesCS6B03G1030800
GO:0042446	hormone biosynthetic process	0.0002847	43	7 (16.28%)	TraesCS1D03G0401300;TraesCS1A03G0419300;TraesCS3B03G0336200;TraesCS3A03G0268100;TraesCS3D03G0510000;TraesCS1B03G0512300;TraesCS3D03G0260400
GO:1901505	carbohydrate derivative transmembrane transporter activity	0.000304	138	13 (9.42%)	TraesCS3D03G0554300;TraesCS3A03G0601900;TraesCS5A03G0861900;TraesCS2A03G0851700;TraesCS5D03G0826000;TraesCS5B03G1060800;TraesCS3B03G0683700;TraesCS2A03G0922100;TraesCS1A03G0940300;TraesCS5B03G0906600;TraesCS2D03G0861600;TraesCS3B03G0355600;TraesCS2A03G0436500
GO:1901615	organic hydroxy compound metabolic process	0.0003112	296	21 (7.09%)	TraesCS3A03G1042100;TraesCS7A03G0874200;TraesCS3B03G0399700;TraesCS7A03G0240900;TraesCS2B03G0746500;TraesCS3D03G0066500;TraesCS3A03G0495000;TraesCS4A03G0673000;TraesCS3D03G0484000;TraesCS3B03G0575400;TraesCS4D03G0105400;TraesCS4B03G0124200;TraesCS7D03G0860400;TraesCS2D03G0660000;TraesCS3A03G0227000;TraesCS3D03G0218600;TraesCS3A03G0320700;TraesCS1B03G0677200;TraesCS2D03G0617200;TraesCS7A03G0373200…
GO:0006760	folic acid-containing compound metabolic process	0.0003297	44	7 (15.91%)	TraesCS2A03G1152000;TraesCS5A03G1103900;TraesCS5B03G1172800;TraesCS2D03G1101000;TraesCS5D03G1060400;TraesCS1B03G0667100;TraesCS2B03G1308200
GO:0015833	peptide transport	0.0003325	88	10 (11.36%)	TraesCS1D03G0646900;TraesCS5A03G1138700;TraesCS5B03G1208900;TraesCS5D03G1092300;TraesCS1A03G0683200;TraesCS5A03G1138800;TraesCS1A03G0683400;TraesCS1D03G0647200;TraesCS5D03G1092900;TraesCS5B03G1209400
GO:0006857	oligopeptide transport	0.0003325	88	10 (11.36%)	TraesCS1D03G0646900;TraesCS5A03G1138700;TraesCS5B03G1208900;TraesCS5D03G1092300;TraesCS1A03G0683200;TraesCS5A03G1138800;TraesCS1A03G0683400;TraesCS1D03G0647200;TraesCS5D03G1092900;TraesCS5B03G1209400
GO:0009067	aspartate family amino acid biosynthetic process	0.0003325	88	10 (11.36%)	TraesCS5B03G0053200;TraesCS4B03G0030000;TraesCS5D03G0077800;TraesCS5D03G0389800;TraesCS4D03G0481800;TraesCS5A03G0421300;TraesCS5B03G0418800;TraesCS3A03G0662600;TraesCS4A03G0227300;TraesCS4B03G0544200
GO:0006545	glycine biosynthetic process	0.0003401	12	4 (33.33%)	TraesCS2A03G1152000;TraesCS2D03G1101000;TraesCS1B03G0667100;TraesCS2B03G1308200
GO:0019264	glycine biosynthetic process from serine	0.0003401	12	4 (33.33%)	TraesCS2A03G1152000;TraesCS2D03G1101000;TraesCS1B03G0667100;TraesCS2B03G1308200
GO:0004372	glycine hydroxymethyltransferase activity	0.0003401	12	4 (33.33%)	TraesCS2A03G1152000;TraesCS2D03G1101000;TraesCS1B03G0667100;TraesCS2B03G1308200
GO:1904091	non-ribosomal peptide synthetase activity	0.0003401	12	4 (33.33%)	TraesCS7A03G1072200;TraesCS7D03G1022100;TraesCS7B03G0915200;TraesCS7D03G1022000
GO:0004363	glutathione synthase activity	0.0003401	12	4 (33.33%)	TraesCS7A03G1072200;TraesCS7D03G1022100;TraesCS7B03G0915200;TraesCS7D03G1022000
GO:0006570	tyrosine metabolic process	0.0003421	21	5 (23.81%)	TraesCS3B03G0336200;TraesCS3A03G0268100;TraesCS7A03G0991400;TraesCS3D03G0260400;TraesCS7D03G0947700
GO:0016762	xyloglucan:xyloglucosyl transferase activity	0.0003498	140	13 (9.29%)	TraesCS7A03G1034000;TraesCS7A03G1036300;TraesCS7A03G1036400;TraesCS7B03G0876600;TraesCS7A03G1035500;TraesCS7B03G0877500;TraesCS7A03G1036000;TraesCS7B03G0876800;TraesCS7D03G0991500;TraesCS7D03G0990500;TraesCS7D03G0990400;TraesCS7D03G0991100;TraesCS3D03G0185900
GO:0016744	transketolase or transaldolase activity	0.0003506	32	6 (18.75%)	TraesCS1B03G1105500;TraesCS3A03G1023600;TraesCS3B03G1172000;TraesCS1A03G0928500;TraesCS3D03G0951200;TraesCS1D03G0911100
GO:0080134	regulation of response to stress	0.0003646	217	17 (7.83%)	TraesCS3B03G1086000;TraesCS6D03G0731500;TraesCS3B03G0093300;TraesCS7A03G1055500;TraesCS7D03G1008100;TraesCS3B03G1337900;TraesCS6B03G1030800;TraesCS2D03G0662000;TraesCS1A03G1035100;TraesCS6A03G0861500;TraesCS7B03G0900400;TraesCS1B03G1234800;TraesCS2B03G1035000;TraesCS1B03G0677200;TraesCS3D03G0884200;TraesCS3A03G0950500;TraesCS1D03G0998200
GO:0016051	carbohydrate biosynthetic process	0.000415	458	28 (6.11%)	TraesCS5A03G0508000;TraesCS1A03G0568300;TraesCS5A03G0570800;TraesCS1B03G0493300;TraesCS3D03G0666000;TraesCS6A03G0903100;TraesCS4B03G0604400;TraesCS6B03G0953800;TraesCS1D03G0371000;TraesCS3D03G0188000;TraesCS4A03G0170600;TraesCS6D03G0775000;TraesCS1B03G0743300;TraesCS3B03G0826900;TraesCS1D03G0544300;TraesCS6B03G1087500;TraesCS3B03G0252300;TraesCS1A03G0402200;TraesCS5D03G0584200;TraesCS5D03G0536900…
GO:0009311	oligosaccharide metabolic process	0.0004407	162	14 (8.64%)	TraesCS4A03G1141700;TraesCS5A03G0508000;TraesCS1A03G0568300;TraesCS6D03G0446800;TraesCS6D03G0775000;TraesCS1B03G0743300;TraesCS3B03G0826900;TraesCS1D03G0544300;TraesCS6B03G1087500;TraesCS6B03G0613500;TraesCS7A03G0219700;TraesCS3B03G1413400;TraesCS3D03G0665100;TraesCS6A03G0903100
GO:0051273	beta-glucan metabolic process	0.0004744	202	16 (7.92%)	TraesCS6B03G0967000;TraesCS1D03G0371000;TraesCS6D03G0689600;TraesCS3D03G0188000;TraesCS5A03G0570800;TraesCS1B03G0493300;TraesCS7D03G0449000;TraesCS2A03G0862200;TraesCS3B03G0252300;TraesCS7B03G0273800;TraesCS1A03G0402200;TraesCS5D03G0536900;TraesCS3D03G0666000;TraesCS6A03G0815400;TraesCS3A03G0722200;TraesCS2B03G0570100
GO:0009834	plant-type secondary cell wall biogenesis	0.0004942	34	6 (17.65%)	TraesCS1A03G0402200;TraesCS5D03G0536900;TraesCS3A03G0722200;TraesCS1A03G0968100;TraesCS5A03G0570800;TraesCS4B03G0552200
GO:0006562	proline catabolic process	0.0005161	6	3 (50%)	TraesCS1A03G0552200;TraesCS1D03G0532400;TraesCS1B03G0644100
GO:0004452	isopentenyl-diphosphate delta-isomerase activity	0.0005161	6	3 (50%)	TraesCS1A03G0663200;TraesCS1D03G0624800;TraesCS1B03G0753700
GO:0003849	3-deoxy-7-phosphoheptulonate synthase activity	0.0005161	6	3 (50%)	TraesCS2B03G0456400;TraesCS2D03G0356600;TraesCS2A03G0340100
GO:0009268	response to pH	0.0005161	6	3 (50%)	TraesCS2B03G1042000;TraesCS2A03G0941300;TraesCS2D03G0885000
GO:0044273	sulfur compound catabolic process	0.0005161	6	3 (50%)	TraesCS2D03G1100800;TraesCS2B03G1307900;TraesCS2A03G1151900
GO:0046498	S-adenosylhomocysteine metabolic process	0.0005161	6	3 (50%)	TraesCS2D03G1100800;TraesCS2B03G1307900;TraesCS2A03G1151900
GO:0019510	S-adenosylhomocysteine catabolic process	0.0005161	6	3 (50%)	TraesCS2D03G1100800;TraesCS2B03G1307900;TraesCS2A03G1151900
GO:0046508	hydrolase activity, acting on carbon-sulfur bonds	0.0005161	6	3 (50%)	TraesCS2D03G1100800;TraesCS2B03G1307900;TraesCS2A03G1151900
GO:0004013	adenosylhomocysteinase activity	0.0005161	6	3 (50%)	TraesCS2D03G1100800;TraesCS2B03G1307900;TraesCS2A03G1151900
GO:0009641	shade avoidance	0.0005161	6	3 (50%)	TraesCS3B03G0336200;TraesCS3A03G0268100;TraesCS3D03G0260400
GO:0051175	negative regulation of sulfur metabolic process	0.0005161	6	3 (50%)	TraesCS3B03G0336200;TraesCS3A03G0268100;TraesCS3D03G0260400
GO:0031336	negative regulation of sulfur amino acid metabolic process	0.0005161	6	3 (50%)	TraesCS3B03G0336200;TraesCS3A03G0268100;TraesCS3D03G0260400
GO:1900909	negative regulation of olefin metabolic process	0.0005161	6	3 (50%)	TraesCS3B03G0336200;TraesCS3A03G0268100;TraesCS3D03G0260400
GO:1900912	negative regulation of olefin biosynthetic process	0.0005161	6	3 (50%)	TraesCS3B03G0336200;TraesCS3A03G0268100;TraesCS3D03G0260400
GO:0010366	negative regulation of ethylene biosynthetic process	0.0005161	6	3 (50%)	TraesCS3B03G0336200;TraesCS3A03G0268100;TraesCS3D03G0260400
GO:0019632	shikimate metabolic process	0.0005161	6	3 (50%)	TraesCS3A03G0495000;TraesCS3D03G0484000;TraesCS3B03G0575400
GO:0003855	3-dehydroquinate dehydratase activity	0.0005161	6	3 (50%)	TraesCS3A03G0495000;TraesCS3D03G0484000;TraesCS3B03G0575400
GO:0004764	shikimate 3-dehydrogenase (NADP+) activity	0.0005161	6	3 (50%)	TraesCS3A03G0495000;TraesCS3D03G0484000;TraesCS3B03G0575400
GO:0004801	transaldolase activity	0.0005161	6	3 (50%)	TraesCS3A03G1023600;TraesCS3B03G1172000;TraesCS3D03G0951200
GO:0004794	L-threonine ammonia-lyase activity	0.0005161	6	3 (50%)	TraesCS4A03G0692400;TraesCS4D03G0085300;TraesCS4B03G0102800
GO:0042085	5-methyltetrahydropteroyltri-L-glutamate-dependent methyltransferase activity	0.0005161	6	3 (50%)	TraesCS5B03G0053200;TraesCS4B03G0030000;TraesCS5D03G0077800
GO:0003871	5-methyltetrahydropteroyltriglutamate-homocysteine S-methyltransferase activity	0.0005161	6	3 (50%)	TraesCS5B03G0053200;TraesCS4B03G0030000;TraesCS5D03G0077800
GO:0003856	3-dehydroquinate synthase activity	0.0005161	6	3 (50%)	TraesCS5D03G0756700;TraesCS5B03G0832800;TraesCS5A03G0799900
GO:0003868	4-hydroxyphenylpyruvate dioxygenase activity	0.0005161	6	3 (50%)	TraesCS6A03G0335700;TraesCS6B03G0433700;TraesCS6D03G0290400
GO:0003991	acetylglutamate kinase activity	0.0005161	6	3 (50%)	TraesCS6A03G0678500;TraesCS6B03G0798100;TraesCS6D03G0568700
GO:1900367	positive regulation of defense response to insect	0.0005161	6	3 (50%)	TraesCS6A03G0861500;TraesCS6D03G0731500;TraesCS6B03G1030800
GO:0042542	response to hydrogen peroxide	0.0005703	48	7 (14.58%)	TraesCS3B03G0108500;TraesCS6A03G0861500;TraesCS6D03G0731500;TraesCS2D03G0481700;TraesCS3B03G0108300;TraesCS6B03G1030800;TraesCS7B03G0680100
GO:0009082	branched-chain amino acid biosynthetic process	0.0005703	48	7 (14.58%)	TraesCS5D03G0350700;TraesCS4A03G0692400;TraesCS4D03G0085300;TraesCS4D03G0572200;TraesCS4B03G0102800;TraesCS4A03G0118900;TraesCS5A03G0368300
GO:0017171	serine hydrolase activity	0.0006029	734	39 (5.31%)	TraesCS1D03G0987100;TraesCS1D03G0479800;TraesCS2D03G0927100;TraesCS7D03G0271700;TraesCS7B03G0057500;TraesCS4B03G0133200;TraesCS4B03G0133100;TraesCS7B03G0454200;TraesCS7A03G0627900;TraesCS1B03G0545700;TraesCS2A03G0087200;TraesCS5A03G0781200;TraesCS1A03G0506700;TraesCS2B03G1098600;TraesCS3D03G0662300;TraesCS5B03G0686100;TraesCS1A03G1027700;TraesCS6B03G1046500;TraesCS6B03G1046600;TraesCS7B03G0148900…
GO:0008236	serine-type peptidase activity	0.0006029	734	39 (5.31%)	TraesCS1D03G0987100;TraesCS1D03G0479800;TraesCS2D03G0927100;TraesCS7D03G0271700;TraesCS7B03G0057500;TraesCS4B03G0133200;TraesCS4B03G0133100;TraesCS7B03G0454200;TraesCS7A03G0627900;TraesCS1B03G0545700;TraesCS2A03G0087200;TraesCS5A03G0781200;TraesCS1A03G0506700;TraesCS2B03G1098600;TraesCS3D03G0662300;TraesCS5B03G0686100;TraesCS1A03G1027700;TraesCS6B03G1046500;TraesCS6B03G1046600;TraesCS7B03G0148900…
GO:0046527	glucosyltransferase activity	0.000611	378	24 (6.35%)	TraesCS7A03G1034000;TraesCS7A03G1036300;TraesCS7A03G1036400;TraesCS7B03G0876600;TraesCS7A03G1035500;TraesCS7B03G0877500;TraesCS6B03G0953800;TraesCS1D03G0371000;TraesCS3D03G0188000;TraesCS7A03G1036000;TraesCS5A03G0570800;TraesCS7B03G0876800;TraesCS1B03G0493300;TraesCS7D03G0991500;TraesCS7D03G0990500;TraesCS7D03G0990400;TraesCS3B03G0252300;TraesCS7D03G0991100;TraesCS1A03G0402200;TraesCS5D03G0536900…
GO:0034637	cellular carbohydrate biosynthetic process	0.0006195	356	23 (6.46%)	TraesCS5A03G0508000;TraesCS1A03G0568300;TraesCS6B03G0953800;TraesCS1D03G0371000;TraesCS3D03G0188000;TraesCS5A03G0570800;TraesCS6D03G0775000;TraesCS1B03G0493300;TraesCS3B03G0826900;TraesCS1D03G0544300;TraesCS6B03G1087500;TraesCS3B03G0252300;TraesCS1A03G0402200;TraesCS5D03G0536900;TraesCS2B03G1357000;TraesCS3D03G0666000;TraesCS3D03G0665100;TraesCS3A03G0722200;TraesCS2B03G0570100;TraesCS5D03G0385100…
GO:0006970	response to osmotic stress	0.0006489	249	18 (7.23%)	TraesCS5B03G0618800;TraesCS3A03G0238100;TraesCS3B03G0108500;TraesCS5B03G0430700;TraesCS6D03G0731500;TraesCS3D03G0229900;TraesCS3B03G0108300;TraesCS6B03G1030800;TraesCS2D03G0885000;TraesCS2B03G1042000;TraesCS6A03G0861500;TraesCS2D03G0481700;TraesCS1A03G0177500;TraesCS3B03G1413400;TraesCS2A03G0941300;TraesCS2B03G1035000;TraesCS3A03G0722200;TraesCS3B03G0305500
GO:0006544	glycine metabolic process	0.0006626	24	5 (20.83%)	TraesCS2A03G1152000;TraesCS2D03G1101000;TraesCS1B03G0667100;TraesCS6A03G0397300;TraesCS2B03G1308200
GO:0016742	hydroxymethyl-, formyl- and related transferase activity	0.0006798	36	6 (16.67%)	TraesCS2A03G1152000;TraesCS3D03G0337600;TraesCS2D03G1101000;TraesCS1B03G0667100;TraesCS3A03G0348000;TraesCS2B03G1308200
GO:0140103	catalytic activity, acting on a glycoprotein	0.0006798	36	6 (16.67%)	TraesCS6A03G0507000;TraesCS6B03G0613500;TraesCS2D03G0699400;TraesCS2B03G0834800;TraesCS2A03G0758200;TraesCS6D03G0446800
GO:0045491	xylan metabolic process	0.0006799	64	8 (12.5%)	TraesCS3D03G1030800;TraesCS2B03G1357000;TraesCS4A03G0474900;TraesCS5D03G0385100;TraesCS6A03G0175800;TraesCS3D03G1030100;TraesCS4B03G0552200;TraesCS5B03G0414200
GO:0016759	cellulose synthase activity	0.0007864	98	10 (10.2%)	TraesCS1B03G0493300;TraesCS3B03G0252300;TraesCS1A03G0402200;TraesCS1D03G0371000;TraesCS5D03G0536900;TraesCS3D03G0666000;TraesCS3A03G0722200;TraesCS3D03G0188000;TraesCS2B03G0570100;TraesCS5A03G0570800
GO:0016760	cellulose synthase (UDP-forming) activity	0.0007864	98	10 (10.2%)	TraesCS1B03G0493300;TraesCS3B03G0252300;TraesCS1A03G0402200;TraesCS1D03G0371000;TraesCS5D03G0536900;TraesCS3D03G0666000;TraesCS3A03G0722200;TraesCS3D03G0188000;TraesCS2B03G0570100;TraesCS5A03G0570800
GO:0009605	response to external stimulus	0.0008368	599	33 (5.51%)	TraesCS7D03G0955500;TraesCS1B03G0708800;TraesCS1B03G0859300;TraesCS3A03G0592600;TraesCS6A03G0592400;TraesCS1D03G0473800;TraesCS3B03G1337900;TraesCS6B03G1030800;TraesCS2D03G0885000;TraesCS3D03G0291100;TraesCS2B03G1042000;TraesCS6A03G0861500;TraesCS1A03G0177500;TraesCS2A03G0941300;TraesCS2D03G0059300;TraesCS2D03G0064900;TraesCS2B03G0504800;TraesCS3B03G0372300;TraesCS2A03G0379000;TraesCS6D03G0731500…
GO:0008131	primary amine oxidase activity	0.0008721	15	4 (26.67%)	TraesCS4B03G0747500;TraesCS4A03G0037000;TraesCS2D03G0768300;TraesCS4D03G0667600
GO:0033238	regulation of amine metabolic process	0.0008828	7	3 (42.86%)	TraesCS3B03G0336200;TraesCS3A03G0268100;TraesCS3D03G0260400
GO:0006521	regulation of cellular amino acid metabolic process	0.0008828	7	3 (42.86%)	TraesCS3B03G0336200;TraesCS3A03G0268100;TraesCS3D03G0260400
GO:0016174	NAD(P)H oxidase H2O2-forming activity	0.0008828	7	3 (42.86%)	TraesCS3B03G0805000;TraesCS3D03G0407400;TraesCS3B03G0517000
GO:0033853	aspartate-prephenate aminotransferase activity	0.0009145	2	2 (100%)	TraesCS1A03G0684800;TraesCS1D03G0648800
GO:0033854	glutamate-prephenate aminotransferase activity	0.0009145	2	2 (100%)	TraesCS1A03G0684800;TraesCS1D03G0648800
GO:0009970	cellular response to sulfate starvation	0.0009145	2	2 (100%)	TraesCS1D03G0473800;TraesCS2D03G0059300
GO:0033389	putrescine biosynthetic process from arginine, using agmatinase	0.0009145	2	2 (100%)	TraesCS2D03G0064900;TraesCS2B03G0102100
GO:0004053	arginase activity	0.0009145	2	2 (100%)	TraesCS2D03G0064900;TraesCS2B03G0102100
GO:0008783	agmatinase activity	0.0009145	2	2 (100%)	TraesCS2D03G0064900;TraesCS2B03G0102100
GO:0032441	pheophorbide a oxygenase activity	0.0009145	2	2 (100%)	TraesCS4A03G1017200;TraesCS4B03G0809700
GO:1990538	xylan O-acetyltransferase activity	0.0009145	2	2 (100%)	TraesCS5D03G0385100;TraesCS5B03G0414200
GO:0008685	2-C-methyl-D-erythritol 2,4-cyclodiphosphate synthase activity	0.0009145	2	2 (100%)	TraesCS6D03G0584400;TraesCS6A03G0696200
GO:0003866	3-phosphoshikimate 1-carboxyvinyltransferase activity	0.0009145	2	2 (100%)	TraesCS7A03G0160900;TraesCS7D03G0149700
GO:0015780	nucleotide-sugar transmembrane transport	0.0009152	38	6 (15.79%)	TraesCS4D03G0590400;TraesCS2A03G0922100;TraesCS2A03G0851700;TraesCS2D03G0861600;TraesCS4A03G0114600;TraesCS4B03G0667300
GO:0015932	nucleobase-containing compound transmembrane transporter activity	0.0009157	136	12 (8.82%)	TraesCS3B03G0683700;TraesCS3D03G0554300;TraesCS2A03G0922100;TraesCS3A03G0601900;TraesCS5A03G0861900;TraesCS1A03G0940300;TraesCS5B03G0906600;TraesCS2A03G0851700;TraesCS2D03G0861600;TraesCS5D03G0826000;TraesCS2A03G0436500;TraesCS5B03G1060800
GO:0042886	amide transport	0.0009207	100	10 (10%)	TraesCS1D03G0646900;TraesCS5A03G1138700;TraesCS5B03G1208900;TraesCS5D03G1092300;TraesCS1A03G0683200;TraesCS5A03G1138800;TraesCS1A03G0683400;TraesCS1D03G0647200;TraesCS5D03G1092900;TraesCS5B03G1209400
GO:0033897	ribonuclease T2 activity	0.0009753	26	5 (19.23%)	TraesCS1A03G0410200;TraesCS1B03G0501600;TraesCS1A03G0409800;TraesCS1D03G0380000;TraesCS1D03G0380200
GO:0071949	FAD binding	0.0009971	280	19 (6.79%)	TraesCS4B03G0609900;TraesCS2A03G1251200;TraesCS5D03G0615400;TraesCS1A03G0494500;TraesCS7D03G0009700;TraesCS7D03G0748200;TraesCS2D03G1206700;TraesCS3B03G0876900;TraesCS7A03G0783600;TraesCS1D03G0492600;TraesCS3D03G1050800;TraesCS1B03G0598300;TraesCS2B03G1431500;TraesCS4B03G0718200;TraesCS4A03G1243600;TraesCS7A03G0008400;TraesCS2D03G0265900;TraesCS3D03G0812700;TraesCS4D03G0540500
GO:0009651	response to salt stress	0.001024	217	16 (7.37%)	TraesCS5B03G0618800;TraesCS3A03G0238100;TraesCS3B03G0108500;TraesCS5B03G0430700;TraesCS6D03G0731500;TraesCS3D03G0229900;TraesCS3B03G0108300;TraesCS6B03G1030800;TraesCS2D03G0885000;TraesCS2B03G1042000;TraesCS6A03G0861500;TraesCS2D03G0481700;TraesCS3B03G1413400;TraesCS2A03G0941300;TraesCS2B03G1035000;TraesCS3B03G0305500
GO:0016830	carbon-carbon lyase activity	0.001122	327	21 (6.42%)	TraesCS1A03G0816200;TraesCS4B03G0604400;TraesCS6B03G0652700;TraesCS6A03G0439400;TraesCS7B03G1143000;TraesCS6A03G0566700;TraesCS1D03G0025500;TraesCS6B03G0041100;TraesCS1D03G0786600;TraesCS4A03G0170600;TraesCS6D03G0470800;TraesCS1B03G0037500;TraesCS7A03G1243400;TraesCS4A03G0184500;TraesCS2A03G0138200;TraesCS4B03G0590500;TraesCS3B03G0229400;TraesCS4D03G0504200;TraesCS7D03G1187100;TraesCS4B03G0570200…
GO:0009850	auxin metabolic process	0.001135	16	4 (25%)	TraesCS3B03G0336200;TraesCS3A03G0268100;TraesCS3B03G0731600;TraesCS3D03G0260400
GO:0044347	cell wall polysaccharide catabolic process	0.001135	16	4 (25%)	TraesCS3D03G1030800;TraesCS4A03G0474900;TraesCS6A03G0175800;TraesCS3D03G1030100
GO:2000895	hemicellulose catabolic process	0.001135	16	4 (25%)	TraesCS3D03G1030800;TraesCS4A03G0474900;TraesCS6A03G0175800;TraesCS3D03G1030100
GO:0045493	xylan catabolic process	0.001135	16	4 (25%)	TraesCS3D03G1030800;TraesCS4A03G0474900;TraesCS6A03G0175800;TraesCS3D03G1030100
GO:0000302	response to reactive oxygen species	0.001184	86	9 (10.47%)	TraesCS7D03G0955500;TraesCS3B03G0108500;TraesCS6A03G0861500;TraesCS6D03G0731500;TraesCS2D03G0481700;TraesCS2D03G0702300;TraesCS3B03G0108300;TraesCS6B03G1030800;TraesCS7B03G0680100
GO:1900150	regulation of defense response to fungus	0.001209	40	6 (15%)	TraesCS3B03G1086000;TraesCS1A03G1035100;TraesCS1B03G1234800;TraesCS3D03G0884200;TraesCS3A03G0950500;TraesCS1D03G0998200
GO:0052547	regulation of peptidase activity	0.001254	141	12 (8.51%)	TraesCS3B03G0084600;TraesCS1B03G0768600;TraesCS1D03G0042100;TraesCS1A03G0676400;TraesCS3B03G0084500;TraesCS3B03G0087700;TraesCS1B03G0768700;TraesCS3A03G0092600;TraesCS3D03G0186300;TraesCS1D03G0640700;TraesCS1D03G0640600;TraesCS1D03G0640500
GO:0010466	negative regulation of peptidase activity	0.001254	141	12 (8.51%)	TraesCS3B03G0084600;TraesCS1B03G0768600;TraesCS1D03G0042100;TraesCS1A03G0676400;TraesCS3B03G0084500;TraesCS3B03G0087700;TraesCS1B03G0768700;TraesCS3A03G0092600;TraesCS3D03G0186300;TraesCS1D03G0640700;TraesCS1D03G0640600;TraesCS1D03G0640500
GO:0052548	regulation of endopeptidase activity	0.001254	141	12 (8.51%)	TraesCS3B03G0084600;TraesCS1B03G0768600;TraesCS1D03G0042100;TraesCS1A03G0676400;TraesCS3B03G0084500;TraesCS3B03G0087700;TraesCS1B03G0768700;TraesCS3A03G0092600;TraesCS3D03G0186300;TraesCS1D03G0640700;TraesCS1D03G0640600;TraesCS1D03G0640500
GO:0010951	negative regulation of endopeptidase activity	0.001254	141	12 (8.51%)	TraesCS3B03G0084600;TraesCS1B03G0768600;TraesCS1D03G0042100;TraesCS1A03G0676400;TraesCS3B03G0084500;TraesCS3B03G0087700;TraesCS1B03G0768700;TraesCS3A03G0092600;TraesCS3D03G0186300;TraesCS1D03G0640700;TraesCS1D03G0640600;TraesCS1D03G0640500
GO:0008378	galactosyltransferase activity	0.001286	87	9 (10.34%)	TraesCS5B03G1130000;TraesCS2A03G0199600;TraesCS6B03G0421600;TraesCS6D03G0281900;TraesCS2B03G0260600;TraesCS7A03G0815000;TraesCS2B03G0270400;TraesCS4B03G0504300;TraesCS3B03G0248100
GO:0030258	lipid modification	0.00132	123	11 (8.94%)	TraesCS3B03G0368700;TraesCS6B03G0387800;TraesCS2D03G0065800;TraesCS4A03G1243600;TraesCS7A03G0008400;TraesCS5B03G0852300;TraesCS3B03G1203200;TraesCS4B03G0082800;TraesCS5D03G0781000;TraesCS6D03G0254200;TraesCS7D03G0009700
GO:0045861	negative regulation of proteolysis	0.001333	142	12 (8.45%)	TraesCS3B03G0084600;TraesCS1B03G0768600;TraesCS1D03G0042100;TraesCS1A03G0676400;TraesCS3B03G0084500;TraesCS3B03G0087700;TraesCS1B03G0768700;TraesCS3A03G0092600;TraesCS3D03G0186300;TraesCS1D03G0640700;TraesCS1D03G0640600;TraesCS1D03G0640500
GO:0005576	extracellular region	0.001336	1977	84 (4.25%)	TraesCS7A03G1034000;TraesCS7A03G1036300;TraesCS1A03G0190900;TraesCS3B03G0992200;TraesCS4B03G0905300;TraesCS7B03G0877500;TraesCS3D03G0061300;TraesCS3D03G0061500;TraesCS3B03G0355100;TraesCS3B03G0087700;TraesCS5B03G0408000;TraesCS1B03G0767900;TraesCS3A03G0092600;TraesCS1A03G0558000;TraesCS1D03G0640700;TraesCS1D03G0640500;TraesCS4B03G0905100;TraesCS5B03G1089700;TraesCS1D03G0042100;TraesCS7B03G0876600…
GO:0006152	purine nucleoside catabolic process	0.001381	8	3 (37.5%)	TraesCS2D03G1100800;TraesCS2B03G1307900;TraesCS2A03G1151900
GO:0046130	purine ribonucleoside catabolic process	0.001381	8	3 (37.5%)	TraesCS2D03G1100800;TraesCS2B03G1307900;TraesCS2A03G1151900
GO:0019520	aldonic acid metabolic process	0.001381	8	3 (37.5%)	TraesCS4A03G1141700;TraesCS7A03G0219700;TraesCS3B03G1413400
GO:0019521	D-gluconate metabolic process	0.001381	8	3 (37.5%)	TraesCS4A03G1141700;TraesCS7A03G0219700;TraesCS3B03G1413400
GO:0003935	GTP cyclohydrolase II activity	0.001381	8	3 (37.5%)	TraesCS6B03G0652700;TraesCS6D03G0470800;TraesCS6A03G0566700
GO:0008686	3,4-dihydroxy-2-butanone-4-phosphate synthase activity	0.001381	8	3 (37.5%)	TraesCS6B03G0652700;TraesCS6D03G0470800;TraesCS6A03G0566700
GO:0002252	immune effector process	0.001449	17	4 (23.53%)	TraesCS6A03G0861500;TraesCS6D03G0731500;TraesCS3B03G1337900;TraesCS6B03G1030800
GO:0046149	pigment catabolic process	0.001449	17	4 (23.53%)	TraesCS4A03G1017200;TraesCS5A03G0855000;TraesCS4B03G0809700;TraesCS5D03G0820300
GO:0015996	chlorophyll catabolic process	0.001449	17	4 (23.53%)	TraesCS4A03G1017200;TraesCS5A03G0855000;TraesCS4B03G0809700;TraesCS5D03G0820300
GO:0009723	response to ethylene	0.001487	72	8 (11.11%)	TraesCS3A03G0238100;TraesCS6A03G0861500;TraesCS6D03G0731500;TraesCS3D03G0229900;TraesCS2D03G0000200;TraesCS6B03G1030800;TraesCS7B03G0680100;TraesCS3B03G0305500
GO:0010817	regulation of hormone levels	0.001502	144	12 (8.33%)	TraesCS3B03G0876900;TraesCS1D03G0401300;TraesCS3A03G0227000;TraesCS3D03G0218600;TraesCS1A03G0419300;TraesCS3D03G1050800;TraesCS3B03G0336200;TraesCS3A03G0268100;TraesCS3D03G0510000;TraesCS1B03G0512300;TraesCS3B03G0731600;TraesCS3D03G0260400
GO:0044247	cellular polysaccharide catabolic process	0.001626	73	8 (10.96%)	TraesCS1A03G0568300;TraesCS1D03G0544300;TraesCS7D03G0449000;TraesCS2A03G0862200;TraesCS6B03G0967000;TraesCS7B03G0273800;TraesCS6D03G0689600;TraesCS6A03G0815400
GO:0030244	cellulose biosynthetic process	0.001659	108	10 (9.26%)	TraesCS1B03G0493300;TraesCS3B03G0252300;TraesCS1A03G0402200;TraesCS1D03G0371000;TraesCS5D03G0536900;TraesCS3D03G0666000;TraesCS3A03G0722200;TraesCS3D03G0188000;TraesCS2B03G0570100;TraesCS5A03G0570800
GO:0071554	cell wall organization or biogenesis	0.001661	931	45 (4.83%)	TraesCS7A03G1034000;TraesCS7A03G1036300;TraesCS7A03G1036400;TraesCS5D03G0253700;TraesCS7B03G0877500;TraesCS6B03G1049900;TraesCS2B03G1563000;TraesCS7A03G1036000;TraesCS5A03G0570800;TraesCS7D03G0991500;TraesCS6B03G0988900;TraesCS3A03G0742300;TraesCS7D03G0991100;TraesCS3D03G1030800;TraesCS3D03G0666000;TraesCS5A03G0240400;TraesCS1D03G0143400;TraesCS3D03G1030100;TraesCS7B03G0876600;TraesCS1A03G0542400…
GO:0006012	galactose metabolic process	0.001778	43	6 (13.95%)	TraesCS5A03G0764700;TraesCS2A03G0199600;TraesCS5D03G0723700;TraesCS2B03G0260600;TraesCS2B03G0270400;TraesCS4B03G0504300
GO:1901702	salt transmembrane transporter activity	0.001809	457	26 (5.69%)	TraesCS3D03G0554300;TraesCS3A03G0601900;TraesCS1D03G0643900;TraesCS6A03G0225800;TraesCS2D03G0667000;TraesCS2D03G0944300;TraesCS1B03G0773400;TraesCS2D03G0860200;TraesCS3B03G0747900;TraesCS2D03G0860000;TraesCS6A03G0225400;TraesCS3B03G0683700;TraesCS2A03G0220500;TraesCS6D03G0894200;TraesCS3D03G0601700;TraesCS2B03G0799700;TraesCS3A03G0658800;TraesCS2D03G0248700;TraesCS2A03G0771600;TraesCS2D03G0710500…
GO:0032957	inositol trisphosphate metabolic process	0.001819	18	4 (22.22%)	TraesCS4B03G0124200;TraesCS4A03G0673000;TraesCS7A03G0373200;TraesCS4D03G0105400
GO:0047325	inositol tetrakisphosphate 1-kinase activity	0.001819	18	4 (22.22%)	TraesCS4B03G0124200;TraesCS4A03G0673000;TraesCS7A03G0373200;TraesCS4D03G0105400
GO:0052725	inositol-1,3,4-trisphosphate 6-kinase activity	0.001819	18	4 (22.22%)	TraesCS4B03G0124200;TraesCS4A03G0673000;TraesCS7A03G0373200;TraesCS4D03G0105400
GO:0052726	inositol-1,3,4-trisphosphate 5-kinase activity	0.001819	18	4 (22.22%)	TraesCS4B03G0124200;TraesCS4A03G0673000;TraesCS7A03G0373200;TraesCS4D03G0105400
GO:0010411	xyloglucan metabolic process	0.001895	148	12 (8.11%)	TraesCS7A03G1034000;TraesCS7A03G1036300;TraesCS7D03G0991500;TraesCS7A03G1036400;TraesCS7B03G0876600;TraesCS7A03G1035500;TraesCS7B03G0877500;TraesCS7D03G0990400;TraesCS7D03G0991100;TraesCS3D03G0185900;TraesCS7A03G1036000;TraesCS7B03G0876800
GO:0009251	glucan catabolic process	0.001936	75	8 (10.67%)	TraesCS1A03G0568300;TraesCS1D03G0544300;TraesCS7D03G0449000;TraesCS2A03G0862200;TraesCS6B03G0967000;TraesCS7B03G0273800;TraesCS6D03G0689600;TraesCS6A03G0815400
GO:0016410	N-acyltransferase activity	0.001975	210	15 (7.14%)	TraesCS3D03G0254200;TraesCS3D03G0254000;TraesCS7A03G0553200;TraesCS4B03G0567800;TraesCS3B03G0315300;TraesCS4A03G0207100;TraesCS7B03G0371000;TraesCS3B03G0330200;TraesCS3B03G0330300;TraesCS3A03G0261900;TraesCS3B03G0206100;TraesCS7D03G0536000;TraesCS3A03G0243400;TraesCS3A03G0262300;TraesCS4D03G0501200
GO:0016289	CoA hydrolase activity	0.002006	44	6 (13.64%)	TraesCS2A03G0982400;TraesCS3A03G0724700;TraesCS2D03G0919600;TraesCS3B03G0831500;TraesCS3D03G0347000;TraesCS3D03G0668700
GO:0051346	negative regulation of hydrolase activity	0.002008	169	13 (7.69%)	TraesCS1D03G0042100;TraesCS1A03G0676400;TraesCS3B03G0084600;TraesCS1B03G0768600;TraesCS4D03G0468100;TraesCS3B03G0084500;TraesCS3B03G0087700;TraesCS1B03G0768700;TraesCS3A03G0092600;TraesCS3D03G0186300;TraesCS1D03G0640700;TraesCS1D03G0640600;TraesCS1D03G0640500
GO:0008661	1-deoxy-D-xylulose-5-phosphate synthase activity	0.002024	9	3 (33.33%)	TraesCS1B03G1105500;TraesCS1A03G0928500;TraesCS1D03G0911100
GO:0042219	cellular modified amino acid catabolic process	0.002024	9	3 (33.33%)	TraesCS2D03G1100800;TraesCS2B03G1307900;TraesCS2A03G1151900
GO:0033353	S-adenosylmethionine cycle	0.002024	9	3 (33.33%)	TraesCS2D03G1100800;TraesCS2B03G1307900;TraesCS2A03G1151900
GO:0019825	oxygen binding	0.002024	9	3 (33.33%)	TraesCS4A03G0122700;TraesCS4D03G0575700;TraesCS4B03G0647100
GO:0009625	response to insect	0.002024	9	3 (33.33%)	TraesCS6A03G0861500;TraesCS6D03G0731500;TraesCS6B03G1030800
GO:2000068	regulation of defense response to insect	0.002024	9	3 (33.33%)	TraesCS6A03G0861500;TraesCS6D03G0731500;TraesCS6B03G1030800
GO:0016887	ATP hydrolysis activity	0.002088	995	47 (4.72%)	TraesCS5B03G1170400;TraesCS7A03G0555500;TraesCS3A03G0970000;TraesCS3B03G0648700;TraesCS5A03G0780700;TraesCS6A03G0869800;TraesCS1B03G0217600;TraesCS1A03G0574500;TraesCS7A03G0874900;TraesCS3A03G0557800;TraesCS3B03G0665400;TraesCS7B03G0405300;TraesCS3A03G0658400;TraesCS3B03G1115500;TraesCS7D03G0260400;TraesCS3B03G0743500;TraesCS3D03G0601600;TraesCS6B03G1039600;TraesCS7D03G0255700;TraesCS7B03G0737600…
GO:0016052	carbohydrate catabolic process	0.00216	439	25 (5.69%)	TraesCS1A03G0568300;TraesCS6B03G0967000;TraesCS7A03G0874200;TraesCS6B03G0880900;TraesCS6B03G0613500;TraesCS3B03G1413400;TraesCS3D03G1030800;TraesCS4A03G1016800;TraesCS6A03G0815400;TraesCS3D03G1030100;TraesCS6D03G0689600;TraesCS4A03G0474900;TraesCS5A03G0513000;TraesCS6A03G0175800;TraesCS6D03G0446800;TraesCS1D03G0544300;TraesCS5D03G0479200;TraesCS7D03G0449000;TraesCS7D03G0860400;TraesCS2A03G0862200…
GO:0005544	calcium-dependent phospholipid binding	0.002256	45	6 (13.33%)	TraesCS1B03G0711900;TraesCS1D03G0584800;TraesCS1D03G0584900;TraesCS1A03G0623200;TraesCS1A03G0623300;TraesCS1B03G0711800
GO:0055086	nucleobase-containing small molecule metabolic process	0.002445	924	44 (4.76%)	TraesCS4A03G1141700;TraesCS3A03G1023600;TraesCS3B03G0816900;TraesCS2B03G1307900;TraesCS2A03G0982400;TraesCS7B03G0386400;TraesCS3A03G0643700;TraesCS3B03G0722500;TraesCS7A03G0142300;TraesCS3D03G0657200;TraesCS5D03G0635100;TraesCS3A03G0578800;TraesCS6B03G0880900;TraesCS3B03G0657500;TraesCS3D03G0951200;TraesCS5B03G0552800;TraesCS2A03G0842400;TraesCS3B03G1413400;TraesCS3A03G0713800;TraesCS2D03G0919600…
GO:0015931	nucleobase-containing compound transport	0.002463	133	11 (8.27%)	TraesCS3B03G0683700;TraesCS3D03G0554300;TraesCS4D03G0590400;TraesCS2A03G0922100;TraesCS3A03G0601900;TraesCS2A03G0851700;TraesCS2D03G0861600;TraesCS2A03G0436500;TraesCS4A03G0114600;TraesCS4A03G0186600;TraesCS4B03G0667300
GO:0050661	NADP binding	0.002602	282	18 (6.38%)	TraesCS4A03G1141700;TraesCS3D03G1086600;TraesCS7B03G0066800;TraesCS7D03G0553900;TraesCS7B03G0386400;TraesCS3A03G0495000;TraesCS5B03G0703200;TraesCS3D03G0484000;TraesCS5D03G0635100;TraesCS7A03G0297600;TraesCS3B03G0575400;TraesCS4D03G0639900;TraesCS7A03G0219700;TraesCS5A03G0866500;TraesCS2A03G0842400;TraesCS3B03G1413400;TraesCS7D03G0275400;TraesCS5D03G0830500
GO:0009908	flower development	0.002639	154	12 (7.79%)	TraesCS1B03G0743300;TraesCS4A03G1017200;TraesCS4B03G0809700;TraesCS7D03G0955500;TraesCS3A03G0227000;TraesCS3D03G0218600;TraesCS2D03G0686400;TraesCS6A03G0861500;TraesCS6D03G0731500;TraesCS2D03G1131500;TraesCS2B03G1339900;TraesCS6B03G1030800
GO:0004357	glutamate-cysteine ligase activity	0.002688	3	2 (66.67%)	TraesCS1A03G0175800;TraesCS1B03G0240900
GO:0000024	maltose biosynthetic process	0.002688	3	2 (66.67%)	TraesCS1A03G0568300;TraesCS1D03G0544300
GO:0009976	tocopherol cyclase activity	0.002688	3	2 (66.67%)	TraesCS1B03G0677200;TraesCS1D03G0555800
GO:0002215	defense response to nematode	0.002688	3	2 (66.67%)	TraesCS2B03G0504800;TraesCS2A03G0379000
GO:0045041	protein import into mitochondrial intermembrane space	0.002688	3	2 (66.67%)	TraesCS2D03G0849600;TraesCS2A03G0909900
GO:0015790	UDP-xylose transmembrane transport	0.002688	3	2 (66.67%)	TraesCS2A03G0922100;TraesCS2D03G0861600
GO:0005464	UDP-xylose transmembrane transporter activity	0.002688	3	2 (66.67%)	TraesCS2A03G0922100;TraesCS2D03G0861600
GO:0033388	putrescine biosynthetic process from arginine	0.002688	3	2 (66.67%)	TraesCS2D03G0064900;TraesCS2B03G0102100
GO:0003864	3-methyl-2-oxobutanoate hydroxymethyltransferase activity	0.002688	3	2 (66.67%)	TraesCS3D03G0337600;TraesCS3A03G0348000
GO:0050515	4-(cytidine 5'-diphospho)-2-C-methyl-D-erythritol kinase activity	0.002688	3	2 (66.67%)	TraesCS3A03G0793000;TraesCS3B03G0914400
GO:0048040	UDP-glucuronate decarboxylase activity	0.002688	3	2 (66.67%)	TraesCS4D03G0504200;TraesCS4B03G0570200
GO:0004048	anthranilate phosphoribosyltransferase activity	0.002688	3	2 (66.67%)	TraesCS4B03G0827500;TraesCS4D03G0738100
GO:0003852	2-isopropylmalate synthase activity	0.002688	3	2 (66.67%)	TraesCS5D03G0350700;TraesCS5A03G0368300
GO:0033542	fatty acid beta-oxidation, unsaturated, even number	0.002688	3	2 (66.67%)	TraesCS5B03G0852300;TraesCS5D03G0781000
GO:0080023	3R-hydroxyacyl-CoA dehydratase activity	0.002688	3	2 (66.67%)	TraesCS5B03G0852300;TraesCS5D03G0781000
GO:0033948	fructan beta-(2,1)-fructosidase activity	0.002688	3	2 (66.67%)	TraesCS6B03G0191900;TraesCS6A03G0136500
GO:0019310	inositol catabolic process	0.002688	3	2 (66.67%)	TraesCS7D03G0860400;TraesCS7A03G0874200
GO:0050113	inositol oxygenase activity	0.002688	3	2 (66.67%)	TraesCS7D03G0860400;TraesCS7A03G0874200
GO:0046351	disaccharide biosynthetic process	0.002693	79	8 (10.13%)	TraesCS3B03G0826900;TraesCS5A03G0508000;TraesCS1A03G0568300;TraesCS1D03G0544300;TraesCS6B03G1087500;TraesCS3D03G0665100;TraesCS6A03G0903100;TraesCS6D03G0775000
GO:0015079	potassium ion transmembrane transporter activity	0.002783	155	12 (7.74%)	TraesCS2D03G0248700;TraesCS2A03G0220500;TraesCS1D03G0643900;TraesCS3D03G0601700;TraesCS2B03G0859300;TraesCS2D03G0667000;TraesCS2D03G0944300;TraesCS1B03G0773400;TraesCS3B03G0747900;TraesCS2B03G0799700;TraesCS3A03G0658800;TraesCS2A03G1009600
GO:0045551	cinnamyl-alcohol dehydrogenase activity	0.002827	10	3 (30%)	TraesCS6B03G0520600;TraesCS6A03G0429300;TraesCS6D03G0363400
GO:0080186	developmental vegetative growth	0.002827	10	3 (30%)	TraesCS6A03G0861500;TraesCS6D03G0731500;TraesCS6B03G1030800
GO:0004425	indole-3-glycerol-phosphate synthase activity	0.002827	10	3 (30%)	TraesCS7A03G1243400;TraesCS7B03G1143000;TraesCS7D03G1187100
GO:0009312	oligosaccharide biosynthetic process	0.003149	99	9 (9.09%)	TraesCS1B03G0743300;TraesCS3B03G0826900;TraesCS5A03G0508000;TraesCS1A03G0568300;TraesCS1D03G0544300;TraesCS6B03G1087500;TraesCS3D03G0665100;TraesCS6A03G0903100;TraesCS6D03G0775000
GO:0051537	2 iron, 2 sulfur cluster binding	0.003188	118	10 (8.47%)	TraesCS4A03G1017200;TraesCS4B03G0809700;TraesCS7D03G0307400;TraesCS7B03G0101600;TraesCS1D03G0492600;TraesCS4D03G0725700;TraesCS4A03G0879800;TraesCS1B03G0598300;TraesCS1A03G0494500;TraesCS5B03G1253700
GO:0019319	hexose biosynthetic process	0.003309	21	4 (19.05%)	TraesCS4B03G0604400;TraesCS5D03G0584200;TraesCS5A03G0618000;TraesCS4A03G0170600
GO:0006094	gluconeogenesis	0.003309	21	4 (19.05%)	TraesCS4B03G0604400;TraesCS5D03G0584200;TraesCS5A03G0618000;TraesCS4A03G0170600
GO:0051765	inositol tetrakisphosphate kinase activity	0.003309	21	4 (19.05%)	TraesCS4B03G0124200;TraesCS4A03G0673000;TraesCS7A03G0373200;TraesCS4D03G0105400
GO:0051766	inositol trisphosphate kinase activity	0.003309	21	4 (19.05%)	TraesCS4B03G0124200;TraesCS4A03G0673000;TraesCS7A03G0373200;TraesCS4D03G0105400
GO:0090567	reproductive shoot system development	0.003426	159	12 (7.55%)	TraesCS1B03G0743300;TraesCS4A03G1017200;TraesCS4B03G0809700;TraesCS7D03G0955500;TraesCS3A03G0227000;TraesCS3D03G0218600;TraesCS2D03G0686400;TraesCS6A03G0861500;TraesCS6D03G0731500;TraesCS2D03G1131500;TraesCS2B03G1339900;TraesCS6B03G1030800
GO:0016881	acid-amino acid ligase activity	0.003498	49	6 (12.24%)	TraesCS7A03G1072200;TraesCS1A03G0175800;TraesCS7D03G1022100;TraesCS1B03G0240900;TraesCS7B03G0915200;TraesCS7D03G1022000
GO:0006766	vitamin metabolic process	0.003604	160	12 (7.5%)	TraesCS2A03G1152000;TraesCS3A03G1042100;TraesCS6B03G0652700;TraesCS6D03G0470800;TraesCS3D03G0337600;TraesCS2B03G0746500;TraesCS2D03G1101000;TraesCS1B03G0677200;TraesCS6A03G0566700;TraesCS2D03G0617200;TraesCS3A03G0348000;TraesCS2A03G0661600
GO:0006813	potassium ion transport	0.003604	160	12 (7.5%)	TraesCS2D03G0248700;TraesCS2A03G0220500;TraesCS1D03G0643900;TraesCS3D03G0601700;TraesCS2B03G0859300;TraesCS2D03G0667000;TraesCS2D03G0944300;TraesCS1B03G0773400;TraesCS3B03G0747900;TraesCS2B03G0799700;TraesCS3A03G0658800;TraesCS2A03G1009600
GO:0006633	fatty acid biosynthetic process	0.003624	314	19 (6.05%)	TraesCS6D03G0750100;TraesCS7D03G0955500;TraesCS2D03G0712700;TraesCS2D03G0866400;TraesCS4B03G0082200;TraesCS6D03G0731500;TraesCS2B03G1379100;TraesCS4A03G0711500;TraesCS2D03G0718300;TraesCS6B03G1030800;TraesCS5D03G0913400;TraesCS5D03G1211500;TraesCS4B03G0082800;TraesCS2D03G0367600;TraesCS7B03G0836200;TraesCS6A03G0861500;TraesCS3D03G0923600;TraesCS4D03G0546700;TraesCS6D03G0269200
GO:0006767	water-soluble vitamin metabolic process	0.00366	140	11 (7.86%)	TraesCS2A03G1152000;TraesCS3A03G1042100;TraesCS6B03G0652700;TraesCS6D03G0470800;TraesCS3D03G0337600;TraesCS2B03G0746500;TraesCS2D03G1101000;TraesCS6A03G0566700;TraesCS2D03G0617200;TraesCS3A03G0348000;TraesCS2A03G0661600
GO:0010181	FMN binding	0.00366	140	11 (7.86%)	TraesCS7A03G0999600;TraesCS7D03G0955500;TraesCS2D03G0712700;TraesCS6D03G0707800;TraesCS7B03G0836200;TraesCS2A03G0773700;TraesCS5B03G0911200;TraesCS5A03G0866500;TraesCS6B03G0994700;TraesCS2B03G0855500;TraesCS5D03G0830500
GO:0019751	polyol metabolic process	0.003664	83	8 (9.64%)	TraesCS4B03G0124200;TraesCS7D03G0860400;TraesCS2D03G0660000;TraesCS7A03G0874200;TraesCS7A03G0240900;TraesCS4A03G0673000;TraesCS7A03G0373200;TraesCS4D03G0105400
GO:0009409	response to cold	0.00379	161	12 (7.45%)	TraesCS2B03G1042000;TraesCS1A03G0568300;TraesCS1D03G0544300;TraesCS3B03G1086000;TraesCS5B03G0675400;TraesCS5B03G0430700;TraesCS3B03G1413400;TraesCS2A03G0941300;TraesCS2B03G1035000;TraesCS3D03G0884200;TraesCS3A03G0950500;TraesCS2D03G0885000
GO:0008792	arginine decarboxylase activity	0.0038	11	3 (27.27%)	TraesCS1B03G0037500;TraesCS2A03G0138200;TraesCS1D03G0025500
GO:0031335	regulation of sulfur amino acid metabolic process	0.0038	11	3 (27.27%)	TraesCS3B03G0336200;TraesCS3A03G0268100;TraesCS3D03G0260400
GO:1900908	regulation of olefin metabolic process	0.0038	11	3 (27.27%)	TraesCS3B03G0336200;TraesCS3A03G0268100;TraesCS3D03G0260400
GO:1900911	regulation of olefin biosynthetic process	0.0038	11	3 (27.27%)	TraesCS3B03G0336200;TraesCS3A03G0268100;TraesCS3D03G0260400
GO:0010364	regulation of ethylene biosynthetic process	0.0038	11	3 (27.27%)	TraesCS3B03G0336200;TraesCS3A03G0268100;TraesCS3D03G0260400
GO:0003933	GTP cyclohydrolase activity	0.0038	11	3 (27.27%)	TraesCS6B03G0652700;TraesCS6D03G0470800;TraesCS6A03G0566700
GO:0051787	misfolded protein binding	0.0038	11	3 (27.27%)	TraesCS6D03G0740700;TraesCS6A03G0869800;TraesCS6B03G1039600
GO:0022832	voltage-gated channel activity	0.003818	121	10 (8.26%)	TraesCS2A03G0771600;TraesCS1D03G0643900;TraesCS2D03G0710500;TraesCS2B03G0859300;TraesCS6A03G0225800;TraesCS3A03G0274900;TraesCS1B03G0773400;TraesCS2B03G0853200;TraesCS6A03G0225400;TraesCS6D03G0183600
GO:0005244	voltage-gated monoatomic ion channel activity	0.003818	121	10 (8.26%)	TraesCS2A03G0771600;TraesCS1D03G0643900;TraesCS2D03G0710500;TraesCS2B03G0859300;TraesCS6A03G0225800;TraesCS3A03G0274900;TraesCS1B03G0773400;TraesCS2B03G0853200;TraesCS6A03G0225400;TraesCS6D03G0183600
GO:0009832	plant-type cell wall biogenesis	0.003847	102	9 (8.82%)	TraesCS5D03G0253700;TraesCS3B03G0252300;TraesCS1A03G0402200;TraesCS5D03G0536900;TraesCS3A03G0722200;TraesCS5A03G0240400;TraesCS1A03G0968100;TraesCS5A03G0570800;TraesCS4B03G0552200
GO:0004144	diacylglycerol O-acyltransferase activity	0.003874	50	6 (12%)	TraesCS3B03G0773200;TraesCS1B03G1107600;TraesCS7D03G0065100;TraesCS3B03G0017600;TraesCS3B03G0037000;TraesCS1D03G0913500
GO:0072521	purine-containing compound metabolic process	0.003915	712	35 (4.92%)	TraesCS4A03G1141700;TraesCS3A03G1023600;TraesCS3B03G0816900;TraesCS2B03G1307900;TraesCS2A03G0982400;TraesCS7B03G0386400;TraesCS3A03G0643700;TraesCS3B03G0722500;TraesCS3D03G0657200;TraesCS5D03G0635100;TraesCS6B03G0880900;TraesCS3D03G0951200;TraesCS5B03G0552800;TraesCS2A03G0842400;TraesCS3B03G1413400;TraesCS3A03G0713800;TraesCS2D03G0919600;TraesCS3D03G1086600;TraesCS1D03G0558700;TraesCS3B03G1172000…
GO:0005543	phospholipid binding	0.004076	142	11 (7.75%)	TraesCS1B03G0711900;TraesCS1D03G0584800;TraesCS6D03G0818300;TraesCS1B03G0847700;TraesCS1D03G0710900;TraesCS6A03G0941000;TraesCS1D03G0584900;TraesCS6B03G1149800;TraesCS1A03G0623200;TraesCS1A03G0623300;TraesCS1B03G0711800
GO:0004857	enzyme inhibitor activity	0.004111	845	40 (4.73%)	TraesCS3D03G0061000;TraesCS1B03G0068000;TraesCS3D03G0061200;TraesCS1B03G0068200;TraesCS1B03G0068300;TraesCS3D03G0061300;TraesCS3D03G0061500;TraesCS3A03G0207800;TraesCS3B03G0087700;TraesCS1D03G0051000;TraesCS1B03G0767900;TraesCS1D03G0051100;TraesCS3A03G0092900;TraesCS3A03G0092600;TraesCS3D03G0186300;TraesCS1D03G0640800;TraesCS1D03G0640700;TraesCS1D03G0640600;TraesCS1D03G0640500;TraesCS1B03G0067900…
GO:0005253	monoatomic anion channel activity	0.004456	68	7 (10.29%)	TraesCS2A03G0771600;TraesCS2D03G0710500;TraesCS6A03G0225800;TraesCS3A03G0274900;TraesCS2B03G0853200;TraesCS6A03G0225400;TraesCS6D03G0183600
GO:0008308	voltage-gated monoatomic anion channel activity	0.004456	68	7 (10.29%)	TraesCS2A03G0771600;TraesCS2D03G0710500;TraesCS6A03G0225800;TraesCS3A03G0274900;TraesCS2B03G0853200;TraesCS6A03G0225400;TraesCS6D03G0183600
GO:1901136	carbohydrate derivative catabolic process	0.004529	144	11 (7.64%)	TraesCS2D03G1100800;TraesCS1A03G0542400;TraesCS2B03G1307900;TraesCS2A03G0066500;TraesCS3D03G0585100;TraesCS2A03G1151900;TraesCS2D03G0061200;TraesCS3B03G0719300;TraesCS3A03G0640300;TraesCS2B03G1563000;TraesCS7A03G0789700
GO:0009639	response to red or far red light	0.004555	86	8 (9.3%)	TraesCS3D03G0291100;TraesCS3B03G0372300;TraesCS6A03G0861500;TraesCS6D03G0731500;TraesCS3B03G0336200;TraesCS3A03G0268100;TraesCS6B03G1030800;TraesCS3D03G0260400
GO:0002253	activation of immune response	0.004667	23	4 (17.39%)	TraesCS6A03G0861500;TraesCS6D03G0731500;TraesCS3B03G1337900;TraesCS6B03G1030800
GO:0002218	activation of innate immune response	0.004667	23	4 (17.39%)	TraesCS6A03G0861500;TraesCS6D03G0731500;TraesCS3B03G1337900;TraesCS6B03G1030800
GO:0016411	acylglycerol O-acyltransferase activity	0.004717	52	6 (11.54%)	TraesCS3B03G0773200;TraesCS1B03G1107600;TraesCS7D03G0065100;TraesCS3B03G0017600;TraesCS3B03G0037000;TraesCS1D03G0913500
GO:0008810	cellulase activity	0.004717	52	6 (11.54%)	TraesCS7D03G0449000;TraesCS2A03G0862200;TraesCS6B03G0967000;TraesCS7B03G0273800;TraesCS6D03G0689600;TraesCS6A03G0815400
GO:1901264	carbohydrate derivative transport	0.004832	69	7 (10.14%)	TraesCS4D03G0590400;TraesCS2A03G0922100;TraesCS2A03G0851700;TraesCS2D03G0861600;TraesCS2A03G0436500;TraesCS4A03G0114600;TraesCS4B03G0667300
GO:0019239	deaminase activity	0.004912	37	5 (13.51%)	TraesCS1D03G0558700;TraesCS3D03G0585100;TraesCS1A03G0587800;TraesCS3B03G0719300;TraesCS3A03G0640300
GO:0004069	L-aspartate:2-oxoglutarate aminotransferase activity	0.004954	12	3 (25%)	TraesCS1A03G0684800;TraesCS1D03G0648800;TraesCS7B03G0751700
GO:0003860	3-hydroxyisobutyryl-CoA hydrolase activity	0.004954	12	3 (25%)	TraesCS3A03G0724700;TraesCS3B03G0831500;TraesCS3D03G0668700
GO:0006549	isoleucine metabolic process	0.004954	12	3 (25%)	TraesCS4A03G0692400;TraesCS4D03G0085300;TraesCS4B03G0102800
GO:0009097	isoleucine biosynthetic process	0.004954	12	3 (25%)	TraesCS4A03G0692400;TraesCS4D03G0085300;TraesCS4B03G0102800
GO:0003997	acyl-CoA oxidase activity	0.004954	12	3 (25%)	TraesCS4A03G1243600;TraesCS7A03G0008400;TraesCS7D03G0009700
GO:0006020	inositol metabolic process	0.004954	12	3 (25%)	TraesCS7D03G0860400;TraesCS7A03G0874200;TraesCS7A03G0373200
GO:0043207	response to external biotic stimulus	0.005111	348	20 (5.75%)	TraesCS2B03G0504800;TraesCS7D03G0955500;TraesCS1B03G0708800;TraesCS2A03G0379000;TraesCS3A03G0592600;TraesCS6A03G0592400;TraesCS6D03G0731500;TraesCS7B03G1269600;TraesCS3B03G1337900;TraesCS6A03G0175800;TraesCS6B03G1030800;TraesCS5D03G0913400;TraesCS2D03G0603000;TraesCS2A03G0757700;TraesCS6D03G0491100;TraesCS6A03G0861500;TraesCS2D03G0061200;TraesCS2D03G0064900;TraesCS3A03G0722200;TraesCS2B03G0102100
GO:0051707	response to other organism	0.005111	348	20 (5.75%)	TraesCS2B03G0504800;TraesCS7D03G0955500;TraesCS1B03G0708800;TraesCS2A03G0379000;TraesCS3A03G0592600;TraesCS6A03G0592400;TraesCS6D03G0731500;TraesCS7B03G1269600;TraesCS3B03G1337900;TraesCS6A03G0175800;TraesCS6B03G1030800;TraesCS5D03G0913400;TraesCS2D03G0603000;TraesCS2A03G0757700;TraesCS6D03G0491100;TraesCS6A03G0861500;TraesCS2D03G0061200;TraesCS2D03G0064900;TraesCS3A03G0722200;TraesCS2B03G0102100
GO:0016884	carbon-nitrogen ligase activity, with glutamine as amido-N-donor	0.005185	53	6 (11.32%)	TraesCS5D03G0389800;TraesCS4D03G0481800;TraesCS5A03G0421300;TraesCS5B03G0418800;TraesCS4A03G0227300;TraesCS4B03G0544200
GO:0015853	adenine transport	0.005269	4	2 (50%)	TraesCS1D03G0131900;TraesCS1A03G0143800
GO:0015854	guanine transport	0.005269	4	2 (50%)	TraesCS1D03G0131900;TraesCS1A03G0143800
GO:0102682	N6-(Delta2-isopentenyl)-adenosine 5'-monophosphate phosphoribohydrolase activity	0.005269	4	2 (50%)	TraesCS1D03G0401300;TraesCS1B03G0512300
GO:0047196	long-chain-alcohol O-fatty-acyltransferase activity	0.005269	4	2 (50%)	TraesCS3B03G0773200;TraesCS3B03G0017600
GO:0106310	protein serine kinase activity	0.005271	107	9 (8.41%)	TraesCS1A03G0195200;TraesCS1D03G0951400;TraesCS4B03G0308400;TraesCS2D03G0454600;TraesCS2D03G0227500;TraesCS4B03G0277600;TraesCS4D03G0251300;TraesCS4D03G0237400;TraesCS2A03G0220000
GO:0015936	coenzyme A metabolic process	0.005467	24	4 (16.67%)	TraesCS7D03G0553900;TraesCS7B03G0386400;TraesCS5B03G0703200;TraesCS5D03G0635100
GO:0061077	chaperone-mediated protein folding	0.005517	38	5 (13.16%)	TraesCS6D03G0740700;TraesCS2A03G0066600;TraesCS6A03G0869800;TraesCS6B03G1039600;TraesCS5A03G1085400
GO:0009751	response to salicylic acid	0.005687	54	6 (11.11%)	TraesCS6D03G0491100;TraesCS6A03G0592400;TraesCS6A03G0861500;TraesCS6D03G0731500;TraesCS6B03G1030800;TraesCS7B03G0680100
GO:0009607	response to biotic stimulus	0.006135	427	23 (5.39%)	TraesCS2B03G0504800;TraesCS5B03G1089700;TraesCS7D03G0955500;TraesCS1B03G0708800;TraesCS5B03G1088800;TraesCS2A03G0379000;TraesCS3A03G0592600;TraesCS6A03G0592400;TraesCS6D03G0731500;TraesCS7B03G1269600;TraesCS3B03G1337900;TraesCS6A03G0175800;TraesCS6B03G1030800;TraesCS5D03G0913400;TraesCS2D03G0603000;TraesCS2A03G0757700;TraesCS4D03G0468100;TraesCS6D03G0491100;TraesCS6A03G0861500;TraesCS2D03G0061200…
GO:0045087	innate immune response	0.006173	39	5 (12.82%)	TraesCS6A03G0861500;TraesCS6D03G0731500;TraesCS7B03G1269600;TraesCS3B03G1337900;TraesCS6B03G1030800
GO:0005267	potassium channel activity	0.006223	55	6 (10.91%)	TraesCS1D03G0643900;TraesCS3D03G0601700;TraesCS2B03G0859300;TraesCS1B03G0773400;TraesCS3B03G0747900;TraesCS3A03G0658800
GO:0051275	beta-glucan catabolic process	0.006223	55	6 (10.91%)	TraesCS7D03G0449000;TraesCS2A03G0862200;TraesCS6B03G0967000;TraesCS7B03G0273800;TraesCS6D03G0689600;TraesCS6A03G0815400
GO:0030245	cellulose catabolic process	0.006223	55	6 (10.91%)	TraesCS7D03G0449000;TraesCS2A03G0862200;TraesCS6B03G0967000;TraesCS7B03G0273800;TraesCS6D03G0689600;TraesCS6A03G0815400
GO:0004749	ribose phosphate diphosphokinase activity	0.006296	13	3 (23.08%)	TraesCS3B03G0816900;TraesCS3A03G0713800;TraesCS3D03G0657200
GO:0005984	disaccharide metabolic process	0.006315	130	10 (7.69%)	TraesCS3B03G0826900;TraesCS5A03G0508000;TraesCS1A03G0568300;TraesCS1D03G0544300;TraesCS6B03G1087500;TraesCS6B03G0613500;TraesCS3D03G0665100;TraesCS6A03G0903100;TraesCS6D03G0446800;TraesCS6D03G0775000
GO:0016778	diphosphotransferase activity	0.006355	25	4 (16%)	TraesCS3A03G1042100;TraesCS3B03G0816900;TraesCS3A03G0713800;TraesCS3D03G0657200
GO:0016998	cell wall macromolecule catabolic process	0.006398	91	8 (8.79%)	TraesCS1A03G0542400;TraesCS2A03G0066500;TraesCS2D03G0061200;TraesCS3D03G1030800;TraesCS2B03G1563000;TraesCS4A03G0474900;TraesCS6A03G0175800;TraesCS3D03G1030100
GO:0015748	organophosphate ester transport	0.006579	73	7 (9.59%)	TraesCS3B03G0683700;TraesCS3D03G0554300;TraesCS3A03G0601900;TraesCS4B03G0491700;TraesCS4A03G0186600;TraesCS1D03G0001500;TraesCS1B03G0003300
GO:0098542	defense response to other organism	0.006666	309	18 (5.83%)	TraesCS2B03G0504800;TraesCS2A03G0379000;TraesCS3A03G0592600;TraesCS6A03G0592400;TraesCS6D03G0731500;TraesCS7B03G1269600;TraesCS3B03G1337900;TraesCS6A03G0175800;TraesCS6B03G1030800;TraesCS5D03G0913400;TraesCS2D03G0603000;TraesCS2A03G0757700;TraesCS6D03G0491100;TraesCS6A03G0861500;TraesCS2D03G0061200;TraesCS2D03G0064900;TraesCS3A03G0722200;TraesCS2B03G0102100
GO:0140678	molecular function inhibitor activity	0.006721	871	40 (4.59%)	TraesCS3D03G0061000;TraesCS1B03G0068000;TraesCS3D03G0061200;TraesCS1B03G0068200;TraesCS1B03G0068300;TraesCS3D03G0061300;TraesCS3D03G0061500;TraesCS3A03G0207800;TraesCS3B03G0087700;TraesCS1D03G0051000;TraesCS1B03G0767900;TraesCS1D03G0051100;TraesCS3A03G0092900;TraesCS3A03G0092600;TraesCS3D03G0186300;TraesCS1D03G0640800;TraesCS1D03G0640700;TraesCS1D03G0640600;TraesCS1D03G0640500;TraesCS1B03G0067900…
GO:0005992	trehalose biosynthetic process	0.006795	56	6 (10.71%)	TraesCS3B03G0826900;TraesCS5A03G0508000;TraesCS6B03G1087500;TraesCS3D03G0665100;TraesCS6A03G0903100;TraesCS6D03G0775000
GO:1901135	carbohydrate derivative metabolic process	0.006961	1451	61 (4.2%)	TraesCS4A03G1141700;TraesCS3A03G1023600;TraesCS2A03G0982400;TraesCS7A03G0142300;TraesCS2B03G1563000;TraesCS3D03G0657200;TraesCS3D03G0953500;TraesCS5D03G0635100;TraesCS3B03G0657500;TraesCS3D03G0951200;TraesCS5B03G0552800;TraesCS3B03G1413400;TraesCS7A03G0815000;TraesCS3A03G0713800;TraesCS2D03G0919600;TraesCS6D03G0133700;TraesCS7D03G0553900;TraesCS1D03G0726900;TraesCS5B03G0703200;TraesCS4D03G0721900…
GO:0000272	polysaccharide catabolic process	0.007243	219	14 (6.39%)	TraesCS1A03G0568300;TraesCS6B03G0967000;TraesCS6D03G0689600;TraesCS4A03G0474900;TraesCS6A03G0175800;TraesCS1D03G0544300;TraesCS7D03G0449000;TraesCS2A03G0862200;TraesCS7B03G0273800;TraesCS2D03G0061200;TraesCS3D03G1030800;TraesCS4A03G1016800;TraesCS6A03G0815400;TraesCS3D03G1030100
GO:0044272	sulfur compound biosynthetic process	0.007328	197	13 (6.6%)	TraesCS6D03G0563700;TraesCS3A03G0482500;TraesCS3A03G1042100;TraesCS4B03G0030000;TraesCS7A03G0881400;TraesCS6A03G0673200;TraesCS3B03G0572600;TraesCS5B03G0053200;TraesCS5D03G0077800;TraesCS6B03G0802500;TraesCS6B03G0802600;TraesCS3D03G0444800;TraesCS6D03G0563400
GO:0043167	ion binding	0.007418	20503	672 (3.28%)	TraesCS1D03G0584800;TraesCS1A03G0862600;TraesCS6B03G0994700;TraesCS2D03G0046000;TraesCS7D03G1237600;TraesCS5A03G0533600;TraesCS3B03G0572600;TraesCS5B03G0408000;TraesCS3B03G0743500;TraesCS3D03G0756600;TraesCS4A03G0881400;TraesCS3D03G1069000;TraesCS4B03G0886300;TraesCS1B03G0216900;TraesCS2D03G0064900;TraesCS6D03G0269200;TraesCS2A03G0148900;TraesCS5A03G0970700;TraesCS5A03G1101500;TraesCS7B03G0790000…
GO:1901566	organonitrogen compound biosynthetic process	0.007449	3496	131 (3.75%)	TraesCS4B03G0030000;TraesCS4A03G0169700;TraesCS1B03G0240900;TraesCS4D03G0481800;TraesCS2B03G0805600;TraesCS3D03G0953500;TraesCS5A03G0799900;TraesCS7B03G0590100;TraesCS4A03G0207100;TraesCS4B03G0544200;TraesCS4A03G0692400;TraesCS2D03G0750300;TraesCS3B03G0657500;TraesCS3A03G0713800;TraesCS2D03G0064900;TraesCS2D03G0617200;TraesCS4B03G0725700;TraesCS2D03G0672600;TraesCS4D03G0524500;TraesCS5D03G0852600…
GO:0019318	hexose metabolic process	0.007601	243	15 (6.17%)	TraesCS3D03G0796600;TraesCS4B03G0604400;TraesCS2A03G0802500;TraesCS2A03G0199600;TraesCS5D03G0723700;TraesCS4B03G0504300;TraesCS4A03G0170600;TraesCS5A03G0764700;TraesCS3B03G0253400;TraesCS5D03G0584200;TraesCS2A03G0842400;TraesCS2B03G0260600;TraesCS2B03G0270400;TraesCS2B03G0888200;TraesCS5A03G0618000
GO:0006955	immune response	0.007647	41	5 (12.2%)	TraesCS6A03G0861500;TraesCS6D03G0731500;TraesCS7B03G1269600;TraesCS3B03G1337900;TraesCS6B03G1030800
GO:0043295	glutathione binding	0.007834	14	3 (21.43%)	TraesCS7A03G1072200;TraesCS3D03G0686600;TraesCS1D03G0221200
GO:0048471	perinuclear region of cytoplasm	0.007834	14	3 (21.43%)	TraesCS7D03G0537900;TraesCS2A03G0066600;TraesCS7B03G0405300
GO:0006163	purine nucleotide metabolic process	0.008035	668	32 (4.79%)	TraesCS4A03G1141700;TraesCS3A03G1023600;TraesCS3B03G0816900;TraesCS2A03G0982400;TraesCS7B03G0386400;TraesCS3A03G0643700;TraesCS3B03G0722500;TraesCS3D03G0657200;TraesCS5D03G0635100;TraesCS6B03G0880900;TraesCS3D03G0951200;TraesCS5B03G0552800;TraesCS2A03G0842400;TraesCS3B03G1413400;TraesCS3A03G0713800;TraesCS2D03G0919600;TraesCS3D03G1086600;TraesCS1D03G0558700;TraesCS3B03G1172000;TraesCS6D03G0133700…
GO:0005996	monosaccharide metabolic process	0.00825	292	17 (5.82%)	TraesCS3D03G0796600;TraesCS4B03G0604400;TraesCS2A03G0802500;TraesCS2A03G0199600;TraesCS5D03G0723700;TraesCS4B03G0504300;TraesCS4A03G0170600;TraesCS5A03G0764700;TraesCS3B03G0253400;TraesCS5D03G0584200;TraesCS2A03G0842400;TraesCS2B03G0260600;TraesCS2B03G0270400;TraesCS2B03G0888200;TraesCS5A03G0618000;TraesCS4D03G0504200;TraesCS4B03G0570200
GO:0071805	potassium ion transmembrane transport	0.008361	115	9 (7.83%)	TraesCS2D03G0248700;TraesCS2A03G0220500;TraesCS3D03G0601700;TraesCS2D03G0667000;TraesCS2D03G0944300;TraesCS3B03G0747900;TraesCS2B03G0799700;TraesCS3A03G0658800;TraesCS2A03G1009600
GO:0033015	tetrapyrrole catabolic process	0.008405	27	4 (14.81%)	TraesCS4A03G1017200;TraesCS5A03G0855000;TraesCS4B03G0809700;TraesCS5D03G0820300
GO:0006787	porphyrin-containing compound catabolic process	0.008405	27	4 (14.81%)	TraesCS4A03G1017200;TraesCS5A03G0855000;TraesCS4B03G0809700;TraesCS5D03G0820300
GO:0006865	amino acid transport	0.008468	42	5 (11.9%)	TraesCS3D03G0522700;TraesCS3D03G0192500;TraesCS3B03G0950000;TraesCS2D03G0746100;TraesCS3A03G0212000
GO:0030732	methionine S-methyltransferase activity	0.008605	5	2 (40%)	TraesCS1A03G0033900;TraesCS1D03G0024600
GO:0006565	L-serine catabolic process	0.008605	5	2 (40%)	TraesCS2A03G1152000;TraesCS2D03G1101000
GO:0070905	serine binding	0.008605	5	2 (40%)	TraesCS2A03G1152000;TraesCS2D03G1101000
GO:0015669	gas transport	0.008605	5	2 (40%)	TraesCS4D03G0575700;TraesCS4B03G0647100
GO:0015671	oxygen transport	0.008605	5	2 (40%)	TraesCS4D03G0575700;TraesCS4B03G0647100
GO:0030162	regulation of proteolysis	0.008653	179	12 (6.7%)	TraesCS3B03G0084600;TraesCS1B03G0768600;TraesCS1D03G0042100;TraesCS1A03G0676400;TraesCS3B03G0084500;TraesCS3B03G0087700;TraesCS1B03G0768700;TraesCS3A03G0092600;TraesCS3D03G0186300;TraesCS1D03G0640700;TraesCS1D03G0640600;TraesCS1D03G0640500
GO:0005507	copper ion binding	0.008677	270	16 (5.93%)	TraesCS6D03G0325900;TraesCS3B03G0992200;TraesCS5D03G1125700;TraesCS3B03G0981000;TraesCS4A03G0037000;TraesCS2D03G0885000;TraesCS3B03G0980500;TraesCS4D03G0667600;TraesCS2B03G1042000;TraesCS3D03G0784800;TraesCS4B03G0747500;TraesCS4A03G0881400;TraesCS2A03G0941300;TraesCS7D03G0851400;TraesCS2D03G0768300;TraesCS3A03G0857000
GO:0010287	plastoglobule	0.008739	59	6 (10.17%)	TraesCS6A03G0725700;TraesCS3A03G0287400;TraesCS1B03G0609800;TraesCS1B03G0677200;TraesCS7B03G0690200;TraesCS5D03G0913400
GO:0005991	trehalose metabolic process	0.008739	59	6 (10.17%)	TraesCS3B03G0826900;TraesCS5A03G0508000;TraesCS6B03G1087500;TraesCS3D03G0665100;TraesCS6A03G0903100;TraesCS6D03G0775000
GO:0015711	organic anion transport	0.009013	137	10 (7.3%)	TraesCS4D03G0529600;TraesCS2A03G0922100;TraesCS3D03G0522700;TraesCS2D03G0861600;TraesCS4B03G0597200;TraesCS3D03G0192500;TraesCS1A03G0174900;TraesCS3B03G0950000;TraesCS2D03G0746100;TraesCS3A03G0212000
GO:0055071	manganese ion homeostasis	0.009348	43	5 (11.63%)	TraesCS4A03G1151400;TraesCS7A03G0066300;TraesCS7A03G0066400;TraesCS7D03G0062500;TraesCS7D03G0062700
GO:0030026	intracellular manganese ion homeostasis	0.009348	43	5 (11.63%)	TraesCS4A03G1151400;TraesCS7A03G0066300;TraesCS7A03G0066400;TraesCS7D03G0062500;TraesCS7D03G0062700
GO:0043086	negative regulation of catalytic activity	0.009412	226	14 (6.19%)	TraesCS1D03G0042100;TraesCS1A03G0676400;TraesCS6A03G0175800;TraesCS3B03G0084600;TraesCS1B03G0768600;TraesCS4D03G0468100;TraesCS3B03G0084500;TraesCS3B03G0087700;TraesCS1B03G0768700;TraesCS3A03G0092600;TraesCS3D03G0186300;TraesCS1D03G0640700;TraesCS1D03G0640600;TraesCS1D03G0640500
GO:0051087	chaperone binding	0.009467	60	6 (10%)	TraesCS6D03G0211100;TraesCS5B03G0794700;TraesCS7D03G0610300;TraesCS7B03G0453200;TraesCS7A03G0627300;TraesCS6A03G0255300
GO:0006551	leucine metabolic process	0.009575	15	3 (20%)	TraesCS5D03G0350700;TraesCS1B03G0217100;TraesCS5A03G0368300
GO:0062014	negative regulation of small molecule metabolic process	0.009575	15	3 (20%)	TraesCS3B03G0336200;TraesCS3A03G0268100;TraesCS3D03G0260400
GO:0008172	S-methyltransferase activity	0.009575	15	3 (20%)	TraesCS5B03G0053200;TraesCS4B03G0030000;TraesCS5D03G0077800
GO:0010218	response to far red light	0.009575	15	3 (20%)	TraesCS6A03G0861500;TraesCS6D03G0731500;TraesCS6B03G1030800
GO:0042398	cellular modified amino acid biosynthetic process	0.01	44	5 (11.36%)	TraesCS1A03G0175800;TraesCS3D03G0337600;TraesCS1B03G0240900;TraesCS1B03G1087700;TraesCS3A03G0348000
GO:0009267	cellular response to starvation	0.01	82	7 (8.54%)	TraesCS2B03G1042000;TraesCS1A03G0177500;TraesCS2A03G0941300;TraesCS1D03G0473800;TraesCS2D03G0059300;TraesCS5B03G0418800;TraesCS2D03G0885000
GO:0051274	beta-glucan biosynthetic process	0.01	147	10 (6.8%)	TraesCS1B03G0493300;TraesCS3B03G0252300;TraesCS1A03G0402200;TraesCS1D03G0371000;TraesCS5D03G0536900;TraesCS3D03G0666000;TraesCS3A03G0722200;TraesCS3D03G0188000;TraesCS2B03G0570100;TraesCS5A03G0570800
GO:0009439	cyanate metabolic process	0.01	6	2 (33.33%)	TraesCS1A03G0405700;TraesCS1D03G0375200
GO:0008824	cyanate hydratase activity	0.01	6	2 (33.33%)	TraesCS1A03G0405700;TraesCS1D03G0375200
GO:0065008	regulation of biological quality	0.01	307	17 (5.54%)	TraesCS1D03G0401300;TraesCS1D03G0643900;TraesCS2A03G0066600;TraesCS1B03G0512300;TraesCS3D03G0260400;TraesCS7B03G0405300;TraesCS3B03G0876900;TraesCS3A03G0227000;TraesCS3D03G0218600;TraesCS7D03G0537900;TraesCS1A03G0419300;TraesCS3D03G1050800;TraesCS3B03G0336200;TraesCS3A03G0268100;TraesCS3D03G0510000;TraesCS4A03G0186600;TraesCS3B03G0731600
GO:0016810	hydrolase activity, acting on carbon-nitrogen (but not peptide) bonds	0.01	280	16 (5.71%)	TraesCS6B03G0652700;TraesCS1D03G0558700;TraesCS5B03G0430700;TraesCS5D03G0598500;TraesCS3A03G0640300;TraesCS6A03G0566700;TraesCS7A03G1055500;TraesCS7D03G1008100;TraesCS6D03G0470800;TraesCS3D03G0585100;TraesCS1A03G0587800;TraesCS7B03G0900400;TraesCS3B03G0719300;TraesCS2D03G0064900;TraesCS2B03G0102100;TraesCS3B03G0731600
GO:0044092	negative regulation of molecular function	0.01	230	14 (6.09%)	TraesCS1D03G0042100;TraesCS1A03G0676400;TraesCS6A03G0175800;TraesCS3B03G0084600;TraesCS1B03G0768600;TraesCS4D03G0468100;TraesCS3B03G0084500;TraesCS3B03G0087700;TraesCS1B03G0768700;TraesCS3A03G0092600;TraesCS3D03G0186300;TraesCS1D03G0640700;TraesCS1D03G0640600;TraesCS1D03G0640500
GO:0005337	nucleoside transmembrane transporter activity	0.01	65	6 (9.23%)	TraesCS5A03G0861900;TraesCS1A03G0940300;TraesCS5B03G0906600;TraesCS5D03G0826000;TraesCS2A03G0436500;TraesCS5B03G1060800
GO:0016854	racemase and epimerase activity	0.01	103	8 (7.77%)	TraesCS3D03G0089300;TraesCS5A03G0764700;TraesCS2A03G0802500;TraesCS5D03G0723700;TraesCS1B03G1166600;TraesCS1A03G0982700;TraesCS2B03G0888200;TraesCS3A03G0102200
GO:0047918	GDP-mannose 3,5-epimerase activity	0.01	6	2 (33.33%)	TraesCS1B03G1166600;TraesCS1A03G0982700
GO:0006778	porphyrin-containing compound metabolic process	0.01	143	10 (6.99%)	TraesCS4A03G1017200;TraesCS5A03G0855000;TraesCS4B03G0809700;TraesCS7B03G0066800;TraesCS5D03G0436000;TraesCS6A03G0696200;TraesCS1B03G0677200;TraesCS5D03G0820300;TraesCS7A03G0297600;TraesCS7D03G0275400
GO:0048444	floral organ morphogenesis	0.01	17	3 (17.65%)	TraesCS1B03G0743300;TraesCS2D03G1131500;TraesCS2B03G1339900
GO:0051082	unfolded protein binding	0.01	215	13 (6.05%)	TraesCS7A03G0555500;TraesCS3B03G0108500;TraesCS2A03G0066600;TraesCS6A03G0869800;TraesCS5D03G0954900;TraesCS3B03G0108300;TraesCS5B03G1055300;TraesCS7B03G0405300;TraesCS6D03G0740700;TraesCS7D03G0537900;TraesCS2D03G0481700;TraesCS6B03G1039600;TraesCS5A03G1009300
GO:0042822	pyridoxal phosphate metabolic process	0.01	17	3 (17.65%)	TraesCS2B03G0746500;TraesCS2D03G0617200;TraesCS2A03G0661600
GO:0042823	pyridoxal phosphate biosynthetic process	0.01	17	3 (17.65%)	TraesCS2B03G0746500;TraesCS2D03G0617200;TraesCS2A03G0661600
GO:0006820	monoatomic anion transport	0.01	80	7 (8.75%)	TraesCS2A03G0771600;TraesCS2D03G0710500;TraesCS6A03G0225800;TraesCS3A03G0274900;TraesCS2B03G0853200;TraesCS6A03G0225400;TraesCS6D03G0183600
GO:0008509	monoatomic anion transmembrane transporter activity	0.01	79	7 (8.86%)	TraesCS2A03G0771600;TraesCS2D03G0710500;TraesCS6A03G0225800;TraesCS3A03G0274900;TraesCS2B03G0853200;TraesCS6A03G0225400;TraesCS6D03G0183600
GO:0015103	inorganic anion transmembrane transporter activity	0.01	125	9 (7.2%)	TraesCS2A03G0771600;TraesCS2D03G0710500;TraesCS3B03G0355600;TraesCS4B03G0734100;TraesCS6A03G0225800;TraesCS3A03G0274900;TraesCS2B03G0853200;TraesCS6A03G0225400;TraesCS6D03G0183600
GO:0008514	organic anion transmembrane transporter activity	0.01	80	7 (8.75%)	TraesCS3B03G0683700;TraesCS3D03G0554300;TraesCS2A03G0922100;TraesCS3A03G0601900;TraesCS2D03G0861600;TraesCS3B03G0355600;TraesCS3B03G0950000
GO:0034655	nucleobase-containing compound catabolic process	0.01	208	13 (6.25%)	TraesCS2B03G1307900;TraesCS3D03G0066200;TraesCS2A03G1151900;TraesCS2D03G1133500;TraesCS3B03G0090000;TraesCS3A03G0640300;TraesCS2B03G1341500;TraesCS2B03G1341400;TraesCS2D03G1100800;TraesCS3A03G0089600;TraesCS3D03G0585100;TraesCS3B03G0719300;TraesCS2A03G1180300
GO:0072523	purine-containing compound catabolic process	0.01	16	3 (18.75%)	TraesCS2D03G1100800;TraesCS2B03G1307900;TraesCS2A03G1151900
GO:0009071	serine family amino acid catabolic process	0.01	17	3 (17.65%)	TraesCS2A03G1152000;TraesCS2D03G1101000;TraesCS6A03G0397300
GO:0030638	polyketide metabolic process	0.01	16	3 (18.75%)	TraesCS2D03G0029500;TraesCS2D03G0045100;TraesCS3A03G0390500
GO:0046912	acyltransferase activity, acyl groups converted into alkyl on transfer	0.01	29	4 (13.79%)	TraesCS5D03G0350700;TraesCS5D03G0929900;TraesCS2D03G0788500;TraesCS5A03G0368300
GO:0048465	corolla development	0.01	6	2 (33.33%)	TraesCS3A03G0227000;TraesCS3D03G0218600
GO:0048441	petal development	0.01	6	2 (33.33%)	TraesCS3A03G0227000;TraesCS3D03G0218600
GO:0015939	pantothenate metabolic process	0.01	6	2 (33.33%)	TraesCS3D03G0337600;TraesCS3A03G0348000
GO:0015940	pantothenate biosynthetic process	0.01	6	2 (33.33%)	TraesCS3D03G0337600;TraesCS3A03G0348000
GO:0006862	nucleotide transport	0.01	31	4 (12.9%)	TraesCS3B03G0683700;TraesCS3D03G0554300;TraesCS3A03G0601900;TraesCS4A03G0186600
GO:0002684	positive regulation of immune system process	0.01	29	4 (13.79%)	TraesCS6A03G0861500;TraesCS6D03G0731500;TraesCS3B03G1337900;TraesCS6B03G1030800
GO:0050778	positive regulation of immune response	0.01	29	4 (13.79%)	TraesCS6A03G0861500;TraesCS6D03G0731500;TraesCS3B03G1337900;TraesCS6B03G1030800
GO:0045089	positive regulation of innate immune response	0.01	29	4 (13.79%)	TraesCS6A03G0861500;TraesCS6D03G0731500;TraesCS3B03G1337900;TraesCS6B03G1030800
GO:0004612	phosphoenolpyruvate carboxykinase (ATP) activity	0.01	6	2 (33.33%)	TraesCS4B03G0604400;TraesCS4A03G0170600
GO:0043647	inositol phosphate metabolic process	0.01	47	5 (10.64%)	TraesCS4B03G0124200;TraesCS7A03G0240900;TraesCS4A03G0673000;TraesCS7A03G0373200;TraesCS4D03G0105400
GO:0005384	manganese ion transmembrane transporter activity	0.01	48	5 (10.42%)	TraesCS4A03G1151400;TraesCS7A03G0066300;TraesCS7A03G0066400;TraesCS7D03G0062500;TraesCS7D03G0062700
GO:0070548	L-glutamine aminotransferase activity	0.01	6	2 (33.33%)	TraesCS5D03G0377900;TraesCS5A03G0390300
GO:0004360	glutamine-fructose-6-phosphate transaminase (isomerizing) activity	0.01	6	2 (33.33%)	TraesCS5D03G0377900;TraesCS5A03G0390300
GO:0015976	carbon utilization	0.01	16	3 (18.75%)	TraesCS5B03G0632300;TraesCS5D03G0581300;TraesCS5A03G0614600
GO:0004347	glucose-6-phosphate isomerase activity	0.01	6	2 (33.33%)	TraesCS5D03G0584200;TraesCS5A03G0618000
GO:0010114	response to red light	0.01	16	3 (18.75%)	TraesCS6A03G0861500;TraesCS6D03G0731500;TraesCS6B03G1030800
GO:0016741	transferase activity, transferring one-carbon groups	0.02	1037	44 (4.24%)	TraesCS1A03G0033900;TraesCS4B03G0030000;TraesCS1D03G0024600;TraesCS1D03G0798100;TraesCS7D03G0502700;TraesCS4A03G1164900;TraesCS7B03G0338100;TraesCS4B03G0768500;TraesCS3A03G0928700;TraesCSU03G0235800;TraesCS3B03G1054000;TraesCS7B03G0073600;TraesCS7B03G0680100;TraesCS1B03G0036800;TraesCS4B03G0916100;TraesCS4A03G1102400;TraesCS7A03G0520400;TraesCS7A03G0520700;TraesCS7D03G0284100;TraesCS7D03G0534100;…
GO:0015851	nucleobase transport	0.02	7	2 (28.57%)	TraesCS1D03G0131900;TraesCS1A03G0143800
GO:0006863	purine nucleobase transport	0.02	7	2 (28.57%)	TraesCS1D03G0131900;TraesCS1A03G0143800
GO:0015205	nucleobase transmembrane transporter activity	0.02	7	2 (28.57%)	TraesCS1D03G0131900;TraesCS1A03G0143800
GO:0005345	purine nucleobase transmembrane transporter activity	0.02	7	2 (28.57%)	TraesCS1D03G0131900;TraesCS1A03G0143800
GO:0015849	organic acid transport	0.02	106	8 (7.55%)	TraesCS4D03G0529600;TraesCS3D03G0522700;TraesCS4B03G0597200;TraesCS3D03G0192500;TraesCS1A03G0174900;TraesCS3B03G0950000;TraesCS2D03G0746100;TraesCS3A03G0212000
GO:0046942	carboxylic acid transport	0.02	106	8 (7.55%)	TraesCS4D03G0529600;TraesCS3D03G0522700;TraesCS4B03G0597200;TraesCS3D03G0192500;TraesCS1A03G0174900;TraesCS3B03G0950000;TraesCS2D03G0746100;TraesCS3A03G0212000
GO:0009628	response to abiotic stimulus	0.02	1079	45 (4.17%)	TraesCS5B03G0618800;TraesCS1A03G0568300;TraesCS3A03G0238100;TraesCS1B03G0859300;TraesCS6A03G0439400;TraesCS1D03G0473800;TraesCS3D03G0229900;TraesCS5D03G0954900;TraesCS5B03G1055300;TraesCS6B03G1030800;TraesCS3D03G0260400;TraesCS7B03G0405300;TraesCS3B03G0831500;TraesCS2D03G0885000;TraesCS3D03G0291100;TraesCS2B03G1042000;TraesCS5B03G0675400;TraesCS6A03G0861500;TraesCS2D03G0481700;TraesCS1A03G0177500…
GO:0031669	cellular response to nutrient levels	0.02	87	7 (8.05%)	TraesCS2B03G1042000;TraesCS1A03G0177500;TraesCS2A03G0941300;TraesCS1D03G0473800;TraesCS2D03G0059300;TraesCS5B03G0418800;TraesCS2D03G0885000
GO:0042594	response to starvation	0.02	89	7 (7.87%)	TraesCS2B03G1042000;TraesCS1A03G0177500;TraesCS2A03G0941300;TraesCS1D03G0473800;TraesCS2D03G0059300;TraesCS5B03G0418800;TraesCS2D03G0885000
GO:0033692	cellular polysaccharide biosynthetic process	0.02	272	15 (5.51%)	TraesCS6B03G0953800;TraesCS1D03G0371000;TraesCS3D03G0188000;TraesCS5A03G0570800;TraesCS1B03G0493300;TraesCS3B03G0252300;TraesCS1A03G0402200;TraesCS5D03G0536900;TraesCS2B03G1357000;TraesCS3D03G0666000;TraesCS3A03G0722200;TraesCS2B03G0570100;TraesCS5D03G0385100;TraesCS4B03G0552200;TraesCS5B03G0414200
GO:0009690	cytokinin metabolic process	0.02	71	6 (8.45%)	TraesCS3B03G0876900;TraesCS1D03G0401300;TraesCS1A03G0419300;TraesCS3D03G1050800;TraesCS3D03G0510000;TraesCS1B03G0512300
GO:0009691	cytokinin biosynthetic process	0.02	34	4 (11.76%)	TraesCS1D03G0401300;TraesCS1A03G0419300;TraesCS3D03G0510000;TraesCS1B03G0512300
GO:0050660	flavin adenine dinucleotide binding	0.02	560	26 (4.64%)	TraesCS4B03G0609900;TraesCS2A03G1251200;TraesCS1A03G0494500;TraesCS1B03G0217100;TraesCS7D03G0009700;TraesCS4D03G0639900;TraesCS7D03G0748200;TraesCS4A03G0881400;TraesCS4B03G0718200;TraesCS4A03G1243600;TraesCS7A03G0008400;TraesCS2D03G0265900;TraesCS5D03G1125700;TraesCS5D03G0615400;TraesCS1D03G0390300;TraesCS2D03G1206700;TraesCS3B03G0876900;TraesCS7A03G0783600;TraesCS1D03G0492600;TraesCS3D03G1050800…
GO:1901565	organonitrogen compound catabolic process	0.02	1152	48 (4.17%)	TraesCS2B03G1307900;TraesCS2D03G0459600;TraesCS6B03G0759300;TraesCS2B03G1563000;TraesCS5D03G0820300;TraesCS1B03G0217100;TraesCS3D03G0260400;TraesCS3B03G0831500;TraesCS6A03G0397300;TraesCS4B03G0809700;TraesCS1B03G0037500;TraesCS1A03G0552200;TraesCS3B03G0336200;TraesCS3A03G0268100;TraesCS2A03G0922900;TraesCS3B03G0229400;TraesCS2D03G0064900;TraesCS5A03G0781200;TraesCS5A03G0855000;TraesCS6B03G0758700…
GO:0006560	proline metabolic process	0.02	21	3 (14.29%)	TraesCS1A03G0552200;TraesCS1D03G0532400;TraesCS1B03G0644100
GO:0019637	organophosphate metabolic process	0.02	1359	55 (4.05%)	TraesCS4A03G1141700;TraesCS7D03G0464500;TraesCS3A03G1023600;TraesCS2A03G0982400;TraesCS2B03G0746500;TraesCS4A03G0673000;TraesCS3D03G0657200;TraesCS5D03G0635100;TraesCS3B03G0657500;TraesCS3D03G0951200;TraesCS5B03G0552800;TraesCS3B03G1413400;TraesCS3A03G0713800;TraesCS2D03G0617200;TraesCS1B03G1087700;TraesCS2D03G0919600;TraesCS6D03G0133700;TraesCS7D03G0553900;TraesCS5B03G0703200;TraesCS4D03G0105400…
GO:0009117	nucleotide metabolic process	0.02	782	34 (4.35%)	TraesCS4A03G1141700;TraesCS3A03G1023600;TraesCS3B03G0816900;TraesCS2A03G0982400;TraesCS7B03G0386400;TraesCS3A03G0643700;TraesCS3B03G0722500;TraesCS3D03G0657200;TraesCS5D03G0635100;TraesCS3A03G0578800;TraesCS6B03G0880900;TraesCS3B03G0657500;TraesCS3D03G0951200;TraesCS5B03G0552800;TraesCS2A03G0842400;TraesCS3B03G1413400;TraesCS3A03G0713800;TraesCS2D03G0919600;TraesCS3D03G1086600;TraesCS1D03G0558700…
GO:0032264	IMP salvage	0.02	7	2 (28.57%)	TraesCS1D03G0558700;TraesCS1A03G0587800
GO:0047623	adenosine-phosphate deaminase activity	0.02	7	2 (28.57%)	TraesCS1D03G0558700;TraesCS1A03G0587800
GO:0003876	AMP deaminase activity	0.02	7	2 (28.57%)	TraesCS1D03G0558700;TraesCS1A03G0587800
GO:0051336	regulation of hydrolase activity	0.02	226	13 (5.75%)	TraesCS1D03G0042100;TraesCS1A03G0676400;TraesCS3B03G0084600;TraesCS1B03G0768600;TraesCS4D03G0468100;TraesCS3B03G0084500;TraesCS3B03G0087700;TraesCS1B03G0768700;TraesCS3A03G0092600;TraesCS3D03G0186300;TraesCS1D03G0640700;TraesCS1D03G0640600;TraesCS1D03G0640500
GO:0016831	carboxy-lyase activity	0.02	247	14 (5.67%)	TraesCS1A03G0816200;TraesCS4B03G0604400;TraesCS7B03G1143000;TraesCS1D03G0025500;TraesCS6B03G0041100;TraesCS1D03G0786600;TraesCS4A03G0170600;TraesCS1B03G0037500;TraesCS7A03G1243400;TraesCS2A03G0138200;TraesCS3B03G0229400;TraesCS4D03G0504200;TraesCS7D03G1187100;TraesCS4B03G0570200
GO:0008216	spermidine metabolic process	0.02	20	3 (15%)	TraesCS1B03G0037500;TraesCS2A03G0138200;TraesCS1D03G0025500
GO:0008295	spermidine biosynthetic process	0.02	20	3 (15%)	TraesCS1B03G0037500;TraesCS2A03G0138200;TraesCS1D03G0025500
GO:0004617	phosphoglycerate dehydrogenase activity	0.02	7	2 (28.57%)	TraesCS1B03G0671200;TraesCS2A03G1182500
GO:0009110	vitamin biosynthetic process	0.02	154	10 (6.49%)	TraesCS3A03G1042100;TraesCS6B03G0652700;TraesCS6D03G0470800;TraesCS3D03G0337600;TraesCS2B03G0746500;TraesCS1B03G0677200;TraesCS6A03G0566700;TraesCS2D03G0617200;TraesCS3A03G0348000;TraesCS2A03G0661600
GO:0033013	tetrapyrrole metabolic process	0.02	160	10 (6.25%)	TraesCS4A03G1017200;TraesCS5A03G0855000;TraesCS4B03G0809700;TraesCS7B03G0066800;TraesCS5D03G0436000;TraesCS6A03G0696200;TraesCS1B03G0677200;TraesCS5D03G0820300;TraesCS7A03G0297600;TraesCS7D03G0275400
GO:0015994	chlorophyll metabolic process	0.02	72	6 (8.33%)	TraesCS4A03G1017200;TraesCS5A03G0855000;TraesCS4B03G0809700;TraesCS6A03G0696200;TraesCS1B03G0677200;TraesCS5D03G0820300
GO:0009620	response to fungus	0.02	127	9 (7.09%)	TraesCS7D03G0955500;TraesCS1B03G0708800;TraesCS6A03G0861500;TraesCS6D03G0731500;TraesCS2D03G0061200;TraesCS3A03G0722200;TraesCS6A03G0175800;TraesCS6B03G1030800;TraesCS5D03G0913400
GO:0010035	response to inorganic substance	0.02	519	25 (4.82%)	TraesCS7D03G0955500;TraesCS1B03G0708800;TraesCS3A03G0238100;TraesCS3A03G1023600;TraesCS1D03G0473800;TraesCS3D03G0229900;TraesCS6B03G1030800;TraesCS7B03G0680100;TraesCS2D03G0885000;TraesCS2B03G1042000;TraesCS6A03G0861500;TraesCS2D03G0481700;TraesCS3B03G1413400;TraesCS2A03G0941300;TraesCS2B03G1035000;TraesCS3B03G0305500;TraesCS3B03G1172000;TraesCS3B03G0108500;TraesCS5B03G0430700;TraesCS6D03G0731500…
GO:0022836	gated channel activity	0.02	221	13 (5.88%)	TraesCS2A03G0771600;TraesCS1D03G0643900;TraesCS2D03G0710500;TraesCS2B03G0740100;TraesCS6A03G0225800;TraesCS3A03G0274900;TraesCS1B03G0773400;TraesCS6A03G0225400;TraesCS6D03G0183600;TraesCS2B03G0859300;TraesCS2A03G0620700;TraesCS2B03G0853200;TraesCS2D03G0612300
GO:0022839	monoatomic ion gated channel activity	0.02	221	13 (5.88%)	TraesCS2A03G0771600;TraesCS1D03G0643900;TraesCS2D03G0710500;TraesCS2B03G0740100;TraesCS6A03G0225800;TraesCS3A03G0274900;TraesCS1B03G0773400;TraesCS6A03G0225400;TraesCS6D03G0183600;TraesCS2B03G0859300;TraesCS2A03G0620700;TraesCS2B03G0853200;TraesCS2D03G0612300
GO:0042364	water-soluble vitamin biosynthetic process	0.02	134	9 (6.72%)	TraesCS3A03G1042100;TraesCS6B03G0652700;TraesCS6D03G0470800;TraesCS3D03G0337600;TraesCS2B03G0746500;TraesCS6A03G0566700;TraesCS2D03G0617200;TraesCS3A03G0348000;TraesCS2A03G0661600
GO:0009617	response to bacterium	0.02	177	11 (6.21%)	TraesCS2A03G0757700;TraesCS6D03G0491100;TraesCS3A03G0592600;TraesCS6A03G0592400;TraesCS6A03G0861500;TraesCS6D03G0731500;TraesCS3B03G1337900;TraesCS2D03G0064900;TraesCS3A03G0722200;TraesCS2B03G0102100;TraesCS6B03G1030800
GO:0006995	cellular response to nitrogen starvation	0.02	19	3 (15.79%)	TraesCS2B03G1042000;TraesCS2A03G0941300;TraesCS2D03G0885000
GO:0016790	thiolester hydrolase activity	0.02	67	6 (8.96%)	TraesCS2A03G0982400;TraesCS3A03G0724700;TraesCS2D03G0919600;TraesCS3B03G0831500;TraesCS3D03G0347000;TraesCS3D03G0668700
GO:0009445	putrescine metabolic process	0.02	8	2 (25%)	TraesCS2D03G0064900;TraesCS2B03G0102100
GO:0009446	putrescine biosynthetic process	0.02	8	2 (25%)	TraesCS2D03G0064900;TraesCS2B03G0102100
GO:0010022	meristem determinacy	0.02	8	2 (25%)	TraesCS2D03G1131500;TraesCS2B03G1339900
GO:0010582	floral meristem determinacy	0.02	8	2 (25%)	TraesCS2D03G1131500;TraesCS2B03G1339900
GO:0006066	alcohol metabolic process	0.02	159	10 (6.29%)	TraesCS3A03G1042100;TraesCS4B03G0124200;TraesCS7D03G0860400;TraesCS2D03G0660000;TraesCS7A03G0874200;TraesCS7A03G0240900;TraesCS3D03G0066500;TraesCS4A03G0673000;TraesCS7A03G0373200;TraesCS4D03G0105400
GO:0042908	xenobiotic transport	0.02	19	3 (15.79%)	TraesCS3B03G1406700;TraesCS2D03G0903000;TraesCS3B03G0853900
GO:0010252	auxin homeostasis	0.02	20	3 (15%)	TraesCS3B03G0336200;TraesCS3A03G0268100;TraesCS3D03G0260400
GO:0042762	regulation of sulfur metabolic process	0.02	21	3 (14.29%)	TraesCS3B03G0336200;TraesCS3A03G0268100;TraesCS3D03G0260400
GO:0015605	organophosphate ester transmembrane transporter activity	0.02	36	4 (11.11%)	TraesCS3B03G0683700;TraesCS3D03G0554300;TraesCS3A03G0601900;TraesCS3B03G0355600
GO:1902584	positive regulation of response to water deprivation	0.02	21	3 (14.29%)	TraesCS3B03G1086000;TraesCS3D03G0884200;TraesCS3A03G0950500
GO:0071398	cellular response to fatty acid	0.02	34	4 (11.76%)	TraesCS6A03G0861500;TraesCS6D03G0731500;TraesCS3B03G1337900;TraesCS6B03G1030800
GO:0009313	oligosaccharide catabolic process	0.02	18	3 (16.67%)	TraesCS6B03G0613500;TraesCS3B03G1413400;TraesCS6D03G0446800
GO:0042440	pigment metabolic process	0.02	157	10 (6.37%)	TraesCS4A03G1017200;TraesCS5A03G0855000;TraesCS4B03G0809700;TraesCS7B03G0066800;TraesCS5D03G0436000;TraesCS6A03G0696200;TraesCS3D03G0066500;TraesCS5D03G0820300;TraesCS7A03G0297600;TraesCS7D03G0275400
GO:0070189	kynurenine metabolic process	0.02	18	3 (16.67%)	TraesCS3D03G0801200;TraesCS5B03G0430700;TraesCS5D03G0598500
GO:0019441	tryptophan catabolic process to kynurenine	0.02	18	3 (16.67%)	TraesCS3D03G0801200;TraesCS5B03G0430700;TraesCS5D03G0598500
GO:0046364	monosaccharide biosynthetic process	0.02	35	4 (11.43%)	TraesCS4B03G0604400;TraesCS5D03G0584200;TraesCS5A03G0618000;TraesCS4A03G0170600
GO:0005344	oxygen carrier activity	0.02	7	2 (28.57%)	TraesCS4D03G0575700;TraesCS4B03G0647100
GO:0004564	beta-fructofuranosidase activity	0.02	35	4 (11.43%)	TraesCS6B03G0613500;TraesCS6A03G0136500;TraesCS6D03G0446800;TraesCS4D03G0811800
GO:0009098	leucine biosynthetic process	0.02	8	2 (25%)	TraesCS5D03G0350700;TraesCS5A03G0368300
GO:0032147	activation of protein kinase activity	0.02	18	3 (16.67%)	TraesCS5A03G0476800;TraesCS5B03G0473100;TraesCS5D03G0440000
GO:0070507	regulation of microtubule cytoskeleton organization	0.02	20	3 (15%)	TraesCS5A03G0476800;TraesCS5B03G0473100;TraesCS5D03G0440000
GO:0090224	regulation of spindle organization	0.02	18	3 (16.67%)	TraesCS5A03G0476800;TraesCS5B03G0473100;TraesCS5D03G0440000
GO:0060236	regulation of mitotic spindle organization	0.02	18	3 (16.67%)	TraesCS5A03G0476800;TraesCS5B03G0473100;TraesCS5D03G0440000
GO:0019238	cyclohydrolase activity	0.02	20	3 (15%)	TraesCS6B03G0652700;TraesCS6D03G0470800;TraesCS6A03G0566700
GO:0009646	response to absence of light	0.02	18	3 (16.67%)	TraesCS6A03G0861500;TraesCS6D03G0731500;TraesCS6B03G1030800
GO:0048573	photoperiodism, flowering	0.02	19	3 (15.79%)	TraesCS6A03G0861500;TraesCS6D03G0731500;TraesCS6B03G1030800
GO:0051084	'de novo' post-translational protein folding	0.02	21	3 (14.29%)	TraesCS6D03G0740700;TraesCS6A03G0869800;TraesCS6B03G1039600
GO:0051085	chaperone cofactor-dependent protein refolding	0.02	21	3 (14.29%)	TraesCS6D03G0740700;TraesCS6A03G0869800;TraesCS6B03G1039600
GO:0005987	sucrose catabolic process	0.02	7	2 (28.57%)	TraesCS6B03G0613500;TraesCS6D03G0446800
GO:0016020	membrane	0.03	8715	292 (3.35%)	TraesCS4D03G0712800;TraesCS4D03G0708300;TraesCS6B03G0761200;TraesCS1A03G0683400;TraesCS2D03G0860000;TraesCS2A03G0922100;TraesCS2A03G0220500;TraesCS6D03G0894200;TraesCS7A03G0891600;TraesCS5A03G1138800;TraesCS2A03G0941300;TraesCS3D03G0666000;TraesCS4A03G0646500;TraesCS7B03G0790000;TraesCS2A03G0771600;TraesCS3A03G0818800;TraesCS6A03G0354300;TraesCS2A03G0066600;TraesCS3B03G0391800;TraesCS5D03G0116600…
GO:0071496	cellular response to external stimulus	0.03	97	7 (7.22%)	TraesCS2B03G1042000;TraesCS1A03G0177500;TraesCS2A03G0941300;TraesCS1D03G0473800;TraesCS2D03G0059300;TraesCS5B03G0418800;TraesCS2D03G0885000
GO:0031668	cellular response to extracellular stimulus	0.03	97	7 (7.22%)	TraesCS2B03G1042000;TraesCS1A03G0177500;TraesCS2A03G0941300;TraesCS1D03G0473800;TraesCS2D03G0059300;TraesCS5B03G0418800;TraesCS2D03G0885000
GO:0000023	maltose metabolic process	0.03	9	2 (22.22%)	TraesCS1A03G0568300;TraesCS1D03G0544300
GO:0006753	nucleoside phosphate metabolic process	0.03	792	34 (4.29%)	TraesCS4A03G1141700;TraesCS3A03G1023600;TraesCS3B03G0816900;TraesCS2A03G0982400;TraesCS7B03G0386400;TraesCS3A03G0643700;TraesCS3B03G0722500;TraesCS3D03G0657200;TraesCS5D03G0635100;TraesCS3A03G0578800;TraesCS6B03G0880900;TraesCS3B03G0657500;TraesCS3D03G0951200;TraesCS5B03G0552800;TraesCS2A03G0842400;TraesCS3B03G1413400;TraesCS3A03G0713800;TraesCS2D03G0919600;TraesCS3D03G1086600;TraesCS1D03G0558700…
GO:0016853	isomerase activity	0.03	637	28 (4.4%)	TraesCS6B03G0671100;TraesCS2A03G0802500;TraesCS1D03G0624800;TraesCS5D03G0723700;TraesCS6B03G1030800;TraesCS3A03G0102200;TraesCS7A03G0841300;TraesCS5A03G0764700;TraesCS1A03G0663200;TraesCS3A03G0742300;TraesCS6A03G0861500;TraesCS1B03G0753700;TraesCS2D03G0672300;TraesCS7D03G0798500;TraesCS3D03G0089300;TraesCS6D03G0213300;TraesCS6D03G0133700;TraesCS3B03G0368700;TraesCS6D03G0731500;TraesCS5D03G0984100…
GO:0015211	purine nucleoside transmembrane transporter activity	0.03	57	5 (8.77%)	TraesCS5A03G0861900;TraesCS1A03G0940300;TraesCS5B03G0906600;TraesCS5D03G0826000;TraesCS5B03G1060800
GO:0048583	regulation of response to stimulus	0.03	441	21 (4.76%)	TraesCS3B03G1086000;TraesCS6D03G0731500;TraesCS3B03G0093300;TraesCS2D03G1131500;TraesCS7A03G1055500;TraesCS7D03G1008100;TraesCS3B03G1337900;TraesCS6B03G1030800;TraesCS1B03G0743300;TraesCS2D03G0662000;TraesCS1A03G1035100;TraesCS6A03G0861500;TraesCS7B03G0900400;TraesCS1B03G1234800;TraesCS2B03G1035000;TraesCS1B03G0677200;TraesCS3D03G0884200;TraesCS5B03G1173100;TraesCS2B03G1339900;TraesCS3A03G0950500…
GO:0009083	branched-chain amino acid catabolic process	0.03	9	2 (22.22%)	TraesCS1B03G0217100;TraesCS3B03G0831500
GO:0009642	response to light intensity	0.03	78	6 (7.69%)	TraesCS4A03G0187000;TraesCS6A03G0861500;TraesCS6D03G0731500;TraesCS2B03G1389200;TraesCS1B03G0677200;TraesCS6B03G1030800
GO:0009941	chloroplast envelope	0.03	368	18 (4.89%)	TraesCS3D03G0554300;TraesCS3A03G0970000;TraesCS6A03G0592400;TraesCS2D03G0539200;TraesCS3D03G0066500;TraesCS4D03G0738100;TraesCS5D03G0913400;TraesCS4A03G1017200;TraesCS4B03G0809700;TraesCS3B03G1115500;TraesCS6D03G0491100;TraesCS3B03G0355600;TraesCS5D03G0584200;TraesCS1B03G0677200;TraesCS7B03G0690200;TraesCS5A03G0618000;TraesCS6B03G0092600;TraesCS3D03G0906500
GO:0009608	response to symbiont	0.03	1	1 (100%)	TraesCS1B03G0708800
GO:0009610	response to symbiotic fungus	0.03	1	1 (100%)	TraesCS1B03G0708800
GO:0048437	floral organ development	0.03	96	7 (7.29%)	TraesCS1B03G0743300;TraesCS7D03G0955500;TraesCS3A03G0227000;TraesCS3D03G0218600;TraesCS2D03G0686400;TraesCS2D03G1131500;TraesCS2B03G1339900
GO:0018826	methionine gamma-lyase activity	0.03	1	1 (100%)	TraesCS1D03G0473800
GO:0046184	aldehyde biosynthetic process	0.03	24	3 (12.5%)	TraesCS2B03G0746500;TraesCS2D03G0617200;TraesCS2A03G0661600
GO:0043562	cellular response to nitrogen levels	0.03	24	3 (12.5%)	TraesCS2B03G1042000;TraesCS2A03G0941300;TraesCS2D03G0885000
GO:0015399	primary active transmembrane transporter activity	0.03	841	36 (4.28%)	TraesCS6D03G0325900;TraesCS5B03G1170400;TraesCS3A03G0970000;TraesCS3B03G0648700;TraesCS7A03G0874900;TraesCS3A03G0658400;TraesCS3B03G1115500;TraesCS7D03G0260400;TraesCS3B03G0743500;TraesCS3D03G0601600;TraesCS7D03G0255700;TraesCS7B03G0737600;TraesCS5B03G1104200;TraesCS5B03G1381800;TraesCS7D03G0255000;TraesCS5A03G1101500;TraesCS7A03G0281400;TraesCS7B03G0790000;TraesCS5A03G0039100;TraesCS7D03G0608500…
GO:0031405	lipoic acid binding	0.03	1	1 (100%)	TraesCS2D03G0143900
GO:0046475	glycerophospholipid catabolic process	0.03	1	1 (100%)	TraesCS2D03G0660000
GO:0047631	ADP-ribose diphosphatase activity	0.03	1	1 (100%)	TraesCS2D03G0933800
GO:0015217	ADP transmembrane transporter activity	0.03	23	3 (13.04%)	TraesCS3B03G0683700;TraesCS3D03G0554300;TraesCS3A03G0601900
GO:0005471	ATP:ADP antiporter activity	0.03	23	3 (13.04%)	TraesCS3B03G0683700;TraesCS3D03G0554300;TraesCS3A03G0601900
GO:0004795	threonine synthase activity	0.03	1	1 (100%)	TraesCS3A03G0662600
GO:0080167	response to karrikin	0.03	22	3 (13.64%)	TraesCS3A03G0818800;TraesCS3A03G0724700;TraesCS3B03G0831500
GO:0008117	sphinganine-1-phosphate aldolase activity	0.03	1	1 (100%)	TraesCS3B03G0229400
GO:0047274	galactinol-sucrose galactosyltransferase activity	0.03	1	1 (100%)	TraesCS3B03G0248100
GO:0047844	deoxycytidine deaminase activity	0.03	1	1 (100%)	TraesCS3B03G0719300
GO:0018549	methanethiol oxidase activity	0.03	1	1 (100%)	TraesCS3B03G1129100
GO:0001561	fatty acid alpha-oxidation	0.03	1	1 (100%)	TraesCS3B03G1203200
GO:0010731	protein glutathionylation	0.03	1	1 (100%)	TraesCS4D03G0492800
GO:0043617	cellular response to sucrose starvation	0.03	1	1 (100%)	TraesCS5B03G0418800
GO:0008967	phosphoglycolate phosphatase activity	0.03	1	1 (100%)	TraesCS5D03G0423800
GO:0009978	allene oxide synthase activity	0.03	1	1 (100%)	TraesCS5D03G0913400
GO:0004751	ribose-5-phosphate isomerase activity	0.03	9	2 (22.22%)	TraesCS6D03G0133700;TraesCS6A03G0141300
GO:0003914	DNA (6-4) photolyase activity	0.03	1	1 (100%)	TraesCS6A03G0439400
GO:0009648	photoperiodism	0.03	23	3 (13.04%)	TraesCS6A03G0861500;TraesCS6D03G0731500;TraesCS6B03G1030800
GO:0006458	'de novo' protein folding	0.03	22	3 (13.64%)	TraesCS6D03G0740700;TraesCS6A03G0869800;TraesCS6B03G1039600
GO:0052747	sinapyl alcohol dehydrogenase activity	0.03	1	1 (100%)	TraesCS6D03G0363400
GO:0004665	prephenate dehydrogenase (NADP+) activity	0.03	9	2 (22.22%)	TraesCS7A03G0991400;TraesCS7D03G0947700
GO:0008977	prephenate dehydrogenase (NAD+) activity	0.03	9	2 (22.22%)	TraesCS7A03G0991400;TraesCS7D03G0947700
GO:0004629	phospholipase C activity	0.04	11	2 (18.18%)	TraesCS1A03G0170400;TraesCS1D03G0164800
GO:0004435	phosphatidylinositol phospholipase C activity	0.04	11	2 (18.18%)	TraesCS1A03G0170400;TraesCS1D03G0164800
GO:2000243	positive regulation of reproductive process	0.04	26	3 (11.54%)	TraesCS5D03G0584200;TraesCS1A03G0177500;TraesCS5A03G0618000
GO:0009092	homoserine metabolic process	0.04	26	3 (11.54%)	TraesCS1A03G0487700;TraesCS1B03G0584600;TraesCS1D03G0473800
GO:0050667	homocysteine metabolic process	0.04	25	3 (12%)	TraesCS1A03G0487700;TraesCS1B03G0584600;TraesCS1D03G0473800
GO:0019346	transsulfuration	0.04	25	3 (12%)	TraesCS1A03G0487700;TraesCS1B03G0584600;TraesCS1D03G0473800
GO:0032261	purine nucleotide salvage	0.04	11	2 (18.18%)	TraesCS1D03G0558700;TraesCS1A03G0587800
GO:0106380	purine ribonucleotide salvage	0.04	10	2 (20%)	TraesCS1D03G0558700;TraesCS1A03G0587800
GO:0016857	racemase and epimerase activity, acting on carbohydrates and derivatives	0.04	85	6 (7.06%)	TraesCS5A03G0764700;TraesCS2A03G0802500;TraesCS5D03G0723700;TraesCS1B03G1166600;TraesCS1A03G0982700;TraesCS2B03G0888200
GO:0070566	adenylyltransferase activity	0.04	61	5 (8.2%)	TraesCS2A03G0064300;TraesCS5D03G0877500;TraesCS2B03G0095800;TraesCS2D03G0059300;TraesCS5B03G0967700
GO:0009408	response to heat	0.04	147	9 (6.12%)	TraesCS7D03G0537900;TraesCS3B03G0108500;TraesCS2A03G0066600;TraesCS2D03G0481700;TraesCS5A03G1009300;TraesCS5D03G0954900;TraesCS3B03G0108300;TraesCS5B03G1055300;TraesCS7B03G0405300
GO:0034605	cellular response to heat	0.04	25	3 (12%)	TraesCS7D03G0537900;TraesCS2A03G0066600;TraesCS7B03G0405300
GO:0009825	multidimensional cell growth	0.04	10	2 (20%)	TraesCS2B03G0504800;TraesCS2A03G0379000
GO:0042816	vitamin B6 metabolic process	0.04	26	3 (11.54%)	TraesCS2B03G0746500;TraesCS2D03G0617200;TraesCS2A03G0661600
GO:0042819	vitamin B6 biosynthetic process	0.04	26	3 (11.54%)	TraesCS2B03G0746500;TraesCS2D03G0617200;TraesCS2A03G0661600
GO:0090481	pyrimidine nucleotide-sugar transmembrane transport	0.04	26	3 (11.54%)	TraesCS2A03G0922100;TraesCS2A03G0851700;TraesCS2D03G0861600
GO:0033865	nucleoside bisphosphate metabolic process	0.04	103	7 (6.8%)	TraesCS7D03G0553900;TraesCS5B03G0552800;TraesCS2A03G0982400;TraesCS7B03G0386400;TraesCS5B03G0703200;TraesCS5D03G0635100;TraesCS2D03G0919600
GO:0033875	ribonucleoside bisphosphate metabolic process	0.04	103	7 (6.8%)	TraesCS7D03G0553900;TraesCS5B03G0552800;TraesCS2A03G0982400;TraesCS7B03G0386400;TraesCS5B03G0703200;TraesCS5D03G0635100;TraesCS2D03G0919600
GO:0034032	purine nucleoside bisphosphate metabolic process	0.04	103	7 (6.8%)	TraesCS7D03G0553900;TraesCS5B03G0552800;TraesCS2A03G0982400;TraesCS7B03G0386400;TraesCS5B03G0703200;TraesCS5D03G0635100;TraesCS2D03G0919600
GO:0042278	purine nucleoside metabolic process	0.04	26	3 (11.54%)	TraesCS2D03G1100800;TraesCS2B03G1307900;TraesCS2A03G1151900
GO:0046128	purine ribonucleoside metabolic process	0.04	26	3 (11.54%)	TraesCS2D03G1100800;TraesCS2B03G1307900;TraesCS2A03G1151900
GO:0098869	cellular oxidant detoxification	0.04	147	9 (6.12%)	TraesCS3B03G0355100;TraesCS3B03G1366400;TraesCS2D03G0229100;TraesCS3B03G0805000;TraesCS2D03G0702300;TraesCS2B03G0307700;TraesCS2D03G0830600;TraesCS2D03G0228400;TraesCS2D03G1305500
GO:0047484	regulation of response to osmotic stress	0.04	44	4 (9.09%)	TraesCS3B03G1086000;TraesCS2B03G1035000;TraesCS3D03G0884200;TraesCS3A03G0950500
GO:1901000	regulation of response to salt stress	0.04	43	4 (9.3%)	TraesCS3B03G1086000;TraesCS2B03G1035000;TraesCS3D03G0884200;TraesCS3A03G0950500
GO:0048449	floral organ formation	0.04	11	2 (18.18%)	TraesCS2D03G1131500;TraesCS2B03G1339900
GO:0016855	racemase and epimerase activity, acting on amino acids and derivatives	0.04	10	2 (20%)	TraesCS3D03G0089300;TraesCS3A03G0102200
GO:0005347	ATP transmembrane transporter activity	0.04	26	3 (11.54%)	TraesCS3B03G0683700;TraesCS3D03G0554300;TraesCS3A03G0601900
GO:0033180	proton-transporting V-type ATPase, V1 domain	0.04	26	3 (11.54%)	TraesCS3A03G0643700;TraesCS3B03G0722500;TraesCS3D03G0588900
GO:0008198	ferrous iron binding	0.04	25	3 (12%)	TraesCS3D03G0841500;TraesCS3A03G0913100;TraesCS3B03G1038000
GO:2000070	regulation of response to water deprivation	0.04	26	3 (11.54%)	TraesCS3B03G1086000;TraesCS3D03G0884200;TraesCS3A03G0950500
GO:0002682	regulation of immune system process	0.04	43	4 (9.3%)	TraesCS6A03G0861500;TraesCS6D03G0731500;TraesCS3B03G1337900;TraesCS6B03G1030800
GO:0050776	regulation of immune response	0.04	43	4 (9.3%)	TraesCS6A03G0861500;TraesCS6D03G0731500;TraesCS3B03G1337900;TraesCS6B03G1030800
GO:0002833	positive regulation of response to biotic stimulus	0.04	44	4 (9.09%)	TraesCS6A03G0861500;TraesCS6D03G0731500;TraesCS3B03G1337900;TraesCS6B03G1030800
GO:0045088	regulation of innate immune response	0.04	42	4 (9.52%)	TraesCS6A03G0861500;TraesCS6D03G0731500;TraesCS3B03G1337900;TraesCS6B03G1030800
GO:0052654	L-leucine transaminase activity	0.04	11	2 (18.18%)	TraesCS4D03G0572200;TraesCS4A03G0118900
GO:0052655	L-valine transaminase activity	0.04	11	2 (18.18%)	TraesCS4D03G0572200;TraesCS4A03G0118900
GO:0052656	L-isoleucine transaminase activity	0.04	11	2 (18.18%)	TraesCS4D03G0572200;TraesCS4A03G0118900
GO:0042732	D-xylose metabolic process	0.04	11	2 (18.18%)	TraesCS4D03G0504200;TraesCS4B03G0570200
GO:0009052	pentose-phosphate shunt, non-oxidative branch	0.04	11	2 (18.18%)	TraesCS6D03G0133700;TraesCS6A03G0141300
GO:0006986	response to unfolded protein	0.04	25	3 (12%)	TraesCS6D03G0740700;TraesCS6A03G0869800;TraesCS6B03G1039600
GO:0034620	cellular response to unfolded protein	0.04	25	3 (12%)	TraesCS6D03G0740700;TraesCS6A03G0869800;TraesCS6B03G1039600
GO:0000271	polysaccharide biosynthetic process	0.05	307	15 (4.89%)	TraesCS6B03G0953800;TraesCS1D03G0371000;TraesCS3D03G0188000;TraesCS5A03G0570800;TraesCS1B03G0493300;TraesCS3B03G0252300;TraesCS1A03G0402200;TraesCS5D03G0536900;TraesCS2B03G1357000;TraesCS3D03G0666000;TraesCS3A03G0722200;TraesCS2B03G0570100;TraesCS5D03G0385100;TraesCS4B03G0552200;TraesCS5B03G0414200
GO:0004568	chitinase activity	0.05	86	6 (6.98%)	TraesCS1A03G0542400;TraesCS2A03G0066500;TraesCS2D03G0061200;TraesCS2B03G1563000;TraesCS4A03G0474900;TraesCS6A03G0175800
GO:1901698	response to nitrogen compound	0.05	86	6 (6.98%)	TraesCS2B03G1042000;TraesCS6A03G0861500;TraesCS6D03G0731500;TraesCS2A03G0941300;TraesCS6B03G1030800;TraesCS2D03G0885000
GO:0016597	amino acid binding	0.05	12	2 (16.67%)	TraesCS2A03G1152000;TraesCS2D03G1101000
GO:0098754	detoxification	0.05	157	9 (5.73%)	TraesCS3B03G0355100;TraesCS3B03G1366400;TraesCS2D03G0229100;TraesCS3B03G0805000;TraesCS2D03G0702300;TraesCS2B03G0307700;TraesCS2D03G0830600;TraesCS2D03G0228400;TraesCS2D03G1305500
GO:0097237	cellular response to toxic substance	0.05	157	9 (5.73%)	TraesCS3B03G0355100;TraesCS3B03G1366400;TraesCS2D03G0229100;TraesCS3B03G0805000;TraesCS2D03G0702300;TraesCS2B03G0307700;TraesCS2D03G0830600;TraesCS2D03G0228400;TraesCS2D03G1305500
GO:1990748	cellular detoxification	0.05	157	9 (5.73%)	TraesCS3B03G0355100;TraesCS3B03G1366400;TraesCS2D03G0229100;TraesCS3B03G0805000;TraesCS2D03G0702300;TraesCS2B03G0307700;TraesCS2D03G0830600;TraesCS2D03G0228400;TraesCS2D03G1305500
GO:0030312	external encapsulating structure	0.05	519	23 (4.43%)	TraesCS7A03G1034000;TraesCS7A03G1036300;TraesCS7A03G1036400;TraesCS7B03G0876600;TraesCS3A03G0818800;TraesCS7A03G1035500;TraesCS7B03G0877500;TraesCS2D03G0223800;TraesCS4D03G0536300;TraesCS4D03G0832600;TraesCS4B03G0604800;TraesCS7A03G1036000;TraesCS7B03G0876800;TraesCS3B03G0355100;TraesCS7D03G0991500;TraesCS7D03G0990500;TraesCS7D03G0990400;TraesCS7D03G0991100;TraesCS5B03G1212500;TraesCS3A03G0722200…
GO:0042044	fluid transport	0.05	27	3 (11.11%)	TraesCS6D03G0894200;TraesCS2D03G0860200;TraesCS2D03G0860000
GO:0006833	water transport	0.05	27	3 (11.11%)	TraesCS6D03G0894200;TraesCS2D03G0860200;TraesCS2D03G0860000
GO:0005372	water transmembrane transporter activity	0.05	27	3 (11.11%)	TraesCS6D03G0894200;TraesCS2D03G0860200;TraesCS2D03G0860000
GO:0015250	water channel activity	0.05	27	3 (11.11%)	TraesCS6D03G0894200;TraesCS2D03G0860200;TraesCS2D03G0860000
GO:0005346	purine ribonucleotide transmembrane transporter activity	0.05	27	3 (11.11%)	TraesCS3B03G0683700;TraesCS3D03G0554300;TraesCS3A03G0601900
GO:0031349	positive regulation of defense response	0.05	45	4 (8.89%)	TraesCS6A03G0861500;TraesCS6D03G0731500;TraesCS3B03G1337900;TraesCS6B03G1030800
GO:0004084	branched-chain-amino-acid transaminase activity	0.05	12	2 (16.67%)	TraesCS4D03G0572200;TraesCS4A03G0118900
GO:0045860	positive regulation of protein kinase activity	0.05	27	3 (11.11%)	TraesCS5A03G0476800;TraesCS5B03G0473100;TraesCS5D03G0440000
GO:0009911	positive regulation of flower development	0.05	12	2 (16.67%)	TraesCS5D03G0584200;TraesCS5A03G0618000
GO:0001671	ATPase activator activity	0.05	12	2 (16.67%)	TraesCS6D03G0211100;TraesCS6A03G0255300
GO:0046501	protoporphyrinogen IX metabolic process	0.05	27	3 (11.11%)	TraesCS7B03G0066800;TraesCS7A03G0297600;TraesCS7D03G0275400
GO:0006782	protoporphyrinogen IX biosynthetic process	0.05	27	3 (11.11%)	TraesCS7B03G0066800;TraesCS7A03G0297600;TraesCS7D03G0275400
GO:0006571	tyrosine biosynthetic process	0.05	12	2 (16.67%)	TraesCS7A03G0991400;TraesCS7D03G0947700

## Sheet: Table 8
Table 8. Selected significant GO terms among the unanimously down-regulated genes by MeJA.
GO ID	Description	P-Value	Corrected P-Value	Total Genes	Matched Gene Counts	Matched Genes
GO:0015979	photosynthesis	1.657e-66	2.037e-66	700	86 (12.29%)	TraesCS2D03G0438600;TraesCS3B03G0917300;TraesCS4D03G0429100;TraesCS7A03G0257600;TraesCS6A03G0951000;TraesCS7A03G1225100;TraesCS7D03G0634300;TraesCS7B03G0015200;TraesCS1B03G0982500;TraesCS5A03G0640300;TraesCS5D03G0413700;TraesCS6A03G0804600;TraesCS2D03G0128700;TraesCS1D03G0250800;TraesCS7A03G1001800;TraesCS5D03G1027800;TraesCS2D03G0584300;TraesCS4B03G0727200;TraesCS7A03G0564000;TraesCS4B03G0203200…
GO:0009507	chloroplast	1.458e-64	1.792e-64	2092	130 (6.21%)	TraesCS7A03G0257600;TraesCS2D03G0648100;TraesCS6D03G0889800;TraesCS7D03G0634300;TraesCS7D03G1285000;TraesCS2D03G0128700;TraesCS1A03G0749900;TraesCS7D03G0945900;TraesCS7B03G0781400;TraesCS5D03G1027800;TraesCS5D03G1211000;TraesCS4B03G0727200;TraesCS7B03G0519800;TraesCS4B03G0203200;TraesCS5D03G0512700;TraesCS3B03G0236200;TraesCS5D03G0552200;TraesCS4A03G0789000;TraesCS2B03G0885800;TraesCS2B03G0179200…
GO:0009536	plastid	1.143e-63	1.404e-63	2167	131 (6.05%)	TraesCS7A03G0257600;TraesCS2D03G0648100;TraesCS6D03G0889800;TraesCS7D03G0634300;TraesCS7D03G1285000;TraesCS2D03G0128700;TraesCS1A03G0749900;TraesCS7D03G0945900;TraesCS7B03G0781400;TraesCS2D03G0752600;TraesCS5D03G1027800;TraesCS5D03G1211000;TraesCS4B03G0727200;TraesCS7B03G0519800;TraesCS4B03G0203200;TraesCS5D03G0512700;TraesCS3B03G0236200;TraesCS5D03G0552200;TraesCS4A03G0789000;TraesCS2B03G0885800…
GO:0042651	thylakoid membrane	5.171e-54	6.35e-54	528	68 (12.88%)	TraesCS2D03G0438600;TraesCS3B03G0917300;TraesCS7A03G0257600;TraesCS5D03G0635900;TraesCS6A03G0951000;TraesCS7A03G1225100;TraesCS7B03G0015200;TraesCS1D03G0058000;TraesCS6A03G0804600;TraesCS7B03G0781400;TraesCS5D03G1027800;TraesCS4B03G0727200;TraesCS7A03G0564000;TraesCS4B03G0203200;TraesCS2B03G0889000;TraesCS5A03G0783800;TraesCS5D03G0512700;TraesCS3A03G0952700;TraesCS5D03G0552200;TraesCS4A03G0028000…
GO:0009579	thylakoid	8.033e-52	9.862e-52	1051	86 (8.18%)	TraesCS2D03G0438600;TraesCS3B03G0917300;TraesCS7A03G0257600;TraesCS5D03G0912600;TraesCS5D03G0635900;TraesCS6A03G0951000;TraesCS6D03G0889800;TraesCS7A03G1225100;TraesCS7B03G0015200;TraesCS5A03G0640300;TraesCS1D03G0058000;TraesCS2D03G1204900;TraesCS6A03G0804600;TraesCS1A03G0749900;TraesCS7B03G0781400;TraesCS5D03G1027800;TraesCS2D03G0584300;TraesCS4B03G0727200;TraesCS7A03G0564000;TraesCS4B03G0203200…
GO:0034357	photosynthetic membrane	1.753e-49	2.152e-49	744	73 (9.81%)	TraesCS2D03G0438600;TraesCS3B03G0917300;TraesCS7A03G0257600;TraesCS5D03G0635900;TraesCS6A03G0951000;TraesCS7A03G1225100;TraesCS7B03G0015200;TraesCS5A03G0640300;TraesCS1D03G0058000;TraesCS6A03G0804600;TraesCS7B03G0781400;TraesCS5D03G1027800;TraesCS2D03G0584300;TraesCS4B03G0727200;TraesCS7A03G0564000;TraesCS4B03G0203200;TraesCS2B03G0889000;TraesCS5A03G0783800;TraesCS5D03G0512700;TraesCS1D03G0778500…
GO:0031976	plastid thylakoid	2.443e-45	2.998e-45	511	60 (11.74%)	TraesCS2D03G0438600;TraesCS3B03G0917300;TraesCS7A03G0257600;TraesCS5D03G0635900;TraesCS6D03G0889800;TraesCS7B03G0015200;TraesCS1D03G0058000;TraesCS6A03G0804600;TraesCS7B03G0781400;TraesCS5D03G1027800;TraesCS4B03G0727200;TraesCS4B03G0203200;TraesCS5A03G0783800;TraesCS5D03G0512700;TraesCS3A03G0952700;TraesCS5D03G0552200;TraesCS4A03G0028000;TraesCS5B03G0665700;TraesCS2B03G0885800;TraesCS3B03G0444200…
GO:0009534	chloroplast thylakoid	2.443e-45	2.998e-45	511	60 (11.74%)	TraesCS2D03G0438600;TraesCS3B03G0917300;TraesCS7A03G0257600;TraesCS5D03G0635900;TraesCS6D03G0889800;TraesCS7B03G0015200;TraesCS1D03G0058000;TraesCS6A03G0804600;TraesCS7B03G0781400;TraesCS5D03G1027800;TraesCS4B03G0727200;TraesCS4B03G0203200;TraesCS5A03G0783800;TraesCS5D03G0512700;TraesCS3A03G0952700;TraesCS5D03G0552200;TraesCS4A03G0028000;TraesCS5B03G0665700;TraesCS2B03G0885800;TraesCS3B03G0444200…
GO:0055035	plastid thylakoid membrane	5.045e-42	6.188e-42	438	54 (12.33%)	TraesCS2D03G0438600;TraesCS7A03G0257600;TraesCS5D03G0635900;TraesCS7B03G0015200;TraesCS1D03G0058000;TraesCS6A03G0804600;TraesCS7B03G0781400;TraesCS5D03G1027800;TraesCS4B03G0727200;TraesCS4B03G0203200;TraesCS5A03G0783800;TraesCS5D03G0512700;TraesCS3A03G0952700;TraesCS5D03G0552200;TraesCS4A03G0028000;TraesCS5B03G0665700;TraesCS2B03G0885800;TraesCS3B03G0444200;TraesCS5B03G1135900;TraesCS4D03G0168000…
GO:0009535	chloroplast thylakoid membrane	5.045e-42	6.188e-42	438	54 (12.33%)	TraesCS2D03G0438600;TraesCS7A03G0257600;TraesCS5D03G0635900;TraesCS7B03G0015200;TraesCS1D03G0058000;TraesCS6A03G0804600;TraesCS7B03G0781400;TraesCS5D03G1027800;TraesCS4B03G0727200;TraesCS4B03G0203200;TraesCS5A03G0783800;TraesCS5D03G0512700;TraesCS3A03G0952700;TraesCS5D03G0552200;TraesCS4A03G0028000;TraesCS5B03G0665700;TraesCS2B03G0885800;TraesCS3B03G0444200;TraesCS5B03G1135900;TraesCS4D03G0168000…
GO:0019684	photosynthesis, light reaction	4.231e-41	5.189e-41	308	47 (15.26%)	TraesCS2D03G0438600;TraesCS4D03G0429100;TraesCS5D03G1028000;TraesCS7A03G0257600;TraesCS7D03G0634300;TraesCS7A03G0660500;TraesCS7B03G0015200;TraesCS1B03G0982500;TraesCS1D03G0821700;TraesCS5D03G0805800;TraesCS5B03G1135600;TraesCS1D03G0250800;TraesCS5B03G0815100;TraesCS2A03G0433700;TraesCS7A03G1001800;TraesCS5D03G1027900;TraesCS5D03G1027800;TraesCS1D03G0873700;TraesCS4B03G0727200;TraesCS1B03G0344600…
GO:0009526	plastid envelope	8.594e-40	1.054e-39	720	63 (8.75%)	TraesCS2D03G0438600;TraesCS7A03G0257600;TraesCS5D03G0635900;TraesCS6D03G0889800;TraesCS7B03G0015200;TraesCS1D03G0058000;TraesCS6A03G0804600;TraesCS7D03G0945900;TraesCS7B03G0781400;TraesCS5D03G1027800;TraesCS4B03G0727200;TraesCS4B03G0203200;TraesCS5A03G0783800;TraesCS5D03G0512700;TraesCS3A03G0952700;TraesCS5D03G0552200;TraesCS4A03G0028000;TraesCS5B03G0665700;TraesCS2B03G0885800;TraesCS3B03G0444200…
GO:0042170	plastid membrane	2.067e-39	2.534e-39	515	55 (10.68%)	TraesCS2D03G0438600;TraesCS7A03G0257600;TraesCS5D03G0635900;TraesCS7B03G0015200;TraesCS1D03G0058000;TraesCS6A03G0804600;TraesCS7B03G0781400;TraesCS5D03G1027800;TraesCS4B03G0727200;TraesCS4B03G0203200;TraesCS5A03G0783800;TraesCS5D03G0512700;TraesCS3A03G0952700;TraesCS5D03G0552200;TraesCS4A03G0028000;TraesCS5B03G0665700;TraesCS2B03G0885800;TraesCS3B03G0444200;TraesCS5B03G1135900;TraesCS4D03G0168000…
GO:0009521	photosystem	5.795e-32	7.098e-32	432	45 (10.42%)	TraesCS2D03G0438600;TraesCS3B03G0917300;TraesCS7D03G0546100;TraesCS6A03G0951000;TraesCS6D03G0829200;TraesCS7A03G1225100;TraesCS5A03G0640300;TraesCS5D03G0805800;TraesCS2B03G0698600;TraesCS5B03G1135600;TraesCS5D03G1127400;TraesCS5B03G0815100;TraesCS2A03G0433700;TraesCS3D03G0704100;TraesCS5D03G1027900;TraesCS5D03G1027800;TraesCS2D03G0584300;TraesCS7A03G0564000;TraesCS4B03G0203200;TraesCS2B03G0889000…
GO:0006091	generation of precursor metabolites and energy	1.755e-31	2.148e-31	1002	63 (6.29%)	TraesCS2D03G0438600;TraesCS4D03G0429100;TraesCS7A03G0257600;TraesCS5B03G1034200;TraesCS7D03G0634300;TraesCS7B03G0015200;TraesCS1B03G0982500;TraesCS1D03G0250800;TraesCS7A03G1001800;TraesCS5D03G1027800;TraesCS4B03G0727200;TraesCS4B03G0203200;TraesCS5A03G0783800;TraesCS7D03G0888500;TraesCS5A03G0967000;TraesCS5D03G0512700;TraesCS5A03G0286500;TraesCS7B03G0771700;TraesCS5D03G0552200;TraesCS2B03G0885800…
GO:0009765	photosynthesis, light harvesting	1.901e-31	2.328e-31	99	27 (27.27%)	TraesCS2D03G0438600;TraesCS5D03G1028000;TraesCS5D03G0805800;TraesCS5B03G1135600;TraesCS5B03G0815100;TraesCS2A03G0433700;TraesCS7A03G1001800;TraesCS5D03G1027900;TraesCS5D03G1027800;TraesCS1D03G0873700;TraesCS4B03G0203200;TraesCS5A03G0783800;TraesCS5D03G0512700;TraesCS5A03G0584700;TraesCS5D03G0552200;TraesCS5D03G0741600;TraesCS2B03G0885800;TraesCS7D03G0505500;TraesCS5A03G1073200;TraesCS2B03G0560500…
GO:0009523	photosystem II	5.711e-30	6.99e-30	353	40 (11.33%)	TraesCS2D03G0438600;TraesCS3B03G0917300;TraesCS7D03G0546100;TraesCS6A03G0951000;TraesCS6D03G0829200;TraesCS7A03G1225100;TraesCS5D03G0805800;TraesCS5B03G1135600;TraesCS5D03G1127400;TraesCS5B03G0815100;TraesCS2A03G0433700;TraesCS3D03G0704100;TraesCS5D03G1027900;TraesCS5D03G1027800;TraesCS7A03G0564000;TraesCS4B03G0203200;TraesCS2B03G0889000;TraesCS5A03G0783800;TraesCS5D03G0512700;TraesCS1D03G0778500…
GO:0009522	photosystem I	4.922e-28	6.022e-28	129	27 (20.93%)	TraesCS2D03G0438600;TraesCS5A03G0640300;TraesCS5D03G0805800;TraesCS2B03G0698600;TraesCS5B03G1135600;TraesCS5B03G0815100;TraesCS2A03G0433700;TraesCS5D03G1027900;TraesCS5D03G1027800;TraesCS2D03G0584300;TraesCS4B03G0203200;TraesCS5A03G0783800;TraesCS5D03G0512700;TraesCS5A03G0584700;TraesCS5D03G0552200;TraesCS5D03G0741600;TraesCS5B03G0665700;TraesCS2B03G0885800;TraesCS7D03G0505500;TraesCS5A03G1073200…
GO:0016168	chlorophyll binding	1.93e-25	2.361e-25	84	22 (26.19%)	TraesCS2D03G0438600;TraesCS5A03G0584700;TraesCS5D03G0552200;TraesCS5D03G0741600;TraesCS2B03G0885800;TraesCS7D03G0505500;TraesCS5A03G1073200;TraesCS2B03G0560500;TraesCS5D03G0805800;TraesCS5B03G1135900;TraesCS5B03G1135600;TraesCS4D03G0168000;TraesCS5B03G0815100;TraesCS2A03G0433700;TraesCS5D03G1027900;TraesCS5D03G1027800;TraesCS4B03G0203200;TraesCS5A03G0843800;TraesCS5A03G0783800;TraesCS5D03G0512700…
GO:0009853	photorespiration	3.48e-24	4.254e-24	40	17 (42.5%)	TraesCS2D03G0129300;TraesCS2B03G0178600;TraesCS2B03G0179600;TraesCS2B03G0178800;TraesCS5D03G0413700;TraesCS2A03G0131600;TraesCS2D03G0128700;TraesCS5D03G0952600;TraesCS2A03G0132100;TraesCS2B03G0179300;TraesCS2D03G0128800;TraesCS2A03G0132000;TraesCS2B03G0179200;TraesCS5B03G0441800;TraesCS5B03G1052300;TraesCS2D03G0580700;TraesCS5A03G1006000
GO:0016984	ribulose-bisphosphate carboxylase activity	5.497e-20	6.714e-20	26	13 (50%)	TraesCS2D03G0129300;TraesCS2B03G0178600;TraesCS2B03G0179600;TraesCS2B03G0178800;TraesCS5D03G0413700;TraesCS2A03G0131600;TraesCS2D03G0128700;TraesCS2A03G0132100;TraesCS2B03G0179300;TraesCS2D03G0128800;TraesCS2A03G0132000;TraesCS2B03G0179200;TraesCS5B03G0441800
GO:0043229	intracellular organelle	1.645e-19	2.009e-19	14015	237 (1.69%)	TraesCS2D03G0648100;TraesCS5D03G0912600;TraesCS7D03G1285000;TraesCS5A03G0640300;TraesCS1A03G0749900;TraesCS7D03G0945900;TraesCS3B03G1160000;TraesCS7B03G0781400;TraesCS3D03G0654800;TraesCS6B03G0367400;TraesCS7B03G0519800;TraesCS4B03G0203200;TraesCS1A03G0766800;TraesCS5D03G0512700;TraesCS7B03G0693100;TraesCS5A03G1006000;TraesCS2D03G1098200;TraesCS3B03G0236200;TraesCS5D03G1048100;TraesCS5B03G0443700…
GO:0043226	organelle	1.721e-19	2.101e-19	14020	237 (1.69%)	TraesCS2D03G0648100;TraesCS5D03G0912600;TraesCS7D03G1285000;TraesCS5A03G0640300;TraesCS1A03G0749900;TraesCS7D03G0945900;TraesCS3B03G1160000;TraesCS7B03G0781400;TraesCS3D03G0654800;TraesCS6B03G0367400;TraesCS7B03G0519800;TraesCS4B03G0203200;TraesCS1A03G0766800;TraesCS5D03G0512700;TraesCS7B03G0693100;TraesCS5A03G1006000;TraesCS2D03G1098200;TraesCS3B03G0236200;TraesCS5D03G1048100;TraesCS5B03G0443700…
GO:0009768	photosynthesis, light harvesting in photosystem I	4.42e-16	5.388e-16	26	11 (42.31%)	TraesCS2D03G0438600;TraesCS5B03G0815100;TraesCS2A03G0433700;TraesCS5A03G0584700;TraesCS5D03G0741600;TraesCS5A03G0843800;TraesCS5A03G0783800;TraesCS5D03G0512700;TraesCS2B03G0885800;TraesCS7D03G0505500;TraesCS5D03G0805800
GO:0009654	photosystem II oxygen evolving complex	5.775e-16	7.039e-16	74	15 (20.27%)	TraesCS3B03G0917300;TraesCS7D03G0546100;TraesCS6A03G0951000;TraesCS6D03G0829200;TraesCS7A03G1225100;TraesCS5A03G0219700;TraesCS5D03G1048100;TraesCS4D03G0081000;TraesCS6B03G1161500;TraesCS5A03G1090600;TraesCS5D03G1127400;TraesCS7B03G0396300;TraesCS7A03G0564000;TraesCS2B03G0889000;TraesCS3D03G0735200
GO:0009532	plastid stroma	1.066e-15	1.298e-15	510	31 (6.08%)	TraesCS2D03G0438600;TraesCS3B03G0917300;TraesCS7A03G1357000;TraesCS7D03G1285000;TraesCS5D03G0805800;TraesCS2B03G1021700;TraesCS5B03G0815100;TraesCS2A03G0433700;TraesCS2D03G0752600;TraesCS5A03G1004700;TraesCS5A03G0783800;TraesCS5A03G1159800;TraesCS3A03G0746500;TraesCS3D03G0735200;TraesCS6D03G0729700;TraesCS2D03G0714700;TraesCS2A03G1061900;TraesCS3B03G0236200;TraesCS5D03G0741600;TraesCS5A03G0219700…
GO:0015977	carbon fixation	2.017e-15	2.457e-15	51	13 (25.49%)	TraesCS2D03G0129300;TraesCS2B03G0178600;TraesCS2B03G0179600;TraesCS2B03G0178800;TraesCS5D03G0413700;TraesCS2A03G0131600;TraesCS2D03G0128700;TraesCS2A03G0132100;TraesCS2B03G0179300;TraesCS2D03G0128800;TraesCS2A03G0132000;TraesCS2B03G0179200;TraesCS5B03G0441800
GO:0019685	photosynthesis, dark reaction	3.978e-15	4.845e-15	22	10 (45.45%)	TraesCS2A03G0132100;TraesCS2B03G0179300;TraesCS2D03G0128800;TraesCS2B03G0179200;TraesCS5B03G0441800;TraesCS2D03G0129300;TraesCS2B03G0178600;TraesCS2B03G0178800;TraesCS5D03G0413700;TraesCS2D03G0128700
GO:0009941	chloroplast envelope	6.555e-15	7.981e-15	368	26 (7.07%)	TraesCS2D03G0438600;TraesCS5A03G0665300;TraesCS5D03G0635900;TraesCS6D03G0889800;TraesCS5D03G0805800;TraesCS6A03G0804600;TraesCS7D03G0945900;TraesCS2B03G1021700;TraesCS5B03G0815100;TraesCS2A03G0433700;TraesCS6B03G0282800;TraesCS1A03G0630100;TraesCS5A03G0783800;TraesCS5A03G1159800;TraesCS6B03G1245200;TraesCS7B03G0825800;TraesCS3A03G0952700;TraesCS2D03G0714700;TraesCS3D03G0423000;TraesCS5D03G0741600…
GO:0009773	photosynthetic electron transport in photosystem I	2.523e-13	3.069e-13	31	10 (32.26%)	TraesCS7A03G0257600;TraesCS6A03G0805300;TraesCS4A03G0059700;TraesCS4B03G0727200;TraesCS7D03G0634300;TraesCS4D03G0646800;TraesCS7A03G0660500;TraesCS7B03G0015200;TraesCS7D03G0237300;TraesCS7B03G0491600
GO:0010598	NAD(P)H dehydrogenase complex (plastoquinone)	1.267e-11	1.539e-11	13	7 (53.85%)	TraesCS7A03G0257600;TraesCS6A03G0805300;TraesCS4A03G0059700;TraesCS4B03G0727200;TraesCS4D03G0646800;TraesCS7B03G0015200;TraesCS7D03G0237300
GO:0046148	pigment biosynthetic process	5.809e-09	7.042e-09	129	12 (9.3%)	TraesCS7A03G1357000;TraesCS1A03G0461300;TraesCS2D03G1045900;TraesCS3D03G0423000;TraesCS7D03G0141900;TraesCS6D03G0889800;TraesCS1B03G0190500;TraesCS2D03G0560200;TraesCS6B03G1245200;TraesCS7D03G1285000;TraesCS2D03G1204900;TraesCS6A03G0804600
GO:0009767	photosynthetic electron transport chain	1.151e-08	1.394e-08	137	12 (8.76%)	TraesCS7A03G0257600;TraesCS1D03G0250800;TraesCS6A03G0805300;TraesCS4A03G0059700;TraesCS4B03G0727200;TraesCS1B03G0344600;TraesCS7D03G0634300;TraesCS4D03G0646800;TraesCS7A03G0660500;TraesCS7B03G0015200;TraesCS7D03G0237300;TraesCS7B03G0491600
GO:0042440	pigment metabolic process	5.284e-08	6.402e-08	157	12 (7.64%)	TraesCS7A03G1357000;TraesCS1A03G0461300;TraesCS2D03G1045900;TraesCS3D03G0423000;TraesCS7D03G0141900;TraesCS6D03G0889800;TraesCS1B03G0190500;TraesCS2D03G0560200;TraesCS6B03G1245200;TraesCS7D03G1285000;TraesCS2D03G1204900;TraesCS6A03G0804600
GO:0015995	chlorophyll biosynthetic process	2.561e-07	3.101e-07	45	7 (15.56%)	TraesCS1A03G0461300;TraesCS3D03G0423000;TraesCS7D03G0141900;TraesCS6D03G0889800;TraesCS2D03G0560200;TraesCS6B03G1245200;TraesCS6A03G0804600
GO:0015994	chlorophyll metabolic process	5.169e-07	6.258e-07	72	8 (11.11%)	TraesCS1A03G0461300;TraesCS2D03G0648100;TraesCS3D03G0423000;TraesCS7D03G0141900;TraesCS6D03G0889800;TraesCS2D03G0560200;TraesCS6B03G1245200;TraesCS6A03G0804600
GO:0030388	fructose 1,6-bisphosphate metabolic process	1.155e-06	1.397e-06	20	5 (25%)	TraesCS5A03G0286500;TraesCS5B03G0310900;TraesCS3B03G1018200;TraesCS3D03G0819500;TraesCS3A03G0892000
GO:0004332	fructose-bisphosphate aldolase activity	1.155e-06	1.397e-06	20	5 (25%)	TraesCS5A03G0286500;TraesCS7B03G0771700;TraesCS5B03G0310900;TraesCS7D03G0888500;TraesCS7A03G0924900
GO:0006000	fructose metabolic process	8.086e-06	9.753e-06	14	4 (28.57%)	TraesCS3B03G1018200;TraesCS3D03G0819500;TraesCS1A03G0267900;TraesCS3A03G0892000
GO:0010207	photosystem II assembly	1.094e-05	1.319e-05	15	4 (26.67%)	TraesCS4D03G0429100;TraesCS5B03G0976400;TraesCS4A03G0288200;TraesCS4B03G0481800
GO:0009854	oxidative photosynthetic carbon pathway	1.771e-05	2.134e-05	6	3 (50%)	TraesCS5B03G1052300;TraesCS2D03G0580700;TraesCS5D03G0952600
GO:0051644	plastid localization	2.397e-05	2.887e-05	18	4 (22.22%)	TraesCS5B03G0895900;TraesCS5A03G0853600;TraesCS3A03G0369800;TraesCS3B03G0457500
GO:0019750	chloroplast localization	2.397e-05	2.887e-05	18	4 (22.22%)	TraesCS5B03G0895900;TraesCS5A03G0853600;TraesCS3A03G0369800;TraesCS3B03G0457500
GO:0051667	establishment of plastid localization	2.397e-05	2.887e-05	18	4 (22.22%)	TraesCS5B03G0895900;TraesCS5A03G0853600;TraesCS3A03G0369800;TraesCS3B03G0457500
GO:0009902	chloroplast relocation	2.397e-05	2.887e-05	18	4 (22.22%)	TraesCS5B03G0895900;TraesCS5A03G0853600;TraesCS3A03G0369800;TraesCS3B03G0457500
GO:0005985	sucrose metabolic process	2.855e-05	3.439e-05	61	6 (9.84%)	TraesCS3B03G1018200;TraesCS4B03G0208000;TraesCS4A03G0598900;TraesCS3D03G0819500;TraesCS4D03G0171600;TraesCS3A03G0892000
GO:0016630	protochlorophyllide reductase activity	3.076e-05	3.704e-05	7	3 (42.86%)	TraesCS1B03G0549100;TraesCS1A03G0461300;TraesCS1D03G0433300
GO:0010115	regulation of abscisic acid biosynthetic process	3.076e-05	3.704e-05	7	3 (42.86%)	TraesCS3D03G0332500;TraesCS3A03G0343400;TraesCS3B03G0420400
GO:0010206	photosystem II repair	3.076e-05	3.704e-05	7	3 (42.86%)	TraesCS7A03G1001800;TraesCS7D03G0958000;TraesCS7B03G0843300
GO:0019438	aromatic compound biosynthetic process	3.249e-05	3.911e-05	2647	48 (1.81%)	TraesCS4A03G0740400;TraesCS1A03G0461300;TraesCS4D03G0706100;TraesCS4B03G0787300;TraesCS6D03G0220900;TraesCS7D03G0141900;TraesCS4B03G0787700;TraesCS6D03G0889800;TraesCS6B03G0715400;TraesCS6A03G0804600;TraesCS7B03G0760700;TraesCS2B03G0969500;TraesCS3B03G1160000;TraesCS2B03G1021700;TraesCS3D03G0654800;TraesCS5A03G0466300;TraesCS7B03G0519800;TraesCS5D03G1201000;TraesCS6B03G1245200;TraesCS7B03G0645900…

## Sheet: Table 9
Table 9. Genes unanimously up-regulated genes by SA.
											DEFE analysis over water
		Superb			DH2			DH1			Hg(SA, MeJA, ETp)			Gh(DH1,DH2,Superb)
Gene_ID	Refseq Description	SA	MeJA	ETp	SA	MeJA	ETp	SA	MeJA	ETp	Superb	DH2	DH1	SA	MeJA	ETp
TraesCS1B03G0695700	NRR repressor homolog 1-like	1	0	0	1	0	0	1	0	0	H100	H100	H100	G111	G000	G000
TraesCS1D03G0572300	NRR repressor homolog 1-like	1	0	0	1	0	0	1	0	0	H100	H100	H100	G111	G000	G000
TraesCS2B03G1049900	protein DMR6-LIKE OXYGENASE 1-like	1	1	0	1	0	0	1	1	0	H110	H100	H110	G111	G101	G000
TraesCS2D03G0624100	transcription factor BHLH6-like	1	0	0	1	0	0	1	0	0	H100	H100	H100	G111	G000	G000
TraesCS3D03G0957900	transcription factor BHLH6-like	1	0	0	1	0	0	1	0	0	H100	H100	H100	G111	G000	G000
TraesCS5A03G0007500	AAA-ATPase ASD, mitochondrial-like	1	2	0	1	0	0	1	0	0	H120	H100	H100	G111	G002	G000
TraesCS5B03G0589800	WRKY transcription factor WRKY76-like	1	0	0	1	0	0	1	0	0	H100	H100	H100	G111	G000	G000
TraesCS5B03G0589900	WRKY transcription factor WRKY76-like	1	0	0	1	0	0	1	0	0	H100	H100	H100	G111	G000	G000
TraesCS5D03G0541500	WRKY transcription factor WRKY76-like	1	0	0	1	0	0	1	0	0	H100	H100	H100	G111	G000	G000
TraesCS7A03G1223700	patatin-like protein 2	1	0	0	1	0	0	1	0	0	H100	H100	H100	G111	G000	G000

[truncated: 2 more sheets: Table 10, Table 11]
