# Supplementary material for: Jasmonate, salicylate, and ethylene-responsive transcriptomics discovery in spikelets of three wheat genotypes reveals a rapid and conserved response for jasmonate signaling
Source: Plant Signal Behav. 2026 Jun 26;21(1):2679322. doi: 10.1080/15592324.2026.2679322 (PMC13313262; doi:10.1080/15592324.2026.2679322)
Supplement: Foroudetal_Hormone_RNASeq_20260515_SuppFile1.xlsx [file KPSB_A_2679322_SM4192.xlsx]

## Sheet: DEGs
	Annotations																									ID mapping to old versions					orthologies
	PROSITE protein domain mappings													NCBI annotations					KEGG Annotation				EnsemblPlant Annotation			complete genome		Incomplete genome			Brachypodium	Oryza sativa	Arabidopsis	DH1				DH2				Superb				DH1
Gene_ID														NCBI GeneID	Symbol	NCBI_protein	Refseq Description	Synonyms	KEGG_geneID	KEGG gene	KEGG Description	EC #	Gene description	Gene name	GO Annotations	old_id_v1.2	old_id_v1.0	old_id_TGACv1	old_id_IWGSC_survey2.2	old_id_60K_Affy_array	Brachy v3	ORY ID	Araport11	H2O	ETp	MeJA	SA	H2O	ETp	MeJA	SA	H2O	ETp	MeJA	SA	H2O	ETp	MeJA	SA
TraesCS1A03G0005000																									BP-GO:0055114-oxidation-reduction process | MF-GO:0005506-iron ion binding | MF-GO:0016705-oxidoreductase activity, acting on paired donors, with incorporation or reduction of molecular oxygen | MF-GO:0020037-heme binding	TraesCS1A02G002400	TraesCS1A01G002400	TRIAE_CS42_1AS_TGACv1_020792_AA0079860			-		-	0.23	0.643333	11.7033	0	0.76	0	11.1133	0.62	0	1.96333	9.55667	0	0.23	0.34911	5.4165	0
TraesCS1A03G0009000	PS00107 PROTEIN_KINASE_ATP Protein kinases ATP-binding region signature.	PS00108 PROTEIN_KINASE_ST Serine/Threonine protein kinases active-site signature.	PS50011 PROTEIN_KINASE_DOM Protein kinase domain profile.																						BP-GO:0006468-protein phosphorylation | MF-GO:0004672-protein kinase activity | MF-GO:0004674-protein serine/threonine kinase activity | MF-GO:0005524-ATP binding	TraesCS1A02G002900	TraesCS1A01G002900	TRIAE_CS42_1AS_TGACv1_019050_AA0059060			-		-	0.976667	1.69667	2.71667	1.79333	0.99	1.15	3.62667	0.333333	1.17333	0.826667	2.04667	0.713333	0.37105	0.460085	0.348345	0.0536449
TraesCS1A03G0009200																										TraesCS1A02G003000	TraesCS1A01G003000	TRIAE_CS42_1AS_TGACv1_019050_AA0059040		Ta.25972.1.A1_at	-		-	1.69333	1.21667	5.50667	2.57	1.13	1.29667	3.68333	0.64	1.17333	2.22	3.97667	1.61333	0.165865	0.139084	0.412526	0.58321
TraesCS1A03G0015600														123062395	LOC123062395	XP_044341853.1	protein NEN4-like		taes:123062395	no KO assigned					MF-GO:0003676-nucleic acid binding	TraesCS1A02G005400	TraesCS1A01G005400	TRIAE_CS42_1AS_TGACv1_019336_AA0065020			-		-	0.443333	0.55	1.77	0.486667	0.32	0.256667	2.47333	0.206667	0.563333	0.866667	2.8	0.503333	0.129915	0.346458	0.546291	0.404653
TraesCS1A03G0015700																										TraesCS1A02G005500	TraesCS1A01G005500	TRIAE_CS42_1AS_TGACv1_019336_AA0065030	Traes_1AS_6728BDE9B		BRADI_2g40010v3	Os05g0102500	-	15.6867	15.38	36.5133	16.11	16.5567	18.6133	40.33	14.79	13.9433	16.9267	35.37	13.4067	1.66938	1.40008	3.44135	1.38551
TraesCS1A03G0016300	PS01070 NUCLEASE_NON_SPEC DNA/RNA non-specific endonucleases active site.	PS50102 RRM Eukaryotic RNA Recognition Motif (RRM) profile.												123184362	LOC123184362	XP_044452449.1	protein MEI2-like 3 isoform X2		taes:123184362	no KO assigned					MF-GO:0003676-nucleic acid binding	TraesCS1A02G005800	TraesCS1A01G005800	TRIAE_CS42_1AS_TGACv1_019686_AA0069930	Traes_1AS_83385074B	Ta.13342.1.S1_at	BRADI_2g39990v3	Os05g0102800	-	20.6467	24.9067	71.3167	20.9433	25.4933	28.2533	84.0067	31.9467	24.7867	28.87	67.4433	25.1333	1.56981	2.55135	4.98672	0.673729
TraesCS1A03G0020900														123062835	LOC123062835	XP_044342476.1	uncharacterized protein LOC123062835		taes:123062835	no KO assigned						TraesCS1A02G007800	TraesCS1A01G007800				-	Os05g0103300	-	4.98667	8.92333	9.72667	21.63	9.16667	3.85	10.17	4.38667	10.88	6.29333	13.7167	13.1733	0.932672	3.01911	5.31843	4.9914
TraesCS1A03G0033900	PS00141 ASP_PROTEASE Eukaryotic and viral aspartyl proteases active site.	PS51555 SAM_MT12 Methionine S-methyltransferase (EC 2.1.1.12) family profile.												123185184	LOC123185184	XP_044453109.1	methionine S-methyltransferase-like isoform X3		taes:123185184	K08247	methionine S-methyltransferase [EC:2.1.1.12]	EC:2.1.1.12	Methionine S-methyltransferase [Source:UniProtKB/TrEMBL;Acc:A0A341NG51]		BP-GO:0009058-biosynthetic process | MF-GO:0003824-catalytic activity | MF-GO:0008168-methyltransferase activity | MF-GO:0030170-pyridoxal phosphate binding | MF-GO:0030732-methionine S-methyltransferase activity	TraesCS1A02G013800	TraesCS1A01G013800	TRIAE_CS42_1AS_TGACv1_019763_AA0071160	Traes_1AS_87B7A8114	TaAffx.120692.1.S1_at	BRADI_2g39790v3	Os05g0105000	AT5G49810	10.5067	10.67	63.12	10.7867	12.64	12.4467	72.7233	13.8767	11.28	17.0633	61.0833	12.2067	0.860936	1.53696	1.68945	0.799194
TraesCS1A03G0036900														123185369	LOC123185369	XP_044453196.1	protein PHOTOSYSTEM I ASSEMBLY 2, chloroplastic-like		taes:123185369	no KO assigned						TraesCS1A02G015100	TraesCS1A01G015100	TRIAE_CS42_1AS_TGACv1_019551_AA0068040		Ta.1142.1.S1_x_at	BRADI_2g39740v3	Os05g0105800	AT1G22630	41.21	35.6267	14.0767	32.27	59.23	55.7067	35.39	61.6333	47.09	39.14	19.13	45.9667	6.37717	1.28755	0.739872	3.32682
TraesCS1A03G0042900	PS00107 PROTEIN_KINASE_ATP Protein kinases ATP-binding region signature.	PS00108 PROTEIN_KINASE_ST Serine/Threonine protein kinases active-site signature.	PS50011 PROTEIN_KINASE_DOM Protein kinase domain profile.											123185594	LOC123185594	XP_044453390.1	rust resistance kinase Lr10-like isoform X1		taes:123185594	no KO assigned					BP-GO:0006468-protein phosphorylation | CC-GO:0016021-integral component of membrane | MF-GO:0004672-protein kinase activity | MF-GO:0005524-ATP binding | MF-GO:0030247-polysaccharide binding	TraesCS1A02G018500	TraesCS1A01G018500	TRIAE_CS42_1AS_TGACv1_019203_AA0063100	Traes_1AS_581D331E0	Ta.23359.1.A1_at	-		-	1.89333	1.42	1.01333	1.92333	2.04333	1.57333	0.823333	2.69333	2.95667	2.34667	1.46667	2.53333	0.0933333	0.208407	0.219418	0.209868
TraesCS1A03G0047100														123162526	LOC123162526	XP_044436242.1	uncharacterized protein LOC123162526		taes:123162526	no KO assigned						TraesCS1A02G020900	TraesCS1A01G020900	TRIAE_CS42_1AS_TGACv1_019137_AA0061460		Ta.10192.1.A1_at	-		-	23.0067	29.1633	5.42	24.1167	13.2233	21.07	13.6433	13.6067	29.47	18.47	7.82	22.2267	0.210581	5.31471	3.59551	4.89331
TraesCS1A03G0047200														123069448	LOC123069448	XP_044348273.1	Bowman-Birk type trypsin inhibitor-like		taes:123069448	no KO assigned					CC-GO:0005576-extracellular region | MF-GO:0004867-serine-type endopeptidase inhibitor activity	TraesCS1A02G021000	TraesCS1A01G021000	TRIAE_CS42_1AS_TGACv1_019137_AA0061450	Traes_1AS_7AD96C53A		BRADI_1g03510v3		-	6.32333	3.08	80.4967	11.5233	5.67667	6.64333	63.37	13.8533	2.80333	26.7233	70.7033	7.12333	5.02506	2.34367	46.3258	8.063
TraesCS1A03G0047800														123069579	LOC123069579	XP_044348435.1	Bowman-Birk type trypsin inhibitor-like		taes:123069579	no KO assigned					CC-GO:0005576-extracellular region | MF-GO:0004867-serine-type endopeptidase inhibitor activity	TraesCS1A02G021400	TraesCS1A01G021400	TRIAE_CS42_1AS_TGACv1_019137_AA0061390	Traes_1AS_F098402B4		-	Os03g0823400	-	0.603333	0	14.0067	6.14333	0.526667	1.37333	9.22667	0	3.01333	1.33333	15.0067	0	0.603333	0	5.56505	4.32555
TraesCS1A03G0066600														123186632	LOC123186632	XP_044454298.1	CSC1-like protein At3g21620		taes:123186632	K21989	calcium permeable stress-gated cation channel				CC-GO:0016020-membrane | CC-GO:0016021-integral component of membrane	TraesCS1A02G029300	TraesCS1A01G029300	TRIAE_CS42_1AS_TGACv1_019176_AA0062190	Traes_1AS_10120B2AE	Ta.6973.1.A1_at	BRADI_2g39230v3	Os05g0594700	AT3G21620	10.3433	9.53333	19.75	10.5267	11.2267	10.4933	16.29	10.77	9.54	10.6967	13.4833	10.3767	0.405969	1.5836	0.20664	0.126007
TraesCS1A03G0067500	PS50089 ZF_RING_2 Zinc finger RING-type profile.													123186642	LOC123186642	XP_044454306.1	E3 ubiquitin-protein ligase RDUF1-like		taes:123186642	no KO assigned					MF-GO:0061630-ubiquitin protein ligase activity	TraesCS1A02G029800	TraesCS1A01G029800	TRIAE_CS42_1AS_TGACv1_019176_AA0062100	Traes_1AS_9716F72B8		BRADI_2g39220v3	Os05g0110000	AT3G46620	12.8633	16.0433	26.39	12.2933	17.1667	17.7767	26.6233	15.0833	16.6767	14.3167	21.4333	12.42	1.25082	1.88553	4.54756	2.65965
TraesCS1A03G0068100														123186667	LOC123186667	XP_044454322.1	uncharacterized protein LOC123186667		taes:123186667	no KO assigned					BP-GO:0032055-negative regulation of translation in response to stress | CC-GO:0009535-chloroplast thylakoid membrane | CC-GO:0016021-integral component of membrane	TraesCS1A02G030000	TraesCS1A01G030000	TRIAE_CS42_1AS_TGACv1_020737_AA0079650	Traes_1AS_10A0B5BBF	Ta.2825.3.S1_x_at	BRADI_2g39200v3	Os05g0110100	AT5G02160	98.3967	92.7067	14.0933	103.777	95.93	96.63	19.8967	94.4	97.16	84.1533	15.9333	85.64	13.5622	0.98313	1.57311	10.3362
TraesCS1A03G0073500														123073943	LOC123073943	XP_044352886.1	protein DETOXIFICATION 19-like		taes:123073943	K03327	multidrug resistance protein, MATE family		Protein DETOXIFICATION [Source:UniProtKB/TrEMBL;Acc:W4ZWM1]		BP-GO:0055085-transmembrane transport | CC-GO:0016020-membrane | CC-GO:0016021-integral component of membrane | MF-GO:0015297-antiporter activity | MF-GO:0042910-xenobiotic transmembrane transporter activity	TraesCS1A02G032900	TraesCS1A01G032900	TRIAE_CS42_1AS_TGACv1_019995_AA0073690	Traes_1AS_6D50BD2D8		-		AT3G23560	0	0.12	6.22667	0.22	0	0.0666667	4.40667	0	0.0533333	0.37	5.23	0	0	0.0602771	1.13785	0.0953939
TraesCS1A03G0074000														123187034	LOC123187034	XP_044454724.1	xylan glycosyltransferase MUCI21-like		taes:123187034	no KO assigned					CC-GO:0016021-integral component of membrane | MF-GO:0016757-transferase activity, transferring glycosyl groups	TraesCS1A02G033200	TraesCS1A01G033200	TRIAE_CS42_1AS_TGACv1_019706_AA0070290	Traes_1AS_ECE644985		BRADI_2g13600v3	Os01g0498300	AT2G41640	1.00667	0.963333	3.00333	1.34	1.46333	1.08667	3.22333	2.18333	2.06667	0.706667	3.32667	2.15333	0.236948	0.148922	0.841355	0.06
TraesCS1A03G0082100	PS51473 GNK2 Gnk2-homologous domain profile.													123075750	LOC123075750	XP_044354242.1	cysteine-rich repeat secretory protein 55-like		taes:123075750	no KO assigned						TraesCS1A02G035600	TraesCS1A01G035600	TRIAE_CS42_1AS_TGACv1_019945_AA0073150	Traes_1AS_CFFF0EB8B	TaAffx.52945.2.S1_at	BRADI_2g37150v3	Os05g0112800	-	0.846667	0.83	4.58667	1.51667	1.10333	0.876667	4.71	1.61333	1.00333	0.8	6.30333	0.68	0.203497	0.130128	1.50535	0.62229
TraesCS1A03G0090900	PS00387 PPASE Inorganic pyrophosphatase signature.													123187362	LOC123187362	XP_044455152.1	soluble inorganic pyrophosphatase 4-like		taes:123187362	K01507	inorganic pyrophosphatase [EC:3.6.1.1]	EC:3.6.1.1	PPa4 [Source:Projected from Arabidopsis thaliana (AT3G53620) UniProtKB/TrEMBL;Acc:A0A178VKC0]		BP-GO:0006796-phosphate-containing compound metabolic process | CC-GO:0005737-cytoplasm | MF-GO:0000287-magnesium ion binding | MF-GO:0004427-inorganic diphosphatase activity	TraesCS1A02G038300	TraesCS1A01G038300			Ta.14539.1.S1_at	BRADI_2g37340v3	Os05g0114000	-	3.22667	2.34333	4.03	3.33333	3.14667	2.00667	4.40333	2.48667	1.75333	2.99333	3.25	1.88	0.333783	0.438799	0.890524	0.658492
TraesCS1A03G0098700																									BP-GO:0009611-response to wounding | MF-GO:0004867-serine-type endopeptidase inhibitor activity	TraesCS1A02G041400	TraesCS1A01G041400	TRIAE_CS42_1AS_TGACv1_019165_AA0061960	Traes_1AS_971BBFBD4	Ta.24535.1.S1_at	-		-	1.35333	9.91333	116.763	4.78333	5.34333	1.56333	68.6267	2.23333	2.81333	9.39333	65.36	2.79333	0.399347	8.11636	33.72	1.67692
TraesCS1A03G0098800																									BP-GO:0009611-response to wounding | MF-GO:0004867-serine-type endopeptidase inhibitor activity	TraesCS1A02G041500	TraesCS1A01G041500	TRIAE_CS42_1AS_TGACv1_019165_AA0061970	Traes_1AS_297BF7895	Ta.3114.1.S1_at	BRADI_2g39280v3		-	0	0	4.70667	0	0	1.51667	3.06333	0	0	2.27667	5.41	0	0	0	0.893016	0
TraesCS1A03G0101600	PS51294 HTH_MYB Myb-type HTH DNA-binding domain profile.													123187662	LOC123187662	XP_044455518.1	myb-related protein MYBAS2-like		taes:123187662	K09422	transcription factor MYB, plant				MF-GO:0003677-DNA binding	TraesCS1A02G042700	TraesCS1A01G042700	TRIAE_CS42_1AS_TGACv1_019020_AA0058200			BRADI_2g37377v3		-	13.3567	7.78333	2.68	11.26	9.93667	10.1667	3.34333	11.8533	9.78333	8.55333	2.10333	8.69667	1.43101	1.8651	0.237978	2.08716
TraesCS1A03G0111400														123187882	LOC123187882	XP_044455796.1	protein trichome birefringence-like 10		taes:123187882	no KO assigned						TraesCS1A02G046400	TraesCS1A01G046400	TRIAE_CS42_1AS_TGACv1_019865_AA0072330	Traes_1AS_596EA5AF6	TaAffx.53823.1.S1_at	-		-	1.78	1.25667	0.596667	1.43667	3.11667	2.63667	1.22667	2.28	1.89333	1.61	0.77	1.48	0.306159	0.0866667	0.0676593	0.0938675
TraesCS1A03G0118300	PS51277 BURP BURP domain profile.													123082374	LOC123082374	XP_044360677.1	protein RAFTIN 1B-like		taes:123082374	no KO assigned						TraesCS1A02G049100	TraesCS1A01G049100	TRIAE_CS42_1AS_TGACv1_019359_AA0065560		Ta.19150.1.S1_x_at	-		-	0.62	0.763333	6.50667	0.25	0.106667	0	0.86	0.11	0.873333	2.05	7.93	0.5	0.314325	0.413374	1.42462	0.125033
TraesCS1A03G0122200														123083272	LOC123083272	XP_044361315.1	bidirectional sugar transporter SWEET14-like		taes:123083272	K15382	solute carrier family 50 (sugar transporter)		Bidirectional sugar transporter SWEET [Source:UniProtKB/TrEMBL;Acc:W4ZVD1]		BP-GO:0008643-carbohydrate transport | CC-GO:0005886-plasma membrane | CC-GO:0016021-integral component of membrane	TraesCS1A02G050400	TraesCS1A01G050400	TRIAE_CS42_1AS_TGACv1_019705_AA0070280	Traes_1AS_2CEE031FB		-		-	4.07667	4.7	2.34667	5.36	5.08667	5.68333	2.38667	4.13	4.16333	3.97333	1.49	3.9	0.920767	0.531131	0.184782	0.937923
TraesCS1A03G0136200														123188435	LOC123188435	XP_044456492.1	ribonuclease II, chloroplastic/mitochondrial-like		taes:123188435	K01147	exoribonuclease II [EC:3.1.13.1]	EC:3.1.13.1			MF-GO:0003723-RNA binding | MF-GO:0004540-ribonuclease activity	TraesCS1A02G055400	TraesCS1A01G055400	TRIAE_CS42_1AS_TGACv1_019958_AA0073200	Traes_1AS_2B64060A8	TaAffx.66109.1.S1_at	BRADI_2g37760v3	Os01g0841800	AT5G02250	8.00333	8.00333	3.47	6.81667	1.37333	1.31	1.03667	1.16	8.88333	7.62	4.15333	6.33667	0.332783	0.175721	0.539846	0.246937
TraesCS1A03G0137800																										TraesCS1A02G056200	TraesCS1A01G056200	TRIAE_CS42_1AS_TGACv1_019081_AA0060210			-		-	7.19333	17.6167	3.48	9.41	18.42	24.3933	4.03	21.4933	13.3067	10.78	4.84667	8.46667	2.06605	1.61582	0.756042	4.81287
TraesCS1A03G0138300	PS00001 ASN_GLYCOSYLATION N-glycosylation site.	PS00005 PKC_PHOSPHO_SITE Protein kinase C phosphorylation site.	PS00006 CK2_PHOSPHO_SITE Casein kinase II phosphorylation site.	PS00008 MYRISTYL N-myristoylation site.										123188590	LOC123188590	XP_044456682.1	probable uridine nucleosidase 2		taes:123188590	K01240	uridine nucleosidase [EC:3.2.2.3]	EC:3.2.2.3				TraesCS1A02G056600	TraesCS1A01G056600	TRIAE_CS42_1AS_TGACv1_019081_AA0060180	Traes_1AS_FDC3AF8A2	Ta.9580.1.S1_at	BRADI_4g38490v3	Os09g0567900	-	1.69667	1.76	1.96333	1.81667	1.59667	1.4	1.31333	2.02333	1.44333	2.24	2.47667	2.86667	0.0874325	0.316439	0.533739	0.374893
TraesCS1A03G0138900														123085351	LOC123085351	XP_044362942.1	uncharacterized protein LOC123085351		taes:123085351	no KO assigned						TraesCS1A02G056900	TraesCS1A01G056900			Ta.18739.1.A1_at	BRADI_4g19641v3	Os11g0412484	-	13.4733	7.64667	1.59	10.5833	5.58	4.91333	2	5.95	8.30333	9.39333	3.62667	6.32333	4.88847	0.651699	0.539259	1.64464
TraesCS1A03G0139500	PS00747 GLUTR Glutamyl-tRNA reductase signature.													123188596	LOC123188596	XP_044456693.1	glutamyl-tRNA reductase 2-like	hemA1	taes:123188596	K02492	glutamyl-tRNA reductase [EC:1.2.1.70]	EC:1.2.1.70	Glutamyl-tRNA reductase [Source:UniProtKB/TrEMBL;Acc:A0A1D5S176]		BP-GO:0006782-protoporphyrinogen IX biosynthetic process | BP-GO:0033014-tetrapyrrole biosynthetic process | BP-GO:0055114-oxidation-reduction process | MF-GO:0008883-glutamyl-tRNA reductase activity | MF-GO:0050661-NADP binding	TraesCS1A02G057200	TraesCS1A01G057200	TRIAE_CS42_1AS_TGACv1_019129_AA0061060	Traes_1AS_AEED1F1D7		-	Os10g0502400	-	40.6733	36.55	17.03	40.2933	47.23	44.8867	27.03	47.3733	50.0467	39.4733	16.22	44.94	2.77343	0.485077	1.82467	1.58808
TraesCS1A03G0142800														123188689	LOC123188689	XP_044456852.1	D-ribulose kinase-like isoform X2		taes:123188689	K22935	D-ribulokinase [EC:2.7.1.47]	EC:2.7.1.47	D-ribulose kinase [Source:Projected from Arabidopsis thaliana (AT2G21370) UniProtKB/Swiss-Prot;Acc:Q8L794]		BP-GO:0005975-carbohydrate metabolic process | CC-GO:0009507-chloroplast | MF-GO:0005524-ATP binding | MF-GO:0016773-phosphotransferase activity, alcohol group as acceptor | MF-GO:0019150-D-ribulokinase activity	TraesCS1A02G058900	TraesCS1A01G058900	TRIAE_CS42_1AS_TGACv1_019569_AA0068520	Traes_1AS_89A8F1207	Ta.6685.2.S1_at	BRADI_1g52670v3	Os07g0409200	AT2G21370	4.30333	4.22667	2.72333	4.95	4.11333	4.19333	2.6	2.96333	4.19667	3.63	1.65333	4.43	0.359274	0.414179	0.345704	0.587055
TraesCS1A03G0143500	PS51635 PNPLA Patatin-like phospholipase (PNPLA) domain profile.													123188696	LOC123188696	XP_044456863.1	patatin-like protein 2		taes:123188696	no KO assigned			Patatin [Source:UniProtKB/TrEMBL;Acc:W4ZY32]		BP-GO:0006629-lipid metabolic process | BP-GO:0016042-lipid catabolic process | MF-GO:0016787-hydrolase activity	TraesCS1A02G059100	TraesCS1A01G059100	TRIAE_CS42_1AS_TGACv1_020446_AA0077540	Traes_1AS_BC9714E23	Ta.28866.1.S1_at	BRADI_4g13670v3		-	8.27333	11.2533	71.71	12.92	12.42	12.33	67.3833	13.1633	10.78	18.7733	74.38	12.35	1.09837	1.85337	5.51077	1.35858
TraesCS1A03G0143800														123188711	LOC123188711	XP_044456883.1	adenine/guanine permease AZG1-like		taes:123188711	K06901	adenine/guanine/hypoxanthine permease		AZG1 [Source:Projected from Arabidopsis thaliana (AT3G10960) UniProtKB/TrEMBL;Acc:A0A178VPT2]		BP-GO:0015853-adenine transport | BP-GO:0015854-guanine transport | BP-GO:0055085-transmembrane transport | CC-GO:0016020-membrane | CC-GO:0016021-integral component of membrane | MF-GO:0005345-purine nucleobase transmembrane transporter activity | MF-GO:0022857-transmembrane transporter activity	TraesCS1A02G059200	TraesCS1A01G059200	TRIAE_CS42_1AS_TGACv1_020446_AA0077520	Traes_1AS_64B6C30861	TaAffx.12155.1.A1_at	BRADI_2g30850v3	Os05g0332600	AT3G10960	0.18	1.06667	5.51667	0.976667	1.09333	1.36	5.71667	0.456667	0.67	1.35667	5.03	0.6	0.09	0.11893	1.3077	0.146211
TraesCS1A03G0150700														123188887	LOC123188887	XP_044457100.1	tetraspanin-3-like		taes:123188887	no KO assigned					CC-GO:0016021-integral component of membrane	TraesCS1A02G062100	TraesCS1A01G062100	TRIAE_CS42_1AS_TGACv1_019066_AA0059530	Traes_1AS_138CC1708	Ta.25548.2.S1_at	BRADI_2g37950v3	Os05g0122800	AT3G45600	40.3233	47.4967	91.68	41.8067	50.0733	45.0533	87.22	50.0533	37.9533	42.3233	87.01	38.1433	1.2085	1.67174	2.41017	2.87667
TraesCS1A03G0155800														606397	LOC606397	XP_044457166.1	probable beta-1,4-xylosyltransferase GT43A	pglcat4	taes:606397	K20869	putative beta-1,4-xylosyltransferase IRX9 [EC:2.4.2.-]	EC:2.4.2.-	Glycosyltransferases [Source:UniProtKB/TrEMBL;Acc:A0A1D5S4V0]		BP-GO:0071555-cell wall organization | CC-GO:0000139-Golgi membrane | CC-GO:0016020-membrane | CC-GO:0016021-integral component of membrane | MF-GO:0015018-galactosylgalactosylxylosylprotein 3-beta-glucuronosyltransferase activity	TraesCS1A02G064000	TraesCS1A01G064000	TRIAE_CS42_1AS_TGACv1_020642_AA0079010	Traes_1AS_1FD6B3E2D		BRADI_2g37970v3	Os05g0123100	-	12.0633	11.8033	18.8867	9.68333	11.3367	10.77	21.5467	10.3533	10.33	10.7767	17.15	9.69	2.64584	2.12133	2.58409	0.165764
TraesCS1A03G0160100	PS50082 WD_REPEATS_2 Trp-Asp (WD) repeats profile.	PS50294 WD_REPEATS_REGION Trp-Asp (WD) repeats circular profile.												123189080	LOC123189080	XP_044457340.1	LEC14B protein-like isoform X1		taes:123189080	K11801	DDB1- and CUL4-associated factor 11				MF-GO:0005515-protein binding	TraesCS1A02G065300	TraesCS1A01G065300	TRIAE_CS42_1AS_TGACv1_019676_AA0069770	Traes_1AS_7ABBF2B8D		BRADI_2g13223v3		-	2.72667	3.49333	7.21667	3.46	3.33333	3.14	6.76667	3.06667	3.71333	3.97	9.11	3.75	0.00333333	0.471887	1.16765	0.650103
TraesCS1A03G0163300	PS00076 PYRIDINE_REDOX_1 Pyridine nucleotide-disulphide oxidoreductases class-I active site.																																	19.6433	16.1167	6.14333	16.9533	17.18	17.2267	7.44	14.7767	16.0667	14.5133	5.61	17.07	0.97047	1.86932	1.23116	3.98301
TraesCS1A03G0164300	PS00072 ACYL_COA_DH_1 Acyl-CoA dehydrogenases signature 1.	PS00073 ACYL_COA_DH_2 Acyl-CoA dehydrogenases signature 2.												123189255	LOC123189255	XP_044457566.1	isovaleryl-CoA dehydrogenase, mitochondrial-like		taes:123189255	K00253	isovaleryl-CoA dehydrogenase [EC:1.3.8.4]	EC:1.3.8.4			BP-GO:0006552-leucine catabolic process | BP-GO:0055114-oxidation-reduction process | CC-GO:0005759-mitochondrial matrix | MF-GO:0003995-acyl-CoA dehydrogenase activity | MF-GO:0005524-ATP binding | MF-GO:0008470-isovaleryl-CoA dehydrogenase activity | MF-GO:0016627-oxidoreductase activity, acting on the CH-CH group of donors | MF-GO:0050660-flavin adenine dinucleotide binding	TraesCS1A02G066800	TraesCS1A01G066800	TRIAE_CS42_1AS_TGACv1_019383_AA0065910	Traes_1AS_536E18ACD	Ta.27596.1.S1_at	BRADI_2g38100v3	Os05g0125500	AT3G45300	167.443	182.03	291.383	149.427	172.083	176.24	325.59	179.227	158.567	190.603	263.547	159.653	26.9879	14.3306	13.8924	19.1055
TraesCS1A03G0164500														123189277	LOC123189277	XP_044457593.1	protein SEEDLING PLASTID DEVELOPMENT 1-like		taes:123189277	no KO assigned			P-loop containing nucleoside triphosphate hydrolases superfamily protein [Source:Projected from Arabidopsis thaliana (AT3G10420) UniProtKB/TrEMBL;Acc:F4J3R7]		MF-GO:0005524-ATP binding | MF-GO:0016887-ATPase activity	TraesCS1A02G066900	TraesCS1A01G066900	TRIAE_CS42_1AS_TGACv1_019383_AA0065900		Ta.18848.1.S1_at	BRADI_1g55007v3	Os07g0187400	AT3G10420	9.81	11.47	24.44	9.89	13.5533	14.6067	34.4233	14.36	10.8133	12.5167	24.0133	12.1733	1.11447	0.858545	3.33818	1.5673
TraesCS1A03G0167500	PS00005 PKC_PHOSPHO_SITE Protein kinase C phosphorylation site.	PS00008 MYRISTYL N-myristoylation site.												123090574	LOC123090574	XP_044367852.1	uncharacterized protein At4g08330, chloroplastic-like		taes:123090574	no KO assigned						TraesCS1A02G068400	TraesCS1A01G068400				-		-	0.84	0.913333	0.23	0.973333	1.26	1.02	0.233333	0.433333	2.13	0.926667	0.17	1.24667	0.245832	0.17901	0.120968	0.121152
TraesCS1A03G0170400	PS50004 C2 C2 domain profile.	PS50007 PIPLC_X_DOMAIN Phosphatidylinositol-specific phospholipase X-box domain profile.	PS50008 PIPLC_Y_DOMAIN Phosphatidylinositol-specific phospholipase Y-box domain profile.											123189441	LOC123189441	XP_044457792.1	phosphoinositide phospholipase C 2-like	PI-PLC2-1A	taes:123189441	K05857	phosphatidylinositol phospholipase C, delta [EC:3.1.4.11]	EC:3.1.4.11	Phosphoinositide phospholipase C [Source:UniProtKB/TrEMBL;Acc:A0A1D5S1V5]		BP-GO:0006629-lipid metabolic process | BP-GO:0007165-signal transduction | BP-GO:0016042-lipid catabolic process | BP-GO:0035556-intracellular signal transduction | CC-GO:0005622-intracellular anatomical structure | MF-GO:0004435-phosphatidylinositol phospholipase C activity | MF-GO:0008081-phosphoric diester hydrolase activity	TraesCS1A02G069300	TraesCS1A01G069300	TRIAE_CS42_1AS_TGACv1_019276_AA0064280	Traes_1AS_0280AF820		BRADI_2g38170v3	Os05g0127200	-	3.15667	4.84333	15.42	3.3	3.87333	4.63667	12.7233	3.67	3.02333	4.42333	11.39	3.60333	1.05706	0.976803	2.02948	0.655312
TraesCS1A03G0170600														123189467	LOC123189467	XP_044457830.1	uncharacterized protein LOC123189467		taes:123189467	no KO assigned						TraesCS1A02G069500	TraesCS1A01G069500	TRIAE_CS42_1AS_TGACv1_020128_AA0074950			BRADI_2g38250v3		-	1.7	3.08667	1.01333	2.55	2.10667	2.5	1.02	1.90333	2.81333	2.52	1.16333	2.13667	0.300389	0.141931	0.392188	0.669054
TraesCS1A03G0171300														123091412	LOC123091412	XP_044368880.1	uncharacterized protein LOC123091412		taes:123091412	no KO assigned					CC-GO:0016021-integral component of membrane	TraesCS1A02G069900	TraesCS1A01G069900	TRIAE_CS42_1AS_TGACv1_019017_AA0058010	Traes_1AS_5D942BC8F	TaAffx.31317.1.S1_at	BRADI_2g38237v3	Os05g0128100	-	17.01	17.7367	2.67	16.37	15.7433	18.9	3.44333	16.1433	16.54	17.0733	4.22333	15.27	1.79209	1.69313	0.943186	0.321403
TraesCS1A03G0172200	PS51471 FE2OG_OXY Fe(2+) 2-oxoglutarate dioxygenase domain profile.													123189521	LOC123189521	XP_044457886.1	jasmonate-induced oxygenase 1-like		taes:123189521	no KO assigned					BP-GO:0055114-oxidation-reduction process | MF-GO:0016491-oxidoreductase activity | MF-GO:0046872-metal ion binding	TraesCS1A02G070200	TraesCS1A01G070200	TRIAE_CS42_1AS_TGACv1_019516_AA0067570	Traes_1AS_F64BAC19D		BRADI_2g38220v3	Os05g0127500	AT3G11180	0.61	1.88667	10.6633	1.56667	1.62333	1.10333	13.35	1.36333	1.75333	2.79333	12.6467	1.09333	0.109697	0.512651	0.302343	0.289156
TraesCS1A03G0172500	PS50811 WRKY WRKY domain profile.													100049055	LOC100049055	XP_044457923.1	probable WRKY transcription factor 26 isoform X2	WRKY,WRKY53,WRKY53-b	taes:100049055	K13424	WRKY transcription factor 33				BP-GO:0006355-regulation of transcription, DNA-templated | CC-GO:0005634-nucleus | MF-GO:0003677-DNA binding | MF-GO:0003700-DNA-binding transcription factor activity | MF-GO:0043565-sequence-specific DNA binding	TraesCS1A02G070400	TraesCS1A01G070400	TRIAE_CS42_1AS_TGACv1_019570_AA0068550	Traes_1AS_F3EAEC435		BRADI_2g00280v3	Os05g0343400	-	9.19	10.7067	33.3667	10.8467	11.79	13.1233	37.8133	13.9667	17.28	11.0333	35.1233	13.3067	0.727461	0.360571	8.42808	3.00722
TraesCS1A03G0174800	PS00375 UDPGT UDP-glycosyltransferases signature.													123189636	LOC123189636	XP_044458034.1	7-deoxyloganetin glucosyltransferase-like	GbssI	taes:123189636	no KO assigned			Glycosyltransferase [Source:UniProtKB/TrEMBL;Acc:A0A1D5S4E1]		MF-GO:0008194-UDP-glycosyltransferase activity | MF-GO:0016758-transferase activity, transferring hexosyl groups	TraesCS1A02G071400	TraesCS1A01G071400	TRIAE_CS42_1AS_TGACv1_020318_AA0076580	Traes_1AS_B486CB8E2		-		-	1.97	2.05667	7.60333	2.03333	1.07333	0.823333	6.88667	0.983333	2.48667	2.96667	10.97	2.89	0.143643	0.296329	0.905857	0.048074
TraesCS1A03G0174900																							Mitochondrial pyruvate carrier [Source:UniProtKB/TrEMBL;Acc:A0A341NS94]		BP-GO:0006850-mitochondrial pyruvate transmembrane transport | CC-GO:0005743-mitochondrial inner membrane	TraesCS1A02G071500	TraesCS1A01G071500	TRIAE_CS42_1AS_TGACv1_020318_AA0076590	Traes_1AS_B1DE9E844		BRADI_3g35726v3		-	35.6667	50.1767	153.79	33.7033	37.4367	38.2067	194.853	40.8367	38.81	55.7467	146.057	31.9767	9.76944	6.19936	18.9357	5.12505
TraesCS1A03G0175800														606345	LOC606345	XP_044458180.1	glutamate--cysteine ligase B, chloroplastic	GSH1	taes:606345	K01919	glutamate--cysteine ligase [EC:6.3.2.2]	EC:6.3.2.2			BP-GO:0006750-glutathione biosynthetic process | BP-GO:0042398-cellular modified amino acid biosynthetic process | MF-GO:0003824-catalytic activity | MF-GO:0004357-glutamate-cysteine ligase activity	TraesCS1A02G072000	TraesCS1A01G072000	TRIAE_CS42_1AS_TGACv1_020740_AA0079670	Traes_1AS_7A6BBE778		BRADI_2g38340v3	Os05g0129000	AT4G23100	31.24	30.72	105.037	29.9167	31.2933	30.1	104.427	34.4167	28.4733	31.2733	102.593	31.0267	1.83091	2.58504	28.5311	1.65234
TraesCS1A03G0176200	PS00600 AA_TRANSFER_CLASS_3 Aminotransferases class-III pyridoxal-phosphate attachment site.													123189760	LOC123189760	XP_044458188.1	acetylornithine aminotransferase, mitochondrial-like		taes:123189760	K00818	acetylornithine aminotransferase [EC:2.6.1.11]	EC:2.6.1.11			BP-GO:0006525-arginine metabolic process | MF-GO:0003824-catalytic activity | MF-GO:0008483-transaminase activity | MF-GO:0030170-pyridoxal phosphate binding	TraesCS1A02G072200	TraesCS1A01G072200	TRIAE_CS42_1AS_TGACv1_018963_AA0057020	Traes_1AS_BEFEF1613	Ta.5321.1.S1_at	BRADI_2g38350v3	Os05g0129100	AT1G80600	29.7067	32.3267	83.4233	30.56	28.56	30.7633	74.7433	34.7	35.9333	38.6333	81.7067	37.1633	2.0026	2.90666	10.8541	2.09179
TraesCS1A03G0177500	PS00036 BZIP_BASIC Basic-leucine zipper (bZIP) domain signature.	PS50217 BZIP Basic-leucine zipper (bZIP) domain profile.												606369	LOC606369	XP_044458201.1	ocs element-binding factor 1	WLIP19,Wlip19a	taes:606369	K25786	bZIP transcription factor 1/2/11/44/53		BZIP transcription factor [Source:UniProtKB/TrEMBL;Acc:Q53UC7]		BP-GO:0006355-regulation of transcription, DNA-templated | BP-GO:0006971-hypotonic response | BP-GO:0009267-cellular response to starvation | BP-GO:0045893-positive regulation of transcription, DNA-templated | BP-GO:2000693-positive regulation of seed maturation | CC-GO:0005634-nucleus | MF-GO:0000976-transcription regulatory region sequence-specific DNA binding | MF-GO:0003700-DNA-binding transc…	TraesCS1A02G072600	TraesCS1A01G072600	TRIAE_CS42_1AS_TGACv1_019984_AA0073590	Traes_1AS_94B6230FB1	Ta.24806.2.S1_a_at	BRADI_2g38380v3	Os05g0129300	-	63.75	73.8667	166.663	64.2733	65.4633	63.4867	151.357	66.2667	73.0767	71.7767	158.13	67.93	4.56918	2.41198	12.7184	5.1519
TraesCS1A03G0186000	PS00638 PII_GLNB_CTER P-II protein C-terminal region signature.	PS51343 PII_GLNB_DOM P-II protein family profile.												123190190	LOC123190190	XP_044458726.1	nitrogen regulatory protein P-II homolog		taes:123190190	no KO assigned			Nitrogen regulatory protein P-II homolog [Source:Projected from Arabidopsis thaliana (AT4G01900) UniProtKB/Swiss-Prot;Acc:Q9ZST4]		BP-GO:0006351-transcription, DNA-templated | BP-GO:0006355-regulation of transcription, DNA-templated | BP-GO:0006808-regulation of nitrogen utilization | BP-GO:0009416-response to light stimulus | BP-GO:0009718-anthocyanin-containing compound biosynthetic process | BP-GO:0009744-response to sucrose | BP-GO:0042304-regulation of fatty acid biosynthetic process | CC-GO:0005829-cytosol | CC-GO:0009…	TraesCS1A02G076100	TraesCS1A01G076100	TRIAE_CS42_1AS_TGACv1_019507_AA0067460	Traes_1AS_26B81DC67		BRADI_2g38563v3	Os05g0133100	AT4G01900	13.9467	17.99	26.0967	14.23	13.55	13.04	25.66	14.0333	18.2967	17.74	26.2733	19.2833	1.49388	1.96798	3.49495	0.626126
TraesCS1A03G0190000	PS00435 PEROXIDASE_1 Peroxidases proximal heme-ligand signature.	PS00436 PEROXIDASE_2 Peroxidases active site signature.	PS50873 PEROXIDASE_4 Plant heme peroxidase family profile.											123190266	LOC123190266	XP_044458820.1	peroxidase 2-like		taes:123190266	K00430	peroxidase [EC:1.11.1.7]	EC:1.11.1.7	Peroxidase [Source:UniProtKB/TrEMBL;Acc:W4ZWP5]		BP-GO:0006979-response to oxidative stress | BP-GO:0042744-hydrogen peroxide catabolic process | BP-GO:0055114-oxidation-reduction process | CC-GO:0005576-extracellular region | MF-GO:0004601-peroxidase activity | MF-GO:0020037-heme binding | MF-GO:0046872-metal ion binding	TraesCS1A02G077700	TraesCS1A01G077700	TRIAE_CS42_1AS_TGACv1_019564_AA0068390	Traes_1AS_71E83DA18		BRADI_2g38660v3	Os05g0134400	-	24.6633	33.36	71.35	28.9067	25.5367	26.05	64.3833	26.9667	23.99	30.29	59.6133	23.2467	4.01585	2.76567	9.0568	3.48679
TraesCS1A03G0190900	PS00435 PEROXIDASE_1 Peroxidases proximal heme-ligand signature.	PS00436 PEROXIDASE_2 Peroxidases active site signature.	PS50873 PEROXIDASE_4 Plant heme peroxidase family profile.											123094147	LOC123094147	XP_044372174.1	peroxidase 5-like		taes:123094147	K00430	peroxidase [EC:1.11.1.7]	EC:1.11.1.7	Peroxidase [Source:UniProtKB/TrEMBL;Acc:W4ZYP4]		BP-GO:0006979-response to oxidative stress | BP-GO:0042744-hydrogen peroxide catabolic process | BP-GO:0055114-oxidation-reduction process | CC-GO:0005576-extracellular region | MF-GO:0004601-peroxidase activity | MF-GO:0020037-heme binding | MF-GO:0046872-metal ion binding	TraesCS1A02G078100	TraesCS1A01G078100	TRIAE_CS42_1AS_TGACv1_019960_AA0073240	Traes_1AS_DEAC58FC4		BRADI_2g37040v3	Os05g0135200	-	1.17667	1.23667	4.5	0.93	0.766667	1.07	2.83	0.683333	1.05	0.986667	4.27667	0.953333	0.103655	0.208513	0.90835	0.22723
TraesCS1A03G0193000	PS50404 GST_NTER Soluble glutathione S-transferase N-terminal domain profile.	PS50405 GST_CTER Soluble glutathione S-transferase C-terminal domain profile.												123190330	LOC123190330	XP_044458890.1	probable glutathione S-transferase GSTF1		taes:123190330	K00799	glutathione S-transferase [EC:2.5.1.18]	EC:2.5.1.18			BP-GO:0006749-glutathione metabolic process | MF-GO:0005515-protein binding	TraesCS1A02G078800	TraesCS1A01G078800			Ta.24150.1.S1_at	BRADI_2g13110v3	Os01g0371200	-	12.62	17.64	132.28	22.36	19.2	17.2133	198.257	24.88	18.11	23.3833	215.013	19.1533	2.46727	1.236	48.6078	2.00726
TraesCS1A03G0193600	PS00435 PEROXIDASE_1 Peroxidases proximal heme-ligand signature.	PS50873 PEROXIDASE_4 Plant heme peroxidase family profile.												123190339	LOC123190339	XP_044458902.1	peroxidase 5-like		taes:123190339	K00430	peroxidase [EC:1.11.1.7]	EC:1.11.1.7	Peroxidase [Source:UniProtKB/TrEMBL;Acc:W4ZWL4]		BP-GO:0006979-response to oxidative stress | BP-GO:0042744-hydrogen peroxide catabolic process | BP-GO:0055114-oxidation-reduction process | CC-GO:0005576-extracellular region | MF-GO:0004601-peroxidase activity | MF-GO:0020037-heme binding | MF-GO:0046872-metal ion binding	TraesCS1A02G079400	TraesCS1A01G079400	TRIAE_CS42_1AS_TGACv1_019480_AA0067160	Traes_1AS_6C84785B3		BRADI_2g37000v3	Os05g0135500	-	3.83667	4.91333	59.42	6.30667	2.85333	3.54333	45.3933	4.53667	4.84333	10.9567	48.8367	4.68333	0.348919	0.170717	2.91851	0.360986
TraesCS1A03G0195000	PS00107 PROTEIN_KINASE_ATP Protein kinases ATP-binding region signature.	PS00108 PROTEIN_KINASE_ST Serine/Threonine protein kinases active-site signature.	PS50011 PROTEIN_KINASE_DOM Protein kinase domain profile.	PS50816 NAF NAF domain profile.										123095698	LOC123095698	XP_044373218.1	CBL-interacting protein kinase 17-like		taes:123095698	K07198	5'-AMP-activated protein kinase, catalytic alpha subunit [EC:2.7.11.11]	EC:2.7.11.11	Non-specific serine/threonine protein kinase [Source:UniProtKB/TrEMBL;Acc:A0A1D5S1B1]		BP-GO:0006468-protein phosphorylation | BP-GO:0007165-signal transduction | MF-GO:0004672-protein kinase activity | MF-GO:0004674-protein serine/threonine kinase activity | MF-GO:0005524-ATP binding	TraesCS1A02G080500	TraesCS1A01G080500	TRIAE_CS42_1AS_TGACv1_019141_AA0061540	Traes_1AS_22F711B88		-		-	1.35667	1.74333	3.42333	1.96667	2.15667	2.73333	4.16333	2.11	1.76333	1.60333	3.45333	1.56333	0.426667	0.288348	0.768469	0.16128
TraesCS1A03G0195200	PS00107 PROTEIN_KINASE_ATP Protein kinases ATP-binding region signature.	PS00108 PROTEIN_KINASE_ST Serine/Threonine protein kinases active-site signature.	PS50011 PROTEIN_KINASE_DOM Protein kinase domain profile.	PS50816 NAF NAF domain profile.										123190439	LOC123190439	XP_044459016.1	CBL-interacting protein kinase 17-like	CIPK17	taes:123190439	K07198	5'-AMP-activated protein kinase, catalytic alpha subunit [EC:2.7.11.11]	EC:2.7.11.11	Non-specific serine/threonine protein kinase [Source:UniProtKB/TrEMBL;Acc:A0A0D3R0L8]		BP-GO:0006468-protein phosphorylation | BP-GO:0007165-signal transduction | BP-GO:0016310-phosphorylation | MF-GO:0000166-nucleotide binding | MF-GO:0004672-protein kinase activity | MF-GO:0004674-protein serine/threonine kinase activity | MF-GO:0005524-ATP binding | MF-GO:0016301-kinase activity | MF-GO:0016740-transferase activity | MF-GO:0106310-protein serine kinase activity | MF-GO:0106311-p…	TraesCS1A02G080600	TraesCS1A01G080600	TRIAE_CS42_1AS_TGACv1_020744_AA0079730	Traes_1AS_1234FA28F		-		-	3.77	4.62	17.29	3.61333	4.5	3.71	26.3533	3.92667	4.43333	3.94	25.2533	3.70667	0.373229	0.950018	2.43785	0.398386
TraesCS1A03G0195700	PS00107 PROTEIN_KINASE_ATP Protein kinases ATP-binding region signature.	PS00108 PROTEIN_KINASE_ST Serine/Threonine protein kinases active-site signature.	PS50011 PROTEIN_KINASE_DOM Protein kinase domain profile.	PS50816 NAF NAF domain profile.																			Non-specific serine/threonine protein kinase [Source:UniProtKB/TrEMBL;Acc:A0A1D5S1L1]		BP-GO:0006468-protein phosphorylation | BP-GO:0007165-signal transduction | MF-GO:0004672-protein kinase activity | MF-GO:0004674-protein serine/threonine kinase activity | MF-GO:0005524-ATP binding	TraesCS1A02G080700	TraesCS1A01G080700	TRIAE_CS42_1AS_TGACv1_019197_AA0062840	Traes_1AS_94E220218		BRADI_2g11220v3	Os05g0136200	-	11.05	11.87	59.9233	13.03	13.2167	12.3667	93.36	12.9033	9.71	15.1033	77.0833	10.7633	0.277308	1.445	6.66204	2.18557
TraesCS1A03G0200200	PS00141 ASP_PROTEASE Eukaryotic and viral aspartyl proteases active site.	PS50015 SAP_B Saposin B type domain profile.	PS51257 PROKAR_LIPOPROTEIN Prokaryotic membrane lipoprotein lipid attachment site profile.	PS51767 PEPTIDASE_A1 Peptidase family A1 domain profile.										778398	LOC778398	XP_044459100.1	aspartic proteinase	WAP2	taes:778398	K08245	phytepsin [EC:3.4.23.40]	EC:3.4.23.40			BP-GO:0006508-proteolysis | BP-GO:0006629-lipid metabolic process | MF-GO:0004190-aspartic-type endopeptidase activity | MF-GO:0008233-peptidase activity | MF-GO:0016787-hydrolase activity	TraesCS1A02G082000	TraesCS1A01G082000	TRIAE_CS42_1AS_TGACv1_020885_AA0080310	Traes_1AS_1A8023A17	Ta.9156.2.A1_a_at	BRADI_2g36862v3	Os05g0137400	-	34.77	34.11	56.6867	33.3	35.5567	38.77	74.0033	40.4633	30.98	34.2067	59.85	30.83	2.58825	1.8899	1.96806	0.604842
TraesCS1A03G0200500														123096665	LOC123096665	XP_044374387.1	uncharacterized protein LOC123096665		taes:123096665	no KO assigned						TraesCS1A02G082300	TraesCS1A01G082300	TRIAE_CS42_1AS_TGACv1_019457_AA0066770		TaAffx.51805.1.S1_at	BRADI_2g36790v3		AT1G48330	11.3633	12.0367	4.4	11.3867	8.43333	11.28	6.78667	10.49	11.56	9.79	7.64333	8.27667	1.23607	2.44124	0.691689	0.876933
TraesCS1A03G0200700	PS01309 UPF0057 Uncharacterized protein family UPF0057 signature.													123110974	LOC123110974	XP_044387568.1	hydrophobic protein LTI6B		taes:123110974	no KO assigned					CC-GO:0016020-membrane | CC-GO:0016021-integral component of membrane	TraesCS1A02G082500	TraesCS1A01G082500	TRIAE_CS42_1AS_TGACv1_020003_AA0073770	Traes_1AS_3CABBFC7E	Ta.12995.1.S1_at	BRADI_2g36770v3		AT3G05880	6.57667	6.68	34.6833	5.19667	17.8367	13.5867	44.5167	19.0167	7.62333	9.57667	18.78	6.24667	0.185592	1.40176	6.07499	0.828379
TraesCS1A03G0201000	PS51745 PB1 PB1 domain profile.													123190542	LOC123190542	XP_044459143.1	auxin-responsive protein IAA4-like		taes:123190542	K14484	auxin-responsive protein IAA		Auxin-responsive protein [Source:UniProtKB/TrEMBL;Acc:A0A1D5S4S1]		BP-GO:0006351-transcription, DNA-templated | BP-GO:0006355-regulation of transcription, DNA-templated | BP-GO:0009734-auxin-activated signaling pathway | CC-GO:0005634-nucleus | MF-GO:0005515-protein binding	TraesCS1A02G082700	TraesCS1A01G082700	TRIAE_CS42_1AS_TGACv1_020595_AA0078610		Ta.3163.1.S1_at	BRADI_2g11120v3	Os02g0723400	AT3G62100	4.71667	4.66	1.59333	4.41333	5.98	5.99333	1.46667	5.76667	4.95	5.49	1.44333	4.52333	1.16404	0.829779	0.120324	0.606254
TraesCS1A03G0202600														123190597	LOC123190597	XP_044459205.1	uncharacterized protein LOC123190597		taes:123190597	no KO assigned						TraesCS1A02G083300	TraesCS1A01G083300	TRIAE_CS42_1AS_TGACv1_020470_AA0077680	Traes_1AS_AB51FE600	TaAffx.78492.1.S1_at	BRADI_2g36720v3	Os05g0140300	-	0.823333	0.896667	4.24667	1.15667	1.27667	1.15	5.09667	1.09667	1.05333	1.17333	2.08	0.54	0.302343	0.299017	0.425297	0.186756
TraesCS1A03G0205200														123190757	LOC123190757	XP_044459405.1	transcription termination factor MTEF1, chloroplastic-like		taes:123190757	K15032	mTERF domain-containing protein, mitochondrial				BP-GO:0006355-regulation of transcription, DNA-templated | MF-GO:0003690-double-stranded DNA binding	TraesCS1A02G084300	TraesCS1A01G084300	TRIAE_CS42_1AS_TGACv1_018982_AA0057250	Traes_1AS_74E6A4EC7	TaAffx.98182.1.S1_at	BRADI_1g61810v3	Os03g0360600	-	2.97667	6.31	0.786667	3.73333	4.47667	4.91333	0.946667	3.65667	3.20333	4.16	1.1	3.59333	0.355262	0.0981495	0.278348	0.251816
TraesCS1A03G0205300	PS00175 PG_MUTASE Phosphoglycerate mutase family phosphohistidine signature.																								MF-GO:0003824-catalytic activity	TraesCS1A02G084500	TraesCS1A01G084500	TRIAE_CS42_1AS_TGACv1_019701_AA0070210	Traes_1AS_AF3DE09D3		BRADI_2g36640v3	Os05g0141700	AT3G05170	5.14333	4.89	10.1233	5.06333	4.95	5.26333	9.61667	4.50333	4.66333	5.03	7.42333	4.44333	0.666091	0.309246	1.04656	0.494986
TraesCS1A03G0205600																										TraesCS1A02G084600	TraesCS1A01G084600	TRIAE_CS42_1AS_TGACv1_019154_AA0061750	Traes_1AS_F5BFC72C51		BRADI_2g36612v3		-	0	0.393333	14.1067	0	0.396667	0.843333	6.72	1.15	0	0.473333	16.4533	0.543333	0	0.393333	8.747	0
TraesCS1A03G0206200														123087932	LOC123087932	XP_044365984.1	uncharacterized protein LOC123087932		taes:123087932	no KO assigned						TraesCS1A02G084900	TraesCS1A01G084900			Ta.5925.1.S1_at	BRADI_2g36600v3		-	4.02667	3.6	3	4.26667	3.36333	2.28333	1.56	3.27333	4.25667	1.61667	1.37333	2.34667	0.630088	0.744737	0.565892	0.633965
TraesCS1A03G0207900	PS51471 FE2OG_OXY Fe(2+) 2-oxoglutarate dioxygenase domain profile.													123190830	LOC123190830	XP_044459499.1	DIBOA-glucoside dioxygenase BX6-like		taes:123190830	no KO assigned					BP-GO:0055114-oxidation-reduction process | MF-GO:0016491-oxidoreductase activity	TraesCS1A02G085800	TraesCS1A01G085800	TRIAE_CS42_1AS_TGACv1_019737_AA0070810	Traes_1AS_9A1861111	TaAffx.2017.1.S1_at	-	Os03g0690500	-	0.82	0.533333	1.22	0.363333	0.493333	0.433333	1.10667	0.563333	0.493333	0.496667	2.06667	0.656667	0.161658	0.153333	0.342977	0.24127
TraesCS1A03G0209800	PS00131 CARBOXYPEPT_SER_SER Serine carboxypeptidases, serine active site.	PS00560 CARBOXYPEPT_SER_HIS Serine carboxypeptidases, histidine active site.	PS51257 PROKAR_LIPOPROTEIN Prokaryotic membrane lipoprotein lipid attachment site profile.											100037540	LOC100037540	XP_044459522.1	serine carboxypeptidase 2 isoform X2	cbp2,CP-WII,CPDW-II	taes:100037540	no KO assigned			Carboxypeptidase [Source:UniProtKB/TrEMBL;Acc:A0A1D5S4B1]		BP-GO:0006508-proteolysis | MF-GO:0004185-serine-type carboxypeptidase activity	TraesCS1A02G086100	TraesCS1A01G086100	TRIAE_CS42_1AS_TGACv1_020289_AA0076330	Traes_1AS_06ED54842	Ta.15776.1.A1_at	BRADI_2g35197v3	Os05g0268500	-	2.38333	1.96333	5.9	2.64667	2.72667	3.31333	6.25333	3.84333	2.95	2.96	7.06	3.55333	0.355074	0.175721	0.655769	0.493097
TraesCS1A03G0217300	PS00435 PEROXIDASE_1 Peroxidases proximal heme-ligand signature.													123098696	LOC123098696	XP_044376729.1	uncharacterized protein LOC123098696		taes:123098696	no KO assigned						TraesCS1A02G089400	TraesCS1A01G089400	TRIAE_CS42_1AS_TGACv1_019685_AA0069880	Traes_1AS_DC73D9CFE		BRADI_2g39137v3		-	1.03333	1.07667	2.58333	1.52667	1.04333	0.773333	1.86	1.19	1.34333	0.563333	2.47333	1.16	0.241822	0.424905	0.609435	0.616694
TraesCS1A03G0217500	PS51471 FE2OG_OXY Fe(2+) 2-oxoglutarate dioxygenase domain profile.													123191167	LOC123191167	XP_044459892.1	1-aminocyclopropane-1-carboxylate oxidase-like		taes:123191167	K05933	aminocyclopropanecarboxylate oxidase [EC:1.14.17.4]	EC:1.14.17.4			BP-GO:0055114-oxidation-reduction process | MF-GO:0016491-oxidoreductase activity | MF-GO:0046872-metal ion binding	TraesCS1A02G089500	TraesCS1A01G089500	TRIAE_CS42_1AS_TGACv1_019685_AA0069860		Ta.28756.2.S1_at	-		AT1G77330	28.6333	33.1233	235.537	31.0267	47.72	48.2967	278.623	55.84	40.96	48.4367	293.063	42.8533	3.26407	2.46964	46.2325	5.05503
TraesCS1A03G0217700	PS51471 FE2OG_OXY Fe(2+) 2-oxoglutarate dioxygenase domain profile.													123191186	LOC123191186	XP_044459909.1	1-aminocyclopropane-1-carboxylate oxidase-like		taes:123191186	K05933	aminocyclopropanecarboxylate oxidase [EC:1.14.17.4]	EC:1.14.17.4			BP-GO:0055114-oxidation-reduction process | MF-GO:0016491-oxidoreductase activity	TraesCS1A02G089600	TraesCS1A01G089600	TRIAE_CS42_1AS_TGACv1_020114_AA0074820	Traes_1AS_A12B2DC63	Ta.28756.2.S1_at	BRADI_2g35860v3	Os05g0149400	-	65.4033	79.0267	471.39	83.94	100.04	108.327	547.957	115.01	101.833	108.603	568.75	91.1367	8.22252	13.3274	92.813	17.9153
TraesCS1A03G0219300	PS01211 UPF0001 Uncharacterized protein family UPF0001 signature.													123191234	LOC123191234	XP_044459986.1	pyridoxal phosphate homeostasis protein-like		taes:123191234	K06997	PLP dependent protein		Pyridoxal phosphate homeostasis protein [Source:UniProtKB/TrEMBL;Acc:A0A1D5S534]		MF-GO:0030170-pyridoxal phosphate binding	TraesCS1A02G090600	TraesCS1A01G090600	TRIAE_CS42_1AS_TGACv1_020886_AA0080340	Traes_1AS_C19CF8831		BRADI_2g35760v3	Os05g0150000	AT1G11930	22.0633	22.8533	42.9367	22.4733	23.7133	25.55	44.7833	29.7667	24.0967	28.6067	44.5833	24.9133	1.39275	0.817156	0.256926	3.21674
TraesCS1A03G0225800	PS00659 GLYCOSYL_HYDROL_F5 Glycosyl hydrolases family 5 signature.													123191436	LOC123191436	XP_044460111.1	probable glucan endo-1,6-beta-glucosidase B		taes:123191436	no KO assigned					BP-GO:0005975-carbohydrate metabolic process | BP-GO:0007015-actin filament organization | BP-GO:0071704-organic substance metabolic process | MF-GO:0004553-hydrolase activity, hydrolyzing O-glycosyl compounds | MF-GO:0051015-actin filament binding	TraesCS1A02G093300	TraesCS1A01G093300	TRIAE_CS42_1AS_TGACv1_019573_AA0068610	Traes_1AS_C261D2216	Ta.21069.1.S1_x_at	-		-	1.20333	2.36333	3.78	1.9	2.43	3.43	4.28	3.31667	2.88667	2.03	2.4	2.54667	0.433449	0.347483	0.762168	0.460688
TraesCS1A03G0229600	PS00120 LIPASE_SER Lipases, serine active site.													123191521	LOC123191521	XP_044460162.1	triacylglycerol lipase OBL1-like		taes:123191521	no KO assigned					BP-GO:0006629-lipid metabolic process | CC-GO:0016021-integral component of membrane | MF-GO:0016787-hydrolase activity	TraesCS1A02G094700	TraesCS1A01G094700	TRIAE_CS42_1AS_TGACv1_020684_AA0079270	Traes_1AS_6E5DECDA1	Ta.17067.1.S1_at	BRADI_2g35440v3	Os05g0153300	-	21.53	37.7867	40.37	27.84	38.4267	37.9133	35.85	39.7	18.37	19.8433	28.9667	23.0933	3.62361	8.46719	4.32969	3.6541
TraesCS1A03G0230000	PS00488 PAL_HISTIDASE Phenylalanine and histidine ammonia-lyases signature.																						Phenylalanine ammonia-lyase [Source:UniProtKB/TrEMBL;Acc:A0A1D5S372]		BP-GO:0006559-L-phenylalanine catabolic process | BP-GO:0009800-cinnamic acid biosynthetic process | CC-GO:0005737-cytoplasm | MF-GO:0003824-catalytic activity | MF-GO:0016841-ammonia-lyase activity | MF-GO:0045548-phenylalanine ammonia-lyase activity	TraesCS1A02G094900	TraesCS1A01G094900	TRIAE_CS42_1AS_TGACv1_019716_AA0070510	Traes_1AS_6BDC65775	TaAffx.45277.2.S1_at	-		-	0.153333	0.08	2.05333	0.11	0.403333	0.213333	1.42333	0.156667	0.22	0.513333	0.89	0.05	0.0800694	0.08	0.383681	0.11
TraesCS1A03G0231700														123191629	LOC123191629	XP_044460230.1	WAT1-related protein At5g64700-like		taes:123191629	no KO assigned			WAT1-related protein [Source:UniProtKB/TrEMBL;Acc:W4ZWK7]		CC-GO:0016020-membrane | CC-GO:0016021-integral component of membrane | MF-GO:0022857-transmembrane transporter activity	TraesCS1A02G095600	TraesCS1A01G095600	TRIAE_CS42_1AS_TGACv1_020673_AA0079230	Traes_1AS_6B82B6F0D	TaAffx.105485.1.S1_at	BRADI_2g39677v3	Os05g0106200	AT5G64700	1.17333	2.61667	20.88	1.36333	1.66667	1.7	15.1033	1.59667	1.86667	3.07	19.86	1.5	0.210898	0.352578	4.06269	0.24835
TraesCS1A03G0231900	PS00631 CYTOSOL_AP Cytosol aminopeptidase signature.													123191638	LOC123191638	XP_044460247.1	leucine aminopeptidase 2, chloroplastic-like isoform X3		taes:123191638	K01255	leucyl aminopeptidase [EC:3.4.11.1]	EC:3.4.11.1			BP-GO:0006508-proteolysis | BP-GO:0019538-protein metabolic process | CC-GO:0005737-cytoplasm | MF-GO:0004177-aminopeptidase activity | MF-GO:0008235-metalloexopeptidase activity | MF-GO:0030145-manganese ion binding | MF-GO:0070006-metalloaminopeptidase activity	TraesCS1A02G095800	TraesCS1A01G095800	TRIAE_CS42_1AS_TGACv1_020094_AA0074640	Traes_1AS_88CF20B0A		BRADI_3g21200v3		-	2.14333	2.96667	5.88	4.1	3.91	4.86333	11.03	4.69	4.27	4.48667	11.3667	4.94333	0.554056	0.381939	0.525389	0.917842
TraesCS1A03G0232400	PS00036 BZIP_BASIC Basic-leucine zipper (bZIP) domain signature.	PS50217 BZIP Basic-leucine zipper (bZIP) domain profile.	PS51806 DOG1 DOG1 domain profile.											123191714	LOC123191714	XP_044460284.1	transcription factor TGAL1-like		taes:123191714	K14431	transcription factor TGA				BP-GO:0006351-transcription, DNA-templated | BP-GO:0006355-regulation of transcription, DNA-templated | MF-GO:0003700-DNA-binding transcription factor activity | MF-GO:0043565-sequence-specific DNA binding	TraesCS1A02G096300	TraesCS1A01G096300	TRIAE_CS42_1AS_TGACv1_019004_AA0057730	Traes_1AS_412B31FC1		-		-	4.08667	11.89	16.5467	10.4233	14.4633	18.4733	16.4367	15.5667	11.5233	8.57	11.3167	10.0867	1.57371	2.10571	3.33437	3.41806
TraesCS1A03G0233400														123191751	LOC123191751	XP_044460307.1	NAD(P)H-quinone oxidoreductase subunit S, chloroplastic-like		taes:123191751	K00345	NAD(P)H-quinone oxidoreductase subunit S, chloroplastic [EC:7.1.1.-]	EC:7.1.1.-			BP-GO:0009767-photosynthetic electron transport chain	TraesCS1A02G097000	TraesCS1A01G097000	TRIAE_CS42_1AS_TGACv1_020750_AA0079750	Traes_1AS_FBD1793BD	Ta.10093.1.A1_at	BRADI_3g21280v3	Os07g0196200	AT4G23890	35.98	33.6733	12.5967	44.7	35.4667	44.1133	21.03	37.76	42.6167	38.7633	13.3167	42.8033	3.38335	2.93576	2.07806	6.27459
TraesCS1A03G0243500														123102398	LOC123102398	XP_044379712.1	endo-1,3;1,4-beta-D-glucanase-like		taes:123102398	no KO assigned					MF-GO:0016787-hydrolase activity	TraesCS1A02G100100	TraesCS1A01G100100	TRIAE_CS42_1AS_TGACv1_019131_AA0061170	Traes_1AS_1A9A87C6A	Ta.17066.2.S1_s_at	BRADI_3g18680v3	Os11g0275500	-	0.966667	1.15667	3.25667	0.383333	1.10333	0.823333	6.2	1.60333	0.936667	1.42333	2.74	1.04333	0.489228	0.389629	0.332683	0.192729
TraesCS1A03G0249100	PS50404 GST_NTER Soluble glutathione S-transferase N-terminal domain profile.	PS50405 GST_CTER Soluble glutathione S-transferase C-terminal domain profile.												123038652	LOC123038652	XP_044318138.1	glutathione S-transferase 4-like		taes:123038652	K00799	glutathione S-transferase [EC:2.5.1.18]	EC:2.5.1.18			BP-GO:0006749-glutathione metabolic process | MF-GO:0005515-protein binding	TraesCS1A02G102700	TraesCS1A01G102700	TRIAE_CS42_1AS_TGACv1_021532_AA0081830		Ta.14632.1.S1_at	-		-	0.13	1.43667	10.6267	1	0.896667	0.85	11.0233	2.27333	1.85333	1.4	14.4567	1.35333	0.13	0.209152	4.88509	0.283078
TraesCS1A03G0249300	PS50404 GST_NTER Soluble glutathione S-transferase N-terminal domain profile.	PS50405 GST_CTER Soluble glutathione S-transferase C-terminal domain profile.												123102893	LOC123102893	XP_044380318.1	glutathione S-transferase 4-like		taes:123102893	K00799	glutathione S-transferase [EC:2.5.1.18]	EC:2.5.1.18			BP-GO:0006749-glutathione metabolic process | MF-GO:0005515-protein binding	TraesCS1A02G102800	TraesCS1A01G102800	TRIAE_CS42_1AS_TGACv1_019317_AA0064830	Traes_1AS_00BD72553	Ta.30944.1.S1_s_at	BRADI_2g35980v3		-	0.713333	0.903333	4.98	1.67333	1.47	1.57	5.74667	2.54333	2.19333	1.72667	4.98	2.32333	0.409932	0.177044	1.57992	0.519112
TraesCS1A03G0249400	PS50404 GST_NTER Soluble glutathione S-transferase N-terminal domain profile.	PS50405 GST_CTER Soluble glutathione S-transferase C-terminal domain profile.												123102955	LOC123102955	XP_044380398.1	probable glutathione S-transferase GSTF1		taes:123102955	K00799	glutathione S-transferase [EC:2.5.1.18]	EC:2.5.1.18			BP-GO:0006749-glutathione metabolic process | MF-GO:0005515-protein binding	TraesCS1A02G102900	TraesCS1A01G102900	TRIAE_CS42_1AS_TGACv1_019317_AA0064810	Traes_1AS_E91219F7E		-	Os05g0148900	-	0.283333	1.5	2.35	1.66	0.866667	0.793333	2.83667	1.36667	1.09333	1.20667	2.79667	1.19	0.188355	0.195021	0.897051	0.578821
TraesCS1A03G0255000	PS00018 EF_HAND_1 EF-hand calcium-binding domain.	PS50222 EF_HAND_2 EF-hand calcium-binding domain profile.	PS51831 HD HD domain profile.											123038853	LOC123038853	XP_044318215.1	probable GTP diphosphokinase CRSH1, chloroplastic		taes:123038853	K00951	GTP pyrophosphokinase [EC:2.7.6.5]	EC:2.7.6.5			BP-GO:0015969-guanosine tetraphosphate metabolic process | MF-GO:0005509-calcium ion binding	TraesCS1A02G105300	TraesCS1A01G105300	TRIAE_CS42_1AS_TGACv1_020272_AA0076190	Traes_1AS_8081178CD		BRADI_2g34740v3	Os05g0161200	AT3G17470	4.19667	4.7	1.35333	3.94667	6.21333	5.06	2.1	3.92	4.76667	3.53	1.24667	3.74333	1.21244	0.500233	0.211371	0.407199
TraesCS1A03G0256300														123038908	LOC123038908	XP_044318230.1	GDSL esterase/lipase At1g09390-like		taes:123038908	no KO assigned					MF-GO:0016788-hydrolase activity, acting on ester bonds	TraesCS1A02G105800	TraesCS1A01G105800	TRIAE_CS42_1AS_TGACv1_020365_AA0077050		TaAffx.85800.1.S1_at	BRADI_2g34790v3		-	12.27	16.58	46.24	14.46	18.6233	16.54	40.9933	17.42	17.05	17.21	45.0433	15.8267	1.18444	1.31981	1.77827	1.6919
TraesCS1A03G0258600														123039050	LOC123039050	XP_044318296.1	uncharacterized protein LOC123039050		taes:123039050	no KO assigned						TraesCS1A02G106700	TraesCS1A01G106700				-		-	7.25	9.42333	3.22667	8.14333	4.70667	7.12667	2.13667	7.22667	6.71667	6.01667	2.01667	5.71667	0.804073	2.66448	0.274307	0.746555
TraesCS1A03G0260100	PS51294 HTH_MYB Myb-type HTH DNA-binding domain profile.													123039175	LOC123039175	XP_044318383.1	protein REVEILLE 6-like		taes:123039175	no KO assigned					CC-GO:0005634-nucleus | MF-GO:0003677-DNA binding	TraesCS1A02G107700	TraesCS1A01G107700	TRIAE_CS42_1AS_TGACv1_019295_AA0064470			BRADI_2g34670v3	Os05g0162800	-	0	0.0533333	2.83667	0	0.08	0.07	1.74333	0	0	0.13	0.63	0	0	0.0533333	0.7597	0
TraesCS1A03G0266000	PS50011 PROTEIN_KINASE_DOM Protein kinase domain profile.													123039534	LOC123039534	XP_044318599.1	probable serine/threonine-protein kinase PBL12		taes:123039534	no KO assigned					BP-GO:0006468-protein phosphorylation | MF-GO:0004672-protein kinase activity | MF-GO:0005524-ATP binding	TraesCS1A02G110000	TraesCS1A01G110000	TRIAE_CS42_U_TGACv1_642056_AA2110310	Traes_1AS_3FCCD2735	TaAffx.84937.1.S1_at	BRADI_3g37600v3	Os08g0457400	-	0.406667	0.583333	6.71	0.4	0.846667	0.246667	4.52333	0.586667	1.15667	0.62	4.58667	0.68	0.170717	0.243402	2.56956	0.225389
TraesCS1A03G0266900	PS50888 BHLH Myc-type, basic helix-loop-helix (bHLH) domain profile.													123105138	LOC123105138	XP_044383112.1	transcription factor bHLH51-like		taes:123105138	no KO assigned					MF-GO:0046983-protein dimerization activity	TraesCS1A02G110400	TraesCS1A01G110400	TRIAE_CS42_1AS_TGACv1_019894_AA0072590	Traes_1AS_96F0745A2	TaAffx.92552.1.S1_at	BRADI_2g34600v3		-	0.57	1.25	3.96333	1.56	2.05667	2.21667	3.22667	1.71333	1.04	2.27667	3.95	0.953333	0.376076	0.301717	0.939953	0.818189
TraesCS1A03G0267500	PS00375 UDPGT UDP-glycosyltransferases signature.													123039656	LOC123039656	XP_044318660.1	UDP-glycosyltransferase 88B1-like		taes:123039656	no KO assigned					MF-GO:0008194-UDP-glycosyltransferase activity	TraesCS1A02G110800	TraesCS1A01G110800	TRIAE_CS42_1AS_TGACv1_019638_AA0069190			-		-	0.803333	0.856667	2.55	1.56	0.683333	0.696667	2.27	1.19667	0.98	0.62	3.36	1.43333	0.114649	0.18415	0.375011	0.16773
TraesCS1A03G0267900	PS00175 PG_MUTASE Phosphoglycerate mutase family phosphohistidine signature.	PS51166 CBM20 CBM20 (carbohydrate binding type-20) domain profile.												123039667	LOC123039667	XP_044318664.1	6-phosphofructo-2-kinase/fructose-2,6-bisphosphatase-like		taes:123039667	K01103	6-phosphofructo-2-kinase / fructose-2,6-biphosphatase 3 [EC:2.7.1.105 3.1.3.46]	EC:2.7.1.105 3.1.3.46			BP-GO:0006000-fructose metabolic process | BP-GO:0006003-fructose 2,6-bisphosphate metabolic process | MF-GO:0003824-catalytic activity | MF-GO:0003873-6-phosphofructo-2-kinase activity | MF-GO:0005524-ATP binding | MF-GO:0030246-carbohydrate binding | MF-GO:2001070-starch binding	TraesCS1A02G110900	TraesCS1A01G110900	TRIAE_CS42_1AS_TGACv1_019973_AA0073360	Traes_1AS_68C560D6D	Ta.1158.1.S1_at	BRADI_2g34580v3	Os05g0164100	AT1G07110	39.0967	33.01	13.2067	31.0333	48.3833	49.9133	19.81	44.39	37.84	36.6233	11.1733	36.0233	1.90578	1.51276	1.41598	1.604
TraesCS1A03G0283100	PS51819 VOC Vicinal oxygen chelate (VOC) domain profile.													123040228	LOC123040228	XP_044319067.1	uncharacterized protein LOC123040228		taes:123040228	no KO assigned						TraesCS1A02G115700	TraesCS1A01G115700	TRIAE_CS42_1AS_TGACv1_019861_AA0072290	Traes_1AS_93F262E7F	Ta.8571.1.S1_x_at	-		AT1G80160	104.577	128.747	696.707	104.567	107.407	111.923	746.67	120.203	120.233	169.857	759.147	109.6	22.3672	6.93016	18.695	19.1843
TraesCS1A03G0283800														543194	LOC543194	XP_044319079.1	metallothionein-like protein 1	ALI1,MT-1,wali1	taes:543194	no KO assigned			Metallothionein [Source:UniProtKB/TrEMBL;Acc:Q68HV5]	ALI1	MF-GO:0046872-metal ion binding	TraesCS1A02G115900	TraesCS1A01G115900	TRIAE_CS42_1AS_TGACv1_019239_AA0063780		Ta.28399.1.S1_x_at	BRADI_4g09257v3		-	1116.97	1044.99	1843.45	1077.22	1040.23	1227.97	2278.61	1334.65	1058.41	1109.14	2380.96	1056.55	118.871	56.54	263.288	22.1967
TraesCS1A03G0286700														123040416	LOC123040416	XP_044319203.1	uncharacterized protein LOC123040416		taes:123040416	no KO assigned						TraesCS1A02G116900	TraesCS1A01G116900	TRIAE_CS42_U_TGACv1_641361_AA2093040	Traes_1AS_A3DCEEB591	Ta.13152.2.S1_at	-		-	8.33	10.1867	50.4567	8.89	12.19	10.8167	49.0367	12.0533	9.53667	10.6533	41.97	8.57	1.20379	1.89681	3.92891	1.56494
TraesCS1A03G0290100																										TraesCS1A02G118200	TraesCS1A01G118200	TRIAE_CS42_1AS_TGACv1_019030_AA0058410			BRADI_2g34048v3	Os05g0178300	-	9.44	3.23667	0	16.2533	0	0	0	0	0	4.49667	0	2.24667	5.04386	3.23667	0	16.2533
TraesCS1A03G0292200														123106975	LOC123106975	XP_044384958.1	small polypeptide DEVIL 8-like		taes:123106975	no KO assigned						TraesCS1A02G119000	TraesCS1A01G119000	TRIAE_CS42_1AS_TGACv1_019928_AA0072940	Traes_1AS_C2B3C23C7		BRADI_2g34000v3	Os05g0179100	AT4G13395	0.68	3.37667	9.55667	1.88667	3.17	2.18	12.8133	3.16667	0.993333	4.35	11.8067	0.826667	0.68	0.60184	0.436705	0.997202
TraesCS1A03G0293500	PS00375 UDPGT UDP-glycosyltransferases signature.													123166717	LOC123166717	XP_044440784.1	uncharacterized protein LOC123166717		taes:123166717	no KO assigned			Glycosyltransferase [Source:UniProtKB/TrEMBL;Acc:A0A1D5S4H2]		MF-GO:0008194-UDP-glycosyltransferase activity | MF-GO:0016758-transferase activity, transferring hexosyl groups	TraesCS1A02G119300	TraesCS1A01G119300	TRIAE_CS42_1AS_TGACv1_020370_AA0077060	Traes_1AS_F0AF56F02	TaAffx.54664.1.S1_at	BRADI_2g33940v3	Os05g0179950	-	9.59	14.8167	17.09	10.5767	12.27	12.01	14.6767	11.3233	10.1533	12.9633	18.52	14.17	1.15425	0.360386	2.21771	0.814398
TraesCS1A03G0295400	PS00006 CK2_PHOSPHO_SITE Casein kinase II phosphorylation site.	PS00008 MYRISTYL N-myristoylation site.												123040834	LOC123040834	XP_044319515.1	60S ribosomal protein L18a-like protein		taes:123040834	no KO assigned					CC-GO:0016021-integral component of membrane	TraesCS1A02G120400	TraesCS1A01G120400	TRIAE_CS42_U_TGACv1_642737_AA2122460	Traes_1AS_8721D915E		BRADI_2g33657v3		AT5G57060	0.833333	1.62667	2.41	1.44	1.76667	1.00333	1.63667	1.45	1.20333	1.02667	1.55333	1.59333	0.24538	0.397171	0.304467	0.283608
TraesCS1A03G0300100																										TraesCS1A02G121800	TraesCS1A01G121800			Ta.7143.1.S1_x_at	-		-	0.116667	0.343333	4.17667	0.213333	0.656667	0.203333	3.97667	0.316667	0.686667	0.986667	2.18333	0.376667	0.116667	0.173622	0.42978	0.153007
TraesCS1A03G0311100	PS00001 ASN_GLYCOSYLATION N-glycosylation site.	PS00005 PKC_PHOSPHO_SITE Protein kinase C phosphorylation site.	PS00006 CK2_PHOSPHO_SITE Casein kinase II phosphorylation site.	PS00008 MYRISTYL N-myristoylation site.	PS50324 SER_RICH Serine-rich region profile.									123108982	LOC123108982	XP_044386315.1	uncharacterized protein LOC123108982		taes:123108982	no KO assigned						TraesCS1A02G125200	TraesCS1A01G125200	TRIAE_CS42_1AS_TGACv1_020562_AA0078470		Ta.4089.1.S1_at	BRADI_2g33191v3		AT2G03630	312.73	265.9	215.413	276.26	19.5067	7.68333	6.58	8.03	399.77	371.92	305.59	402.977	32.212	45.383	44.6826	15.6787
TraesCS1A03G0312400														123041880	LOC123041880	XP_044320368.1	NDR1/HIN1-like protein 13		taes:123041880	no KO assigned					CC-GO:0016021-integral component of membrane	TraesCS1A02G125700	TraesCS1A01G125700	TRIAE_CS42_1AS_TGACv1_020472_AA0077690	Traes_1AS_CE362714F1	Ta.6043.3.S1_a_at	BRADI_2g33100v3	Os05g0199100	-	6.93667	7.52333	14.8233	8.29	8.32667	6.73667	13.4433	8.57	8.34333	8.46	13.6767	6.93	0.74593	0.586695	0.590038	1.61933
TraesCS1A03G0312900	PS00004 CAMP_PHOSPHO_SITE cAMP- and cGMP-dependent protein kinase phosphorylation site.	PS00005 PKC_PHOSPHO_SITE Protein kinase C phosphorylation site.	PS00006 CK2_PHOSPHO_SITE Casein kinase II phosphorylation site.	PS00008 MYRISTYL N-myristoylation site.										123109243	LOC123109243	XP_044386318.1	uncharacterized protein LOC123109243		taes:123109243	no KO assigned						TraesCS1A02G125900	TraesCS1A01G125900	TRIAE_CS42_1AS_TGACv1_019138_AA0061480	Traes_1AS_343F208CE		BRADI_2g32950v3	Os05g0202300	-	1.46667	2.26667	2.71	1.3	1.89	2.46333	5.31667	2.91333	0.916667	1.74667	3.02	1.29	0.309049	0.390142	1.16207	0.489524
TraesCS1A03G0313300														123041913	LOC123041913	XP_044320405.1	GDSL esterase/lipase At5g45910-like		taes:123041913	no KO assigned					MF-GO:0016788-hydrolase activity, acting on ester bonds	TraesCS1A02G126100	TraesCS1A01G126100	TRIAE_CS42_1AS_TGACv1_019138_AA0061500	Traes_1AS_E9D3DE49C		-	Os05g0210100	-	8.53	6.35667	8.86333	9.00333	4.92	4.24333	9.61	3.64667	5.38667	5.09333	9.07333	4.78	1.03591	0.664939	1.04471	2.5079
TraesCS1A03G0325800														123110707	LOC123110707	XP_044387255.1	bidirectional sugar transporter SWEET3a-like		taes:123110707	K15382	solute carrier family 50 (sugar transporter)		Bidirectional sugar transporter SWEET [Source:UniProtKB/TrEMBL;Acc:W4ZUX2]		BP-GO:0008643-carbohydrate transport | CC-GO:0005886-plasma membrane | CC-GO:0016021-integral component of membrane	TraesCS1A02G129600	TraesCS1A01G129600	TRIAE_CS42_1AS_TGACv1_019191_AA0062660	Traes_1AS_143816DF1		BRADI_2g32230v3	Os05g0214300	AT5G53190	3.71667	2.65	8.12333	2.07667	2.75	2.94	7.56667	3.75	3.03333	2.39	9.88	2.4	0.777717	0.183394	1.09812	0.491845
TraesCS1A03G0377800														123044248	LOC123044248	XP_044322878.1	uncharacterized protein LOC123044248		taes:123044248	no KO assigned					CC-GO:0016021-integral component of membrane	TraesCS1A02G141100	TraesCS1A01G141100	TRIAE_CS42_1AL_TGACv1_001493_AA0031350	Traes_1AL_C8A2D7C80		BRADI_3g09780v3	Os02g0261000	-	3.71	4.69333	12.0267	3.37667	3.02333	3.38333	9.41667	3.52333	2.65667	2.70333	7.45667	2.92	0.861858	0.468413	0.90674	0.223408
TraesCS1A03G0378000	PS00107 PROTEIN_KINASE_ATP Protein kinases ATP-binding region signature.	PS50011 PROTEIN_KINASE_DOM Protein kinase domain profile.												123044265	LOC123044265	XP_044322899.1	serine/threonine-protein kinase PCRK1-like		taes:123044265	no KO assigned					BP-GO:0006468-protein phosphorylation | MF-GO:0004672-protein kinase activity | MF-GO:0005524-ATP binding	TraesCS1A02G141300	TraesCS1A01G141300	TRIAE_CS42_1AL_TGACv1_001230_AA0027390	Traes_1AL_BBDA0E877		BRADI_3g27640v3	Os10g0442800	-	3.72333	3.73667	12.1867	3.92667	3.87	3.43667	11.76	4.05667	3.15667	4.71667	11.24	3.66	0.498709	0.553484	0.298682	0.596834
TraesCS1A03G0380800														123044329	LOC123044329	XP_044322972.1	rubisco accumulation factor 1, chloroplastic-like		taes:123044329	no KO assigned						TraesCS1A02G142000	TraesCS1A01G142000	TRIAE_CS42_1AL_TGACv1_004439_AA0053530		Ta.20786.2.A1_at	BRADI_3g27730v3	Os10g0445600	AT3G04550	10.05	11.4667	4.79333	10.1	11.1967	15.2467	4.44667	11.3967	11.3133	11.4967	4.64667	9.91333	1.63377	0.24037	1.13769	0.646297
TraesCS1A03G0381900														123044359	LOC123044359	XP_044323022.1	silicon efflux transporter LSI2-like		taes:123044359	no KO assigned					BP-GO:0055085-transmembrane transport | CC-GO:0016021-integral component of membrane	TraesCS1A02G142400	TraesCS1A01G142400	TRIAE_CS42_1AL_TGACv1_003662_AA0050940	Traes_1AL_BE4FF7D92	Ta.21321.1.S1_at	BRADI_3g27800v3	Os10g0447900	AT1G02260	7.17667	7.14333	30.55	7.74667	8.03667	5.65667	26.9733	8.42667	6.08	7.24333	29.1033	5.8	0.293561	0.84082	2.10937	0.970401
TraesCS1A03G0384900	PS00675 SIGMA54_INTERACT_1 Sigma-54 interaction domain ATP-binding region A signature.	PS51419 RAB small GTPase Rab1 family profile.												123044679	LOC123044679	XP_044323435.1	ras-related protein RABC2a-like		taes:123044679	K07910	Ras-related protein Rab-18				MF-GO:0003924-GTPase activity | MF-GO:0005525-GTP binding	TraesCS1A02G143100	TraesCS1A01G143100	TRIAE_CS42_1AL_TGACv1_000189_AA0005740	Traes_1AL_20F0BA8DA	TaAffx.19770.1.S1_s_at	BRADI_3g27890v3	Os10g0456600	-	10.86	9.04667	4.35667	9.05	12.45	16.0067	6.91333	13.4633	11.7233	10.79	5.16667	11.1233	0.541695	1.03544	0.628791	1.06308
TraesCS1A03G0385200	PS50089 ZF_RING_2 Zinc finger RING-type profile.	PS51266 ZF_CHY Zinc finger CHY-type profile.	PS51270 ZF_CTCHY Zinc finger CTCHY-type profile.											123044691	LOC123044691	XP_044323455.1	E3 ubiquitin-protein ligase RZFP34-like		taes:123044691	K10144	RING finger and CHY zinc finger domain-containing protein 1 [EC:2.3.2.27]	EC:2.3.2.27			BP-GO:1902456-regulation of stomatal opening | MF-GO:0008270-zinc ion binding | MF-GO:0046872-metal ion binding	TraesCS1A02G143300	TraesCS1A01G143300	TRIAE_CS42_1AL_TGACv1_000412_AA0011510	Traes_1AL_4820D80E2	Ta.2460.3.S1_x_at	BRADI_3g27900v3	Os10g0456800	AT5G22920	135.47	141.467	31.8933	92.84	109.86	110.523	26.77	92.7967	110.033	110.467	27.19	85.6467	22.0169	17.1676	5.22719	14.9887
TraesCS1A03G0387100	PS00098 THIOLASE_1 Thiolases acyl-enzyme intermediate signature.	PS00099 THIOLASE_3 Thiolases active site.	PS00737 THIOLASE_2 Thiolases signature 2.											123044742	LOC123044742	XP_044323522.1	3-ketoacyl-CoA thiolase 2, peroxisomal-like		taes:123044742	K07513	acetyl-CoA acyltransferase 1 [EC:2.3.1.16]	EC:2.3.1.16			MF-GO:0016746-transferase activity, transferring acyl groups | MF-GO:0016747-transferase activity, transferring acyl groups other than amino-acyl groups	TraesCS1A02G143900	TraesCS1A01G143900	TRIAE_CS42_1AL_TGACv1_001320_AA0028620	Traes_1AL_BEE495457	Ta.17133.1.S1_at	BRADI_3g27960v3	Os10g0457600	-	5.09	8.31667	11.29	7.65667	7.19333	6.53667	8.09667	7.37667	4.95333	6.69333	9.88333	5.94333	0.719745	1.31627	1.45108	0.464268
TraesCS1A03G0390500														123044812	LOC123044812	XP_044323627.1	uncharacterized protein LOC123044812		taes:123044812	no KO assigned					MF-GO:0005515-protein binding	TraesCS1A02G144700	TraesCS1A01G144700	TRIAE_CS42_1AL_TGACv1_001796_AA0035280	Traes_1AL_2D33A18FA	TaAffx.71266.1.S1_at	BRADI_3g28050v3	Os07g0170800	-	3.03667	3.15667	1.6	2.44	5.09333	3.84333	2.04667	2.84	4.07667	3.76667	1.91667	2.55	0.189854	0.524479	0.115902	0.155242
TraesCS1A03G0390800	PS50800 SAP SAP motif profile.													123044820	LOC123044820	XP_044323634.1	uncharacterized protein LOC123044820		taes:123044820	no KO assigned			Plastid transcriptionally active 3 [Source:Projected from Arabidopsis thaliana (AT3G04260) UniProtKB/TrEMBL;Acc:F4J3M2]		MF-GO:0005515-protein binding	TraesCS1A02G144800	TraesCS1A01G144800	TRIAE_CS42_1AL_TGACv1_001021_AA0023600	Traes_1AL_31EE3550E		BRADI_3g28060v3	Os10g0462800	AT3G04260	3.42667	4.29667	0.916667	3.89667	3.99333	5.12333	1.16	4.10667	4.5	3.73667	1.05667	3.86	0.15899	0.334182	0.121152	0.552942
TraesCS1A03G0393100														123044889	LOC123044889	XP_044323706.1	uncharacterized protein LOC123044889		taes:123044889	no KO assigned						TraesCS1A02G145800	TraesCS1A01G145800	TRIAE_CS42_1AL_TGACv1_003485_AA0050010	Traes_1AL_55440EF31	TaAffx.80336.2.S1_x_at	BRADI_3g28120v3	Os10g0463800	AT1G07040	26.8867	37.3667	75.3633	28.85	27.6433	29.7367	78.58	31.8	26.9	32.4633	70.8633	26.22	3.99871	4.16049	5.79225	2.55316
TraesCS1A03G0402200																																		7.82667	9.93667	23.0567	9.31333	8.78	7.96333	22.79	10.2433	6.55667	9.02333	16.69	7.21333	1.65723	0.756512	1.03437	2.21363
TraesCS1A03G0403400														123045108	LOC123045108	XP_044323986.1	receptor-like protein EIX2		taes:123045108	no KO assigned					CC-GO:0016021-integral component of membrane | MF-GO:0005515-protein binding	TraesCS1A02G150100	TraesCS1A01G150100	TRIAE_CS42_1AL_TGACv1_000265_AA0007720	Traes_1AL_EEF9D88DA	Ta.4479.2.S1_a_at	BRADI_3g28390v3	Os10g0469700	-	3.14667	2.70667	8.39667	4.47	4.03333	3.57	6.86667	4.99	5.56	3.50667	8.34667	4.19	0.2627	0.428343	1.26688	1.10564
TraesCS1A03G0404300														123045122	LOC123045122	XP_044324004.1	protein NRT1/ PTR FAMILY 5.2-like		taes:123045122	no KO assigned					BP-GO:0055085-transmembrane transport | CC-GO:0016020-membrane | CC-GO:0016021-integral component of membrane | MF-GO:0022857-transmembrane transporter activity	TraesCS1A02G150400	TraesCS1A01G150400	TRIAE_CS42_1AL_TGACv1_000124_AA0004070	Traes_1AL_3996E29ED	Ta.8453.1.S1_at	BRADI_3g28410v3	Os10g0470700	AT5G46050	2.92667	2.04667	1.22333	2.91333	2.62333	3.27	0.76	3.33	2.67	2.22333	1.74	3.12333	0.68921	0.0290593	0.12441	0.624562
TraesCS1A03G0405700														123045158	LOC123045158	XP_044324037.1	cyanate hydratase-like		taes:123045158	K01725	cyanate lyase [EC:4.2.1.104]	EC:4.2.1.104	Cyanate hydratase [Source:UniProtKB/TrEMBL;Acc:A0A1D5RYU8]		BP-GO:0009439-cyanate metabolic process | MF-GO:0003677-DNA binding | MF-GO:0008824-cyanate hydratase activity	TraesCS1A02G151000	TraesCS1A01G151000	TRIAE_CS42_1AL_TGACv1_002996_AA0047010	Traes_1AL_136EC2A52	Ta.22734.1.S1_s_at	BRADI_3g28470v3	Os10g0471300	AT3G23490	7.97333	10.1467	15.7867	9.70667	8.99667	8.59333	16.1067	7.33	6.99	7.94333	16.26	7.29333	0.718339	0.523874	1.97174	0.588114
TraesCS1A03G0409800														123117142	LOC123117142	XP_044393935.1	ribonuclease 1-like		taes:123117142	K01166	ribonuclease T2 [EC:4.6.1.19]	EC:4.6.1.19			MF-GO:0003723-RNA binding | MF-GO:0033897-ribonuclease T2 activity	TraesCS1A02G152600	TraesCS1A01G152600	TRIAE_CS42_1AL_TGACv1_000853_AA0020390	Traes_1AL_A785A010E	Ta.26907.1.S1_at	-	Os09g0538000	-	1.84	1.09333	9.97667	1.26333	8.08	7.93	41.28	12.3233	1.05667	3.00333	5.63667	1.93667	0.543722	0.367711	1.28963	0.631673
TraesCS1A03G0410200														542947	LOC542947	XP_044324408.1	ribonuclease 1		taes:542947	K01166	ribonuclease T2 [EC:4.6.1.19]	EC:4.6.1.19			BP-GO:0090502-RNA phosphodiester bond hydrolysis, endonucleolytic | MF-GO:0003723-RNA binding | MF-GO:0033897-ribonuclease T2 activity	TraesCS1A02G152800	TraesCS1A01G152800	TRIAE_CS42_1AL_TGACv1_000888_AA0021140	Traes_1AL_A48A8840C	Ta.10480.1.S1_a_at	-	Os09g0537700	-	3.07333	2.55333	10.1	2.24333	4.50667	2.97667	24.4767	3.98	1.71	2.65333	5.73333	1.78	0.429431	0.3444	1.18323	0.434063
TraesCS1A03G0411300														123045454	LOC123045454	XP_044324445.1	long-chain-alcohol oxidase FAO2-like		taes:123045454	K17756	long-chain-alcohol oxidase [EC:1.1.3.20]	EC:1.1.3.20	Long-chain-alcohol oxidase [Source:UniProtKB/TrEMBL;Acc:A0A1D5RPN0]		BP-GO:0055114-oxidation-reduction process | CC-GO:0016020-membrane | MF-GO:0016614-oxidoreductase activity, acting on CH-OH group of donors | MF-GO:0046577-long-chain-alcohol oxidase activity | MF-GO:0050660-flavin adenine dinucleotide binding	TraesCS1A02G153100	TraesCS1A01G153100	TRIAE_CS42_1AL_TGACv1_000111_AA0003680			BRADI_3g28677v3	Os10g0475100	-	13.4733	17.9967	23.63	15.38	16.0833	15.9633	25.0033	17.7067	11.8033	13.51	21.93	12.47	0.546453	1.08828	1.45974	2.29915
TraesCS1A03G0419300														123045860	LOC123045860	XP_044325021.1	probable cytokinin riboside 5'-monophosphate phosphoribohydrolase LOGL10		taes:123045860	K22522	cytokinin riboside 5'-monophosphate phosphoribohydrolase [EC:3.2.2.-]	EC:3.2.2.-	Cytokinin riboside 5'-monophosphate phosphoribohydrolase [Source:UniProtKB/TrEMBL;Acc:A0A1D5RPF2]		BP-GO:0009691-cytokinin biosynthetic process | MF-GO:0016787-hydrolase activity	TraesCS1A02G156100	TraesCS1A01G156100	TRIAE_CS42_1AL_TGACv1_000076_AA0002640	Traes_1AL_DBFD7C798		BRADI_3g28900v3	Os10g0479500	AT2G37210	9.49667	11.6233	23.67	6.96667	8.1	9.76	25.83	10.14	5.51333	8.93	15.6167	7.05667	1.35746	1.37019	1.377	1.37429
TraesCS1A03G0419600														123045902	LOC123045902	XP_044325079.1	UDP-xylose transporter 1-like		taes:123045902	K15285	solute carrier family 35, member E3				CC-GO:0016021-integral component of membrane	TraesCS1A02G156400	TraesCS1A01G156400	TRIAE_CS42_1AL_TGACv1_001182_AA0026600	Traes_1AL_AB89C36F8	Ta.4366.1.A1_at	BRADI_3g28920v3	Os10g0479700	-	4.79333	5.23333	36.3	8.81667	6.34667	5.42667	34.0433	6.2	7.27333	7.68	30.6633	6.96667	0.397674	0.152352	3.20127	1.35732
TraesCS1A03G0428200														123046153	LOC123046153	XP_044325384.1	uncharacterized protein LOC123046153		taes:123046153	no KO assigned					CC-GO:0016021-integral component of membrane	TraesCS1A02G158600	TraesCS1A01G158600	TRIAE_CS42_1AL_TGACv1_002879_AA0045800	Traes_1AL_D2D434A29		BRADI_1g54440v3		-	36.7	36.3733	70.8467	33.8633	37.0533	37.18	81.4533	41.35	38.2	36.3633	81.3667	37.11	2.78641	4.05445	6.70383	3.43206
TraesCS1A03G0439100														123120005	LOC123120005	XP_044395958.1	putative GEM-like protein 8		taes:123120005	no KO assigned						TraesCS1A02G162500	TraesCS1A01G162500	TRIAE_CS42_1AL_TGACv1_000793_AA0019210	Traes_1AL_EABE06C30	Ta.26830.1.A1_at	BRADI_3g29460v3	Os10g0489000	-	0.31	0.526667	2.71	0.673333	0.723333	1.10667	2.69667	0.99	0.593333	0.723333	1.66	0.583333	0.159478	0.02848	0.739797	0.673333
TraesCS1A03G0440600														123120164	LOC123120164	XP_044396126.1	uncharacterized protein LOC123120164		taes:123120164	no KO assigned						TraesCS1A02G163000	TraesCS1A01G163000	TRIAE_CS42_1AL_TGACv1_001202_AA0026890			BRADI_3g29430v3		-	4.16333	6.8	0.65	6.35	4.99333	5.83333	1.04333	6.62333	3.36333	3.07667	0.633333	4.76	0.989955	0.748421	0.182483	0.922623
TraesCS1A03G0450700																										TraesCS1A02G166100	TraesCS1A01G166100	TRIAE_CS42_1AL_TGACv1_002075_AA0038500	Traes_1AL_723984393	Ta.192.1.S1_at	-		-	12.8433	11.2767	3.13	20.61	18.9867	17.2033	4.48667	30.31	26.5867	16.3533	4.89333	34.5967	1.43479	1.10419	1.06228	3.01281
TraesCS1A03G0452400														123047066	LOC123047066	XP_044326500.1	NDR1/HIN1-like protein 6		taes:123047066	no KO assigned						TraesCS1A02G167100	TraesCS1A01G167100	TRIAE_CS42_1AL_TGACv1_000158_AA0005040	Traes_1AL_0A12DA18E	TaAffx.105935.1.S1_at	BRADI_3g29620v3		AT1G65690	0.62	0.476667	2.95667	0.21	0.353333	0.493333	3.2	0.186667	0.143333	0.513333	1.73333	0.816667	0.335012	0.266104	1.38444	0.21
TraesCS1A03G0454100	PS00131 CARBOXYPEPT_SER_SER Serine carboxypeptidases, serine active site.	PS00178 AA_TRNA_LIGASE_I Aminoacyl-transfer RNA synthetases class-I signature.												123047117	LOC123047117	XP_044326546.1	serine carboxypeptidase-like 51		taes:123047117	K09646	serine carboxypeptidase 1 [EC:3.4.16.-]	EC:3.4.16.-	Carboxypeptidase [Source:UniProtKB/TrEMBL;Acc:A0A1D5RVQ7]		BP-GO:0006508-proteolysis | MF-GO:0004185-serine-type carboxypeptidase activity	TraesCS1A02G168100	TraesCS1A01G168100	TRIAE_CS42_1AL_TGACv1_001661_AA0033730	Traes_1AL_16EAFFACD		BRADI_1g60600v3	Os03g0393700	-	10.96	12.7633	20.3133	15.1167	16.06	15.42	30.62	18.8233	14.32	18.06	29.85	18.0733	1.86615	1.47662	3.17565	4.72741
TraesCS1A03G0459500	PS00099 THIOLASE_3 Thiolases active site.	PS51371 CBS CBS domain profile.												123047340	LOC123047340	XP_044326804.1	CBS domain-containing protein CBSX5-like		taes:123047340	no KO assigned						TraesCS1A02G170000	TraesCS1A01G170000	TRIAE_CS42_1AL_TGACv1_002674_AA0044350		Ta.8275.1.S1_s_at	BRADI_3g30017v3	Os10g0499400	AT4G27460	8.01333	10.2433	22.3733	8.71333	10.03	7.77333	19.79	8.25333	7.85333	8.96333	21.5333	10.12	1.12289	0.750785	1.54978	0.509161
TraesCS1A03G0461300														123047424	LOC123047424	XP_044326913.1	protochlorophyllide reductase B, chloroplastic		taes:123047424	K00218	protochlorophyllide reductase [EC:1.3.1.33]	EC:1.3.1.33	NADPH-protochlorophyllide oxidoreductase [Source:UniProtKB/TrEMBL;Acc:A0A341NLQ7]		BP-GO:0015979-photosynthesis | BP-GO:0015995-chlorophyll biosynthetic process | BP-GO:0055114-oxidation-reduction process | CC-GO:0009507-chloroplast | MF-GO:0016630-protochlorophyllide reductase activity	TraesCS1A02G171000	TraesCS1A01G171000	TRIAE_CS42_1AL_TGACv1_000279_AA0007970	Traes_1AL_BB3D071F8	Ta.3258.2.S1_x_at	BRADI_3g57380v3	Os10g0496900	AT5G54190	51.7933	52.51	14.8733	54.36	53.23	62.2	18.9467	54.1033	61.99	60.0533	17.8167	59.37	3.42004	1.5954	0.663434	5.54852
TraesCS1A03G0461700														123047457	LOC123047457	XP_044326954.1	1-acyl-sn-glycerol-3-phosphate acyltransferase LPAT1, chloroplastic-like		taes:123047457	K00655	1-acyl-sn-glycerol-3-phosphate acyltransferase [EC:2.3.1.51]	EC:2.3.1.51	1-acyl-sn-glycerol-3-phosphate acyltransferase [Source:UniProtKB/TrEMBL;Acc:A0A1D5RUR7]		BP-GO:0006655-phosphatidylglycerol biosynthetic process | BP-GO:0008654-phospholipid biosynthetic process | BP-GO:0009793-embryo development ending in seed dormancy | CC-GO:0009941-chloroplast envelope | CC-GO:0016020-membrane | CC-GO:0016021-integral component of membrane | MF-GO:0003841-1-acylglycerol-3-phosphate O-acyltransferase activity | MF-GO:0016746-transferase activity, transferring acyl…	TraesCS1A02G171200	TraesCS1A01G171200	TRIAE_CS42_1AL_TGACv1_001381_AA0029660	Traes_1AL_0BEA9D7FE		BRADI_3g29900v3	Os10g0497100	AT4G30580	2.63333	3.39667	5.16667	3.27	2.95333	2.77	5.84667	2.52667	4.14333	2.99	5.08667	3.16667	0.309426	0.213411	0.676667	0.534634
TraesCS1A03G0468700														123048034	LOC123048034	XP_044327192.1	benzyl alcohol O-benzoyltransferase-like		taes:123048034	K19861	benzyl alcohol O-benzoyltransferase [EC:2.3.1.196 2.3.1.232]	EC:2.3.1.196 2.3.1.232			MF-GO:0016747-transferase activity, transferring acyl groups other than amino-acyl groups	TraesCS1A02G173800	TraesCS1A01G173800	TRIAE_CS42_1AL_TGACv1_000110_AA0003650		Ta.29307.1.A1_at	BRADI_3g30220v3		AT5G17540	0.336667	0.576667	1.71	0.873333	0.643333	0.456667	1.31667	0.603333	0.736667	1.00333	2.69	0.473333	0.0851143	0.129915	0.23094	0.129142
TraesCS1A03G0478300	PS00107 PROTEIN_KINASE_ATP Protein kinases ATP-binding region signature.	PS00108 PROTEIN_KINASE_ST Serine/Threonine protein kinases active-site signature.	PS50011 PROTEIN_KINASE_DOM Protein kinase domain profile.											123048431	LOC123048431	XP_044327473.1	salt tolerance receptor-like cytoplasmic kinase 1		taes:123048431	no KO assigned					BP-GO:0006468-protein phosphorylation | MF-GO:0004672-protein kinase activity | MF-GO:0004674-protein serine/threonine kinase activity | MF-GO:0005524-ATP binding	TraesCS1A02G177000	TraesCS1A01G177000	TRIAE_CS42_1AL_TGACv1_001393_AA0029940	Traes_1AL_494A2BAD5		BRADI_3g30490v3	Os10g0516200	AT1G33260	3.90667	6.42333	17.5433	5.52667	4.87667	5.18333	13.1167	6.03	4.25333	5.43667	14.39	4.03	1.16554	1.41056	1.47094	0.540072
TraesCS1A03G0478400	PS00086 CYTOCHROME_P450 Cytochrome P450 cysteine heme-iron ligand signature.													123048441	LOC123048441	XP_044327480.1	cytochrome P450 89A2-like		taes:123048441	K24184	cytochrome P450 family 89 subfamily A [EC:1.14.-.-]	EC:1.14.-.-			BP-GO:0055114-oxidation-reduction process | CC-GO:0016021-integral component of membrane | MF-GO:0004497-monooxygenase activity | MF-GO:0005506-iron ion binding | MF-GO:0016705-oxidoreductase activity, acting on paired donors, with incorporation or reduction of molecular oxygen | MF-GO:0020037-heme binding	TraesCS1A02G177100	TraesCS1A01G177100	TRIAE_CS42_1AL_TGACv1_000299_AA0008280	Traes_1AL_1BD26E1C2	TaAffx.27133.1.S1_at	BRADI_3g30510v3	Os10g0515200	-	4.52333	5.69667	17.7367	4.91667	5.19	5.79	15.5733	6.51	5.11	4.78	15.7733	5.46333	0.407035	0.26308	4.33592	0.892829
TraesCS1A03G0478900	PS00086 CYTOCHROME_P450 Cytochrome P450 cysteine heme-iron ligand signature.													123048452	LOC123048452	XP_044327491.1	cytochrome P450 89A2-like		taes:123048452	K24184	cytochrome P450 family 89 subfamily A [EC:1.14.-.-]	EC:1.14.-.-			BP-GO:0055114-oxidation-reduction process | CC-GO:0016021-integral component of membrane | MF-GO:0004497-monooxygenase activity | MF-GO:0005506-iron ion binding | MF-GO:0016705-oxidoreductase activity, acting on paired donors, with incorporation or reduction of molecular oxygen | MF-GO:0020037-heme binding	TraesCS1A02G177300	TraesCS1A01G177300	TRIAE_CS42_1AL_TGACv1_003747_AA0051340	Traes_1AL_3A1D8DC66	Ta.8564.1.S1_x_at	-		AT1G64940	5.25	6.23333	28.3067	5.54	6.45333	7.78333	28.63	7.96667	5.02	6.66	27.56	6.14333	0.168028	0.479386	7.13029	0.231805
TraesCS1A03G0487700														123048811	LOC123048811	XP_044327779.1	methionine gamma-lyase-like		taes:123048811	K01761	methionine-gamma-lyase [EC:4.4.1.11]	EC:4.4.1.11	Methionine gamma-lyase [Source:Projected from Arabidopsis thaliana (AT1G64660) UniProtKB/Swiss-Prot;Acc:Q9SGU9]		BP-GO:0019346-transsulfuration | MF-GO:0003824-catalytic activity | MF-GO:0030170-pyridoxal phosphate binding	TraesCS1A02G181000	TraesCS1A01G181000			Ta.23112.1.S1_x_at	BRADI_3g30860v3	Os10g0517500	AT1G64660	18.5867	29.81	187.85	25.3467	21.0833	26.4733	201.78	29.95	19.2033	38.8333	243.093	23.8867	1.82397	1.72175	32.7516	2.92524
TraesCS1A03G0488900	PS00191 CYTOCHROME_B5_1 Cytochrome b5 family, heme-binding domain signature.	PS50255 CYTOCHROME_B5_2 Cytochrome b5 family, heme-binding domain profile.												123048864	LOC123048864	XP_044327827.1	cytochrome b5-like		taes:123048864	K23490	cytochrome b5		CB5-E [Source:Projected from Arabidopsis thaliana (AT5G53560) UniProtKB/TrEMBL;Acc:A0A178USU5]		MF-GO:0020037-heme binding | MF-GO:0046872-metal ion binding	TraesCS1A02G181500	TraesCS1A01G181500	TRIAE_CS42_1AL_TGACv1_003147_AA0048220		Ta.18602.1.S1_at	BRADI_3g30890v3		AT5G53560	44.19	40.8367	63.88	40.64	44.5433	41.8567	65.51	49.4733	37.6967	40.0433	64.0767	43.0167	1.62077	3.55453	1.80248	1.0938
TraesCS1A03G0490100														123048910	LOC123048910	XP_044327864.1	pectinesterase 31-like		taes:123048910	K01051	pectinesterase [EC:3.1.1.11]	EC:3.1.1.11			BP-GO:0042545-cell wall modification | BP-GO:0045490-pectin catabolic process | CC-GO:0005618-cell wall | MF-GO:0030599-pectinesterase activity | MF-GO:0045330-aspartyl esterase activity | MF-GO:0052689-carboxylic ester hydrolase activity	TraesCS1A02G182100	TraesCS1A01G182100	TRIAE_CS42_1AL_TGACv1_002242_AA0039980	Traes_1AL_E9BA105D1	Ta.13308.1.S1_at	BRADI_3g24750v3	Os10g0407000	AT3G29090	2.22333	4.74	5.03	6.71333	3.33333	4.75667	5.23333	5.25667	5.75	4.38667	5.38	5.67	0.703002	0.340196	0.404145	0.678732
TraesCS1A03G0491400	PS00004 CAMP_PHOSPHO_SITE cAMP- and cGMP-dependent protein kinase phosphorylation site.	PS00005 PKC_PHOSPHO_SITE Protein kinase C phosphorylation site.	PS00006 CK2_PHOSPHO_SITE Casein kinase II phosphorylation site.	PS00008 MYRISTYL N-myristoylation site.	PS00009 AMIDATION Amidation site.									123123986	LOC123123986	XP_044400636.1	uncharacterized protein LOC123123986		taes:123123986	no KO assigned					MF-GO:0005515-protein binding	TraesCS1A02G182600	TraesCS1A01G182600	TRIAE_CS42_1AL_TGACv1_000504_AA0013540			BRADI_3g31350v3	Os10g0520100	-	0.736667	1.26333	1.58333	0.653333	1.02667	0.926667	1.92333	0.64	0.603333	0.583333	2.31667	0.266667	0.196158	0.0833333	0.198858	0.128755
TraesCS1A03G0494500	PS00197 2FE2S_FER_1 2Fe-2S ferredoxin-type iron-sulfur binding region signature.	PS51085 2FE2S_FER_2 2Fe-2S ferredoxin-type iron-sulfur binding domain profile.	PS51387 FAD_PCMH PCMH-type FAD-binding domain profile.											123049061	LOC123049061	XP_044327995.1	xanthine dehydrogenase isoform X1		taes:123049061	K00106	xanthine dehydrogenase/oxidase [EC:1.17.1.4 1.17.3.2]	EC:1.17.1.4 1.17.3.2			BP-GO:0055114-oxidation-reduction process | MF-GO:0005506-iron ion binding | MF-GO:0009055-electron transfer activity | MF-GO:0016491-oxidoreductase activity | MF-GO:0046872-metal ion binding | MF-GO:0050660-flavin adenine dinucleotide binding | MF-GO:0051536-iron-sulfur cluster binding | MF-GO:0051537-2 iron, 2 sulfur cluster binding | MF-GO:0071949-FAD binding	TraesCS1A02G183800	TraesCS1A01G183800			Ta.27265.1.S1_x_at	BRADI_1g15800v3	Os03g0429800	AT4G34890	18.3467	21.8	47.8333	19.09	18.1933	20.2433	52.4333	20.8033	17.33	23.1867	45.79	20.7233	2.33932	0.60575	0.874763	1.1773
TraesCS1A03G0498700														123049313	LOC123049313	XP_044328184.1	protein SAR DEFICIENT 4-like		taes:123049313	no KO assigned			Protein SAR DEFICIENT 4 [Source:Projected from Arabidopsis thaliana (AT5G52810) UniProtKB/Swiss-Prot;Acc:Q9FLY0]		BP-GO:0009627-systemic acquired resistance | BP-GO:0062034-L-pipecolic acid biosynthetic process | BP-GO:1901672-positive regulation of systemic acquired resistance | CC-GO:0009507-chloroplast | MF-GO:0062046-dehydropipecolic acid reductase	TraesCS1A02G184900	TraesCS1A01G184900	TRIAE_CS42_1AL_TGACv1_001143_AA0025830			BRADI_3g31980v3	Os10g0533200	AT5G52810	3.61667	4.94333	7.42667	7.36333	4.61667	5.10333	7.66333	6.47667	4.77333	6.41	7.96333	5.73667	0.360432	0.188532	0.584846	1.05807
TraesCS1A03G0500900	PS50846 HMA_2 Heavy-metal-associated domain profile.													123125426	LOC123125426	XP_044401883.1	heavy metal-associated isoprenylated plant protein 39-like		taes:123125426	no KO assigned					BP-GO:0030001-metal ion transport | MF-GO:0046872-metal ion binding	TraesCS1A02G185700	TraesCS1A01G185700	TRIAE_CS42_1AL_TGACv1_000743_AA0018220	Traes_1AL_1F3FBE952		BRADI_3g31920v3	Os10g0532300	-	9.11667	10.69	2.98667	6.96	10.25	8.78	6.64667	11.69	10.1933	10.2033	6.43333	9.40333	1.60538	1.64394	1.35893	0.921213
TraesCS1A03G0501600	PS50404 GST_NTER Soluble glutathione S-transferase N-terminal domain profile.	PS50405 GST_CTER Soluble glutathione S-transferase C-terminal domain profile.												123049405	LOC123049405	XP_044328264.1	probable glutathione S-transferase GSTU6		taes:123049405	K00799	glutathione S-transferase [EC:2.5.1.18]	EC:2.5.1.18			BP-GO:0006749-glutathione metabolic process | MF-GO:0005515-protein binding	TraesCS1A02G186100	TraesCS1A01G186100	TRIAE_CS42_1AL_TGACv1_002955_AA0046720	Traes_1AL_657856E06	Ta.3679.1.S1_x_at	BRADI_3g31880v3	Os10g0530900	-	6.54	11.45	308.24	15.1933	16.1167	14.84	338.357	19.53	18.36	28.08	370.013	14.3	0.613379	1.47025	122.944	1.57824
TraesCS1A03G0501700	PS50404 GST_NTER Soluble glutathione S-transferase N-terminal domain profile.	PS50405 GST_CTER Soluble glutathione S-transferase C-terminal domain profile.												123125634	LOC123125634	XP_044402069.1	probable glutathione S-transferase GSTU6		taes:123125634	K00799	glutathione S-transferase [EC:2.5.1.18]	EC:2.5.1.18			BP-GO:0006749-glutathione metabolic process | MF-GO:0005515-protein binding	TraesCS1A02G186200	TraesCS1A01G186200	TRIAE_CS42_1AL_TGACv1_000725_AA0017990		Ta.3679.1.S1_x_at	BRADI_3g31870v3		-	1.64333	1.46333	4.63333	1.39	2.06	1.63333	3.39667	1.33667	1.33	0.836667	4.10333	1.22	0.445621	0.47876	0.876857	0.357957
TraesCS1A03G0501800	PS50404 GST_NTER Soluble glutathione S-transferase N-terminal domain profile.	PS50405 GST_CTER Soluble glutathione S-transferase C-terminal domain profile.												123049437	LOC123049437	XP_044328292.1	probable glutathione S-transferase GSTU6		taes:123049437	K00799	glutathione S-transferase [EC:2.5.1.18]	EC:2.5.1.18			BP-GO:0006749-glutathione metabolic process | MF-GO:0005515-protein binding	TraesCS1A02G186300	TraesCS1A01G186300	TRIAE_CS42_1AL_TGACv1_000725_AA0017980	Traes_1AL_8955C1103	TaAffx.108243.1.S1_at	BRADI_3g31860v3		-	0.16	0.07	3.91667	0.266667	0	0.316667	4.01333	0.37	0.26	0.343333	3.01667	0.303333	0.16	0.07	1.95733	0.153007
TraesCS1A03G0501900	PS50404 GST_NTER Soluble glutathione S-transferase N-terminal domain profile.	PS50405 GST_CTER Soluble glutathione S-transferase C-terminal domain profile.												123049427	LOC123049427	XP_044328284.1	probable glutathione S-transferase GSTU6		taes:123049427	K00799	glutathione S-transferase [EC:2.5.1.18]	EC:2.5.1.18			BP-GO:0006749-glutathione metabolic process | MF-GO:0005515-protein binding	TraesCS1A02G186400	TraesCS1A01G186400	TRIAE_CS42_1AL_TGACv1_000725_AA0017970	Traes_1AL_C40703A29		BRADI_3g31841v3		-	0.23	0.923333	32.6667	1.51333	1.28333	0.986667	55.22	2.53667	0.886667	1.82667	53.1733	2.12333	0.117898	0.166966	15.355	0.366803
TraesCS1A03G0502000	PS50404 GST_NTER Soluble glutathione S-transferase N-terminal domain profile.	PS50405 GST_CTER Soluble glutathione S-transferase C-terminal domain profile.												123049416	LOC123049416	XP_044328274.1	probable glutathione S-transferase GSTU6		taes:123049416	K00799	glutathione S-transferase [EC:2.5.1.18]	EC:2.5.1.18			BP-GO:0006749-glutathione metabolic process | MF-GO:0005515-protein binding	TraesCS1A02G186500	TraesCS1A01G186500	TRIAE_CS42_1AL_TGACv1_000725_AA0017960	Traes_1AL_1A9EB2CBB		BRADI_3g31820v3	Os10g0529400	-	0.916667	1.59333	17.92	1.42	1.54	2.3	28.89	4.77667	1.10667	2.17	29.2767	2.64667	0.153007	0.447599	7.09621	0.288271
TraesCS1A03G0502500	PS50404 GST_NTER Soluble glutathione S-transferase N-terminal domain profile.	PS50405 GST_CTER Soluble glutathione S-transferase C-terminal domain profile.												123049448	LOC123049448	XP_044328299.1	probable glutathione S-transferase GSTU6		taes:123049448	K00799	glutathione S-transferase [EC:2.5.1.18]	EC:2.5.1.18			BP-GO:0006749-glutathione metabolic process | MF-GO:0005515-protein binding	TraesCS1A02G186600	TraesCS1A01G186600	TRIAE_CS42_1AL_TGACv1_001900_AA0036420	Traes_1AL_CC4CF4E71	TaAffx.112528.1.S1_at	BRADI_3g31777v3	Os10g0528300	-	0.106667	0.566667	0.103333	0	2.86667	1.61667	47.2033	5.1	0	0	0.163333	0	0.106667	0.566667	0.103333	0
TraesCS1A03G0502600	PS50404 GST_NTER Soluble glutathione S-transferase N-terminal domain profile.	PS50405 GST_CTER Soluble glutathione S-transferase C-terminal domain profile.												123049460	LOC123049460	XP_044328309.1	probable glutathione S-transferase GSTU6		taes:123049460	K00799	glutathione S-transferase [EC:2.5.1.18]	EC:2.5.1.18			BP-GO:0006749-glutathione metabolic process | MF-GO:0005515-protein binding	TraesCS1A02G186700	TraesCS1A01G186700	TRIAE_CS42_1AL_TGACv1_001900_AA0036430	Traes_1AL_C64C85707		BRADI_3g31727v3	Os10g0527800	-	0.493333	2.02	19.84	3.44333	3.08	3.04667	49.3233	7.32333	2.06667	2.53333	23.3567	3.16333	0.261428	0.756395	7.61211	1.09109
TraesCS1A03G0503000	PS50404 GST_NTER Soluble glutathione S-transferase N-terminal domain profile.	PS50405 GST_CTER Soluble glutathione S-transferase C-terminal domain profile.												123125947	LOC123125947	XP_044402344.1	glutathione S-transferase U17-like		taes:123125947	K00799	glutathione S-transferase [EC:2.5.1.18]	EC:2.5.1.18			BP-GO:0006749-glutathione metabolic process | MF-GO:0005515-protein binding	TraesCS1A02G187000	TraesCS1A01G187000	TRIAE_CS42_1AL_TGACv1_003203_AA0048670	Traes_1AL_2103C5913	Ta.3118.1.S1_at	BRADI_3g31704v3	Os10g0525800	AT1G10370	0.84	0.986667	10.1333	1.67	2.38333	3.07	20.4933	2.02667	1.32333	1.76333	18.8633	1.92	0.305123	0.587717	3.87866	1.23557
TraesCS1A03G0506700														123049653	LOC123049653	XP_044328488.1	RHOMBOID-like protein 2	rhomboid	taes:123049653	no KO assigned			Rhomboid-like protein [Source:UniProtKB/TrEMBL;Acc:A0A341NWP9]		BP-GO:0006508-proteolysis | CC-GO:0016020-membrane | CC-GO:0016021-integral component of membrane | MF-GO:0004252-serine-type endopeptidase activity | MF-GO:0008233-peptidase activity | MF-GO:0016787-hydrolase activity	TraesCS1A02G188900	TraesCS1A01G188900	TRIAE_CS42_1AL_TGACv1_001886_AA0036260	Traes_1AL_7A1829EE1	Ta.7470.1.S1_at	-	Os10g0521900	-	2.81	3.98667	13.4667	4.14333	4.40333	3.78333	10.64	4.58333	4.57667	4.66333	9.20667	4.98	0.254034	0.540257	0.923784	0.333783
TraesCS1A03G0507600														123049684	LOC123049684	XP_044328513.1	uncharacterized protein LOC123049684		taes:123049684	no KO assigned						TraesCS1A02G189200	TraesCS1A01G189200	TRIAE_CS42_1AL_TGACv1_001713_AA0034220	Traes_1AL_316A51A97		BRADI_3g31450v3	Os10g0521500	-	1.21667	1.22	4.81333	1.46	1.66667	1.19333	4.01333	1.01	0.913333	1.03333	2.23	0.713333	0.467666	0.451331	0.468769	0.537246
TraesCS1A03G0507800														123126800	LOC123126800	XP_044402673.1	uncharacterized protein LOC123126800		taes:123126800	no KO assigned						TraesCS1A02G189300	TraesCS1A01G189300	TRIAE_CS42_1AL_TGACv1_004153_AA0052620		Ta.29563.1.S1_at	BRADI_3g31440v3	Os10g0521400	-	1.44333	0.716667	4.32667	1.03667	0.86	0.87	3.24667	0.573333	0.45	1.16667	2.81333	0.766667	0.378873	0.306612	0.641803	0.32544
TraesCS1A03G0511000	PS51450 LRR Leucine-rich repeat profile.													123049952	LOC123049952	XP_044328743.1	plant intracellular Ras-group-related LRR protein 5-like		taes:123049952	no KO assigned					MF-GO:0005515-protein binding	TraesCS1A02G190500	TraesCS1A01G190500	TRIAE_CS42_1AL_TGACv1_000758_AA0018550	Traes_1AL_D10D533C3		BRADI_3g33990v3	Os10g0572300	-	11.52	7.51667	2.79	7.63667	8.12333	8.07	3.27	7.87	7.46333	9.23333	3.81333	6.98	0.38553	0.943616	0.245764	0.376932
TraesCS1A03G0516700														123050176	LOC123050176	XP_044328948.1	uncharacterized protein LOC123050176		taes:123050176	no KO assigned						TraesCS1A02G192800	TraesCS1A01G192800	TRIAE_CS42_1AL_TGACv1_002349_AA0041090	Traes_1AL_791D3B325		BRADI_3g34160v3	Os10g0574700	-	3.52	4.86667	8.20333	6.35667	5.75333	5.4	7.99	7.16667	5.74	3.99	7.52	6.80667	0.511175	0.211844	1.60339	0.405887
TraesCS1A03G0517100	PS50115 ARFGAP ARF GTPase-activating proteins domain profile.													123050198	LOC123050198	XP_044328962.1	probable ADP-ribosylation factor GTPase-activating protein AGD8		taes:123050198	K12493	ADP-ribosylation factor GTPase-activating protein 2/3				MF-GO:0005096-GTPase activator activity | MF-GO:0046872-metal ion binding	TraesCS1A02G193000	TraesCS1A01G193000	TRIAE_CS42_1AL_TGACv1_001559_AA0032250	Traes_1AL_78CB13657		BRADI_3g34180v3	Os10g0574800	AT4G17890	29.0733	23.6667	41.3933	22.74	19.11	20.74	37.8233	19.1467	21.4267	23.75	39.3933	20.4567	1.12993	1.43003	1.70303	2.25704
TraesCS1A03G0517900																																		15.7633	27.67	59.22	18.4867	20.7033	26.74	54.6867	19.4967	16.5667	26.1633	60.4933	17.7367	0.743199	3.24008	10.2766	0.249355
TraesCS1A03G0523000														123050445	LOC123050445	XP_044329171.1	cinnamoyl-CoA reductase-like SNL6		taes:123050445	no KO assigned					MF-GO:0003824-catalytic activity	TraesCS1A02G194900	TraesCS1A01G194900	TRIAE_CS42_1AL_TGACv1_001109_AA0025250	Traes_1AL_A7EE33067	Ta.10648.2.S1_x_at	BRADI_3g34280v3	Os10g0576900	AT2G23910	5.08	6.70667	9.1	6.49333	5.53333	5.94667	9.13	5.6	6.04667	7	8.63	5.74667	0.177764	0.834692	0.653835	0.149481
TraesCS1A03G0528900	PS00216 SUGAR_TRANSPORT_1 Sugar transport proteins signature 1.	PS00217 SUGAR_TRANSPORT_2 Sugar transport proteins signature 2.	PS50850 MFS Major facilitator superfamily (MFS) profile.											543080	LOC543080	XP_044329499.1	D-xylose-proton symporter-like 2		taes:543080	no KO assigned					BP-GO:0055085-transmembrane transport | CC-GO:0016020-membrane | CC-GO:0016021-integral component of membrane | MF-GO:0022857-transmembrane transporter activity	TraesCS1A02G197200	TraesCS1A01G197200	TRIAE_CS42_1AL_TGACv1_001859_AA0035890	Traes_1AL_4F2D556AA	Ta.4365.1.S1_at	BRADI_3g34550v3	Os10g0579200	AT5G17010	3.04667	3.47	11.0967	3.81667	3.78	4.10667	11.6633	3.31	2.96	3.74	14.44	3.70333	0.227621	0.359073	1.32698	0.622932
TraesCS1A03G0529900														123050903	LOC123050903	XP_044329551.1	uncharacterized protein LOC123050903		taes:123050903	no KO assigned						TraesCS1A02G197900	TraesCS1A01G197900	TRIAE_CS42_1AL_TGACv1_000810_AA0019490	Traes_1AL_5E8074568	Ta.12723.1.S1_at	BRADI_3g21670v3	Os02g0784900	AT2G32180	11.9967	15.2933	6.30667	11.7133	16.7567	14.9067	6.48333	17.2633	12.7167	13.0567	7.75333	15.3967	2.00405	1.80289	0.614311	1.01627
TraesCS1A03G0531100														123050958	LOC123050958	XP_044329619.1	uncharacterized protein LOC123050958		taes:123050958	no KO assigned						TraesCS1A02G198500	TraesCS1A01G198500	TRIAE_CS42_1AL_TGACv1_001337_AA0028940	Traes_1AL_272F1175F	Ta.1487.1.S1_at	BRADI_3g21610v3	Os10g0580900	AT4G25030	9.09333	8.55667	30.24	9.85333	8.40333	8.43667	23.8533	9.63667	10.04	10.5633	25.4067	10.3267	0.394307	0.335476	1.53326	0.913935
TraesCS1A03G0534000														123051088	LOC123051088	XP_044329792.1	protein CURVATURE THYLAKOID 1B, chloroplastic-like		taes:123051088	no KO assigned					CC-GO:0009579-thylakoid	TraesCS1A02G200000	TraesCS1A01G200000	TRIAE_CS42_1AL_TGACv1_003992_AA0052130	Traes_1AL_59BBE38D2	Ta.636.2.S1_x_at	BRADI_3g32100v3	Os10g0536500	-	31.2567	27.29	7.27333	34.99	33.7067	32.51	10.7533	34.2333	33.04	23.3167	10.0067	32.85	6.48625	1.91691	0.446928	3.43765
TraesCS1A03G0540000	PS01032 PPM_1 PPM-type phosphatase domain signature.	PS51746 PPM_2 PPM-type phosphatase domain profile.												123051241	LOC123051241	XP_044330010.1	probable protein phosphatase 2C 47		taes:123051241	K14803	protein phosphatase PTC2/3 [EC:3.1.3.16]	EC:3.1.3.16			BP-GO:0006470-protein dephosphorylation | MF-GO:0004722-protein serine/threonine phosphatase activity | MF-GO:0016791-phosphatase activity | MF-GO:0043169-cation binding | MF-GO:0046872-metal ion binding	TraesCS1A02G202300	TraesCS1A01G202300	TRIAE_CS42_1AL_TGACv1_002723_AA0044710	Traes_1AL_B5C73E7E6		BRADI_3g32240v3		AT3G51470	9.95667	9.75333	28.01	10.1333	9.43667	9.64333	28.3233	8.72333	10.67	12.2133	26.8	8.87333	0.0982061	0.983774	1.42746	0.341191
TraesCS1A03G0542400	PS00773 CHITINASE_19_1 Chitinases family 19 signature 1.	PS00774 CHITINASE_19_2 Chitinases family 19 signature 2.												123051355	LOC123051355	XP_044330157.1	chitinase 8-like		taes:123051355	K20547	basic endochitinase B [EC:3.2.1.14]	EC:3.2.1.14			BP-GO:0005975-carbohydrate metabolic process | BP-GO:0006032-chitin catabolic process | BP-GO:0016998-cell wall macromolecule catabolic process | MF-GO:0004568-chitinase activity	TraesCS1A02G203600	TraesCS1A01G203600			Ta.26983.1.A1_at	BRADI_3g32340v3		-	2.94333	4.64333	20.5467	4.19	2.48667	3.34667	23.45	3.7	2.50667	4.89	35.8833	3.67667	0.712749	0.722619	5.87179	1.97181
TraesCS1A03G0544000	PS50082 WD_REPEATS_2 Trp-Asp (WD) repeats profile.	PS50294 WD_REPEATS_REGION Trp-Asp (WD) repeats circular profile.												123051391	LOC123051391	XP_044330199.1	DDB1- and CUL4-associated factor 8-like		taes:123051391	K11804	DDB1- and CUL4-associated factor 8				MF-GO:0005515-protein binding	TraesCS1A02G204200	TraesCS1A01G204200	TRIAE_CS42_1AL_TGACv1_000434_AA0012080	Traes_1AL_6EB4D5217		BRADI_3g32380v3	Os10g0544500	AT4G35140	6.42667	5.76333	12.0667	6.06	7.17667	6.66333	11.9833	6.28	6.07	5.8	10.3267	6.15	0.573769	0.463477	0.673556	0.512087
TraesCS1A03G0545700	PS00005 PKC_PHOSPHO_SITE Protein kinase C phosphorylation site.	PS00006 CK2_PHOSPHO_SITE Casein kinase II phosphorylation site.	PS00008 MYRISTYL N-myristoylation site.	PS00566 FIBRILLARIN Fibrillarin signature.	PS50089 ZF_RING_2 Zinc finger RING-type profile.									123131169	LOC123131169	XP_044406867.1	NEP1-interacting protein-like 1		taes:123131169	no KO assigned						TraesCS1A02G205100	TraesCS1A01G205100	TRIAE_CS42_1AL_TGACv1_002872_AA0045780	Traes_1AL_8E9187BA2	Ta.25578.1.S1_x_at	BRADI_3g32470v3	Os10g0544600	AT4G35840	1.08667	2.7	2.83333	0.746667	1.79333	1.37333	2.16667	1.65	1.64	1.45	2.89	1.16333	0.167564	0.461194	0.541982	0.373378
TraesCS1A03G0547200														123131617	LOC123131617	XP_044407240.1	cytochrome c-type biogenesis protein CcmE homolog, mitochondrial-like		taes:123131617	no KO assigned			Cytochrome c-type biogenesis protein CcmE homolog, mitochondrial [Source:Projected from Arabidopsis thaliana (AT3G51790) UniProtKB/Swiss-Prot;Acc:Q96326]		BP-GO:0017003-protein-heme linkage | BP-GO:0017004-cytochrome complex assembly | CC-GO:0005886-plasma membrane | MF-GO:0020037-heme binding	TraesCS1A02G206200	TraesCS1A01G206200	TRIAE_CS42_1AL_TGACv1_004134_AA0052540			BRADI_3g32560v3	Os10g0545800	AT3G51790	2.46667	2.00333	3.49	2.33	2.42	2.20667	2.90333	2.03	2.8	1.86	3.54	1.73333	0.469657	0.546026	0.153731	0.191572
TraesCS1A03G0547900														123131693	LOC123131693	XP_044407328.1	cyclin-dependent protein kinase inhibitor SMR1-like		taes:123131693	no KO assigned						TraesCS1A02G206800	TraesCS1A01G206800	TRIAE_CS42_1AL_TGACv1_000103_AA0003440			BRADI_3g32670v3	Os10g0546400	-	2.30667	4.73667	15.9867	2.74333	2.98	4.16667	14.6767	4.32333	3.54333	4.23	18.42	2.72	0.330673	0.41289	3.32392	0.293844
TraesCS1A03G0548900														123051575	LOC123051575	XP_044330426.1	silicon efflux transporter LSI3-like		taes:123051575	no KO assigned			Divalent ion symporter domain containing protein [Source: Projected from Oryza sativa (Os10g0547500)]		BP-GO:0055085-transmembrane transport | CC-GO:0016021-integral component of membrane	TraesCS1A02G207300	TraesCS1A01G207300	TRIAE_CS42_1AL_TGACv1_000580_AA0014970	Traes_1AL_0246A1DAC		BRADI_3g32730v3	Os10g0547500	-	9.33	5.56333	1.93	4.58667	3.42667	4.35667	1.6	3.27	5.55	4.36	2.06333	4.66	3.41008	0.654582	0.353695	0.505975
TraesCS1A03G0549800														123051593	LOC123051593	XP_044330458.1	short-chain dehydrogenase TIC 32, chloroplastic-like		taes:123051593	no KO assigned					BP-GO:0055114-oxidation-reduction process	TraesCS1A02G207500	TraesCS1A01G207500	TRIAE_CS42_1AL_TGACv1_000986_AA0023220	Traes_1AL_765B8D887	Ta.294.1.S1_at	-	Os10g0547900	-	2.07333	2.53	1.09667	2.87333	2.69667	1.54333	1.37	2.33	2.68333	1.93	0.723333	2.09667	0.604548	0.695725	0.315454	0.316719
TraesCS1A03G0552200																							Proline dehydrogenase [Source:UniProtKB/TrEMBL;Acc:A0A341NP52]		BP-GO:0006562-proline catabolic process | MF-GO:0004657-proline dehydrogenase activity	TraesCS1A02G209100	TraesCS1A01G209100	TRIAE_CS42_1AL_TGACv1_003095_AA0047680		Ta.3696.3.S1_a_at	BRADI_3g32880v3	Os10g0550900	AT5G38710	21.89	33.8967	78.4967	28.1267	22.8967	30.0767	62.98	27.3033	24.5167	30.1467	86.2933	23.99	3.94882	5.2799	11.432	4.4818
TraesCS1A03G0554000	PS00001 ASN_GLYCOSYLATION N-glycosylation site.	PS00004 CAMP_PHOSPHO_SITE cAMP- and cGMP-dependent protein kinase phosphorylation site.	PS00006 CK2_PHOSPHO_SITE Casein kinase II phosphorylation site.	PS00008 MYRISTYL N-myristoylation site.	PS50310 ALA_RICH Alanine-rich region profile.	PS50985 GRAS GRAS family profile.								123051684	LOC123051684	XP_044330585.1	scarecrow-like protein 6		taes:123051684	no KO assigned						TraesCS1A02G209400	TraesCS1A01G209400	TRIAE_CS42_1AL_TGACv1_000669_AA0016760		TaAffx.110263.1.S1_at	BRADI_3g32890v3	Os10g0551200	AT4G00150	1.05667	2.27333	2.04333	1.29667	1.50667	1.71333	1.3	1.32667	1.21333	1.49	2.33	1.77	0.0935117	0.228498	0.312321	0.257186
TraesCS1A03G0555700																							Flavin-containing monooxygenase [Source:UniProtKB/TrEMBL;Acc:A0A341NLI5]		BP-GO:0055114-oxidation-reduction process | MF-GO:0004499-N,N-dimethylaniline monooxygenase activity | MF-GO:0050660-flavin adenine dinucleotide binding | MF-GO:0050661-NADP binding	TraesCS1A02G210600	TraesCS1A01G210600	TRIAE_CS42_1AL_TGACv1_004223_AA0052830			BRADI_3g32990v3	Os10g0553800	-	4.07667	5.06	8.04	5.5	6.77667	4.00333	9.25667	6.03333	4.33667	5.68667	7.85333	3.72	0.34911	0.439811	0.991228	0.225462
TraesCS1A03G0556700	PS01022 PTR2_1 PTR2 family proton/oligopeptide symporters signature 1.													123051806	LOC123051806	XP_044330723.1	protein NRT1/ PTR FAMILY 6.3-like		taes:123051806	no KO assigned					BP-GO:0006857-oligopeptide transport | BP-GO:0055085-transmembrane transport | CC-GO:0016020-membrane | CC-GO:0016021-integral component of membrane | MF-GO:0022857-transmembrane transporter activity	TraesCS1A02G211000	TraesCS1A01G211000	TRIAE_CS42_1AL_TGACv1_000363_AA0010200	Traes_1AL_E5AFC5752	TaAffx.3769.1.A1_at	BRADI_3g33040v3	Os10g0554200	AT1G12110	4.47333	3.69333	1.33	4.39667	2.99	4.21	1.5	3.87667	3.32333	3.05667	1.68333	3.65333	0.653359	0.971191	0.47648	0.58984
TraesCS1A03G0557100														123133578	LOC123133578	XP_044408999.1	QWRF motif-containing protein 7-like		taes:123133578	no KO assigned						TraesCS1A02G211300	TraesCS1A01G211300	TRIAE_CS42_1AL_TGACv1_004535_AA0053770	Traes_1AL_AD08011AD		BRADI_3g33070v3	Os10g0554900	-	2.86667	4.3	12.6167	3.53333	3.50667	3.02667	11.94	3.75333	2.98	3.97333	13.08	2.7	1.17375	0.685152	1.53454	0.526065
TraesCS1A03G0557300														123051816	LOC123051816	XP_044330733.1	putative glucuronosyltransferase PGSIP8		taes:123051816	no KO assigned					CC-GO:0016021-integral component of membrane	TraesCS1A02G211500	TraesCS1A01G211500	TRIAE_CS42_1AL_TGACv1_002007_AA0037760	Traes_1AL_31A8452CD		BRADI_3g33080v3	Os10g0555100	-	1.05	1.27333	5.64333	1.55333	1.47	1.27	4.57667	2.05	1.50333	1.65	4.63667	2.20667	0.437302	0.440088	1.2696	0.511284
TraesCS1A03G0558000	PS50842 EXPANSIN_EG45 Expansin, family-45 endoglucanase-like domain profile.	PS50843 EXPANSIN_CBD Expansin, Cellulose-binding-like domain profile.												123051845	LOC123051845	XP_044330769.1	expansin-B6-like isoform X2		taes:123051845	no KO assigned					BP-GO:0019953-sexual reproduction | CC-GO:0005576-extracellular region	TraesCS1A02G212000	TraesCS1A01G212000	TRIAE_CS42_1AL_TGACv1_000456_AA0012510	Traes_1AL_E12BF1698	Ta.24120.1.S1_at	BRADI_3g33106v3	Os10g0555600	-	19.98	21.9	117.677	16.8233	17.6267	22.1933	108.113	15.05	19.9867	34.84	140.18	18.8867	1.4901	0.457202	2.27569	1.36387
TraesCS1A03G0568300	PS00506 BETA_AMYLASE_1 Beta-amylase active site 1.													123052101	LOC123052101	XP_044331127.1	beta-amylase 3, chloroplastic-like		taes:123052101	K01177	beta-amylase [EC:3.2.1.2]	EC:3.2.1.2	Beta-amylase [Source:UniProtKB/TrEMBL;Acc:A0A1D5RW46]		BP-GO:0000024-maltose biosynthetic process | BP-GO:0000272-polysaccharide catabolic process | BP-GO:0005983-starch catabolic process | BP-GO:0009409-response to cold | CC-GO:0009570-chloroplast stroma | MF-GO:0016161-beta-amylase activity | MF-GO:0102229-amylopectin maltohydrolase activity	TraesCS1A02G215500	TraesCS1A01G215500	TRIAE_CS42_1AL_TGACv1_001798_AA0035330		Ta.16135.1.A1_at	BRADI_3g33730v3		AT4G17090	34.83	43.97	82.9833	37.9267	36.67	42.78	73.2467	43.0233	36.4667	43.2267	81.5767	37.9767	5.72578	2.87592	10.4161	1.69137
TraesCS1A03G0573800														123052337	LOC123052337	XP_044331415.1	palmitoyl-protein thioesterase 1-like		taes:123052337	K01074	palmitoyl-protein thioesterase [EC:3.1.2.22]	EC:3.1.2.22			MF-GO:0098599-palmitoyl hydrolase activity	TraesCS1A02G218000	TraesCS1A01G218000	TRIAE_CS42_1AL_TGACv1_000361_AA0010020	Traes_1AL_2D5C7C5B4	Ta.14119.2.S1_a_at	BRADI_3g33500v3	Os10g0563000	AT3G60340	21.2133	18.1467	8.04667	16.0133	19.8533	20.2833	9.57667	17.2333	20.43	17.9767	9.94667	18.5633	0.798756	0.3697	0.529664	0.34911
TraesCS1A03G0574000	PS51032 AP2_ERF AP2/ERF domain profile.													123136071	LOC123136071	XP_044411320.1	ethylene-responsive transcription factor 6-like		taes:123136071	K09286	EREBP-like factor				BP-GO:0006351-transcription, DNA-templated | BP-GO:0006355-regulation of transcription, DNA-templated | CC-GO:0005634-nucleus | MF-GO:0003677-DNA binding | MF-GO:0003700-DNA-binding transcription factor activity	TraesCS1A02G218100	TraesCS1A01G218100	TRIAE_CS42_1AL_TGACv1_000361_AA0010050	Traes_1AL_7BE5906B2		-		-	1.83	2.20667	14.3867	0.993333	2.80667	2.49	15.0467	1.46333	2.48	2.54	11.83	1.21	0.436616	0.229807	4.29362	0.655142
TraesCS1A03G0574500	PS00198 4FE4S_FER_1 4Fe-4S ferredoxin-type iron-sulfur binding region signature.	PS00211 ABC_TRANSPORTER_1 ABC transporters family signature.	PS50893 ABC_TRANSPORTER_2 ATP-binding cassette, ABC transporter-type domain profile.	PS51379 4FE4S_FER_2 4Fe-4S ferredoxin-type iron-sulfur binding domain profile.										123052364	LOC123052364	XP_044331448.1	ABC transporter E family member 2-like		taes:123052364	K06174	ATP-binding cassette, sub-family E, member 1				MF-GO:0005524-ATP binding | MF-GO:0016887-ATPase activity	TraesCS1A02G218400	TraesCS1A01G218400	TRIAE_CS42_1AL_TGACv1_000218_AA0006440	Traes_1AL_65E83FAC2		-		-	3.71	3.64333	10.5667	3.91333	5.12	4.25	12.2033	4.71333	4.51	4.44667	13.1967	4.97	0.501631	0.115518	1.24231	0.658492
TraesCS1A03G0574900	PS00120 LIPASE_SER Lipases, serine active site.													123136212	LOC123136212	XP_044411505.1	phospholipase A1-Ibeta2, chloroplastic-like		taes:123136212	no KO assigned					BP-GO:0006629-lipid metabolic process | MF-GO:0016787-hydrolase activity	TraesCS1A02G218600	TraesCS1A01G218600	TRIAE_CS42_1AL_TGACv1_000988_AA0023260		TaAffx.58887.1.S1_at	-	Os10g0562200	-	0.1	0.03	5.01333	0.106667	0.103333	0.0366667	3.39667	0.08	0.11	0.636667	1.94667	0.113333	0.05	0.03	1.26191	0.0606447
TraesCS1A03G0575100	PS00096 SHMT Serine hydroxymethyltransferase pyridoxal-phosphate attachment site.													123052367	LOC123052367	XP_044331449.1	serine hydroxymethyltransferase 4-like		taes:123052367	K00600	glycine hydroxymethyltransferase [EC:2.1.2.1]	EC:2.1.2.1			BP-GO:0019264-glycine biosynthetic process from serine | BP-GO:0035999-tetrahydrofolate interconversion | MF-GO:0003824-catalytic activity | MF-GO:0004372-glycine hydroxymethyltransferase activity | MF-GO:0030170-pyridoxal phosphate binding	TraesCS1A02G218700	TraesCS1A01G218700	TRIAE_CS42_1AL_TGACv1_001053_AA0024060		TaAffx.112703.1.S1_at	BRADI_4g08097v3	Os12g0409000	-	20.52	25.63	41.1367	24.37	22.1567	23.8367	42.05	27.0233	23.61	27.3733	41.9367	25.8533	1.0641	1.25391	2.88444	2.98788
TraesCS1A03G0576000	PS00027 HOMEOBOX_1 'Homeobox' domain signature.	PS50071 HOMEOBOX_2 'Homeobox' domain profile.												123052429	LOC123052429	XP_044331539.1	homeobox-leucine zipper protein HOX1-like		taes:123052429	K09338	homeobox-leucine zipper protein				BP-GO:0006355-regulation of transcription, DNA-templated | CC-GO:0005634-nucleus | MF-GO:0000981-DNA-binding transcription factor activity, RNA polymerase II-specific | MF-GO:0003677-DNA binding | MF-GO:0003700-DNA-binding transcription factor activity | MF-GO:0043565-sequence-specific DNA binding	TraesCS1A02G219200	TraesCS1A01G219200	TRIAE_CS42_1AL_TGACv1_000454_AA0012430	Traes_1AL_1444D461A		BRADI_3g33410v3	Os10g0561800	AT3G60390	1.63333	2.51667	0.623333	2.14333	1.42	2.18	0.42	2.13	2.24	1.92667	1.18333	1.71667	0.330471	0.381678	0.132958	0.335476
TraesCS1A03G0578300	PS00065 D_2_HYDROXYACID_DH_1 D-isomer specific 2-hydroxyacid dehydrogenases NAD-binding signature.	PS00670 D_2_HYDROXYACID_DH_2 D-isomer specific 2-hydroxyacid dehydrogenases signature 2.	PS00671 D_2_HYDROXYACID_DH_3 D-isomer specific 2-hydroxyacid dehydrogenases signature 3.	PS51671 ACT ACT domain profile.										123052547	LOC123052547	XP_044331722.1	D-3-phosphoglycerate dehydrogenase 2, chloroplastic-like isoform X2		taes:123052547	K00058	D-3-phosphoglycerate dehydrogenase / 2-oxoglutarate reductase [EC:1.1.1.95 1.1.1.399]	EC:1.1.1.95 1.1.1.399			BP-GO:0055114-oxidation-reduction process | MF-GO:0016616-oxidoreductase activity, acting on the CH-OH group of donors, NAD or NADP as acceptor | MF-GO:0051287-NAD binding	TraesCS1A02G221000	TraesCS1A01G221000	TRIAE_CS42_1AL_TGACv1_003067_AA0047410	Traes_1AL_185F58500	Ta.24650.2.A1_at	-		-	5.40333	5.24333	6.72	5.09667	3.05	2.84	6.13667	2.88	3.13	4.56333	7.67	4.13667	0.872665	0.103976	0.682447	0.521291
TraesCS1A03G0587800	PS00485 A_DEAMINASE Adenosine and AMP deaminase signature.													123052783	LOC123052783	XP_044332056.1	probable AMP deaminase		taes:123052783	K01490	AMP deaminase [EC:3.5.4.6]	EC:3.5.4.6			BP-GO:0009168-purine ribonucleoside monophosphate biosynthetic process | BP-GO:0032264-IMP salvage | MF-GO:0003876-AMP deaminase activity | MF-GO:0019239-deaminase activity	TraesCS1A02G225000	TraesCS1A01G225000	TRIAE_CS42_1AL_TGACv1_000059_AA0001850			BRADI_2g28450v3		AT2G38280	28.5	28.0433	111.517	24.5533	26.06	29.91	84.8133	28.0233	28.3033	38.2933	123.213	27.1933	2.00213	1.0729	4.26949	0.185502
TraesCS1A03G0593300	PS51746 PPM_2 PPM-type phosphatase domain profile.													123052989	LOC123052989	XP_044332300.1	probable protein phosphatase 2C 48 isoform X2		taes:123052989	no KO assigned					MF-GO:0004722-protein serine/threonine phosphatase activity | MF-GO:0016791-phosphatase activity	TraesCS1A02G228000	TraesCS1A01G228000	TRIAE_CS42_1AL_TGACv1_000141_AA0004530	Traes_1AL_251977A0F	Ta.30581.1.S1_at	-	Os05g0358500	AT3G05640	4.75667	5.31	17.41	4.6	6.12667	5.61333	16.8967	5.67333	7.53667	6.56333	20.5967	5.8	0.438989	0.955528	2.50825	0.498932
TraesCS1A03G0593400	PS51746 PPM_2 PPM-type phosphatase domain profile.													123053010	LOC123053010	XP_044332317.1	probable protein phosphatase 2C 48 isoform X1		taes:123053010	no KO assigned					MF-GO:0004722-protein serine/threonine phosphatase activity | MF-GO:0016791-phosphatase activity	TraesCS1A02G228100	TraesCS1A01G228100	TRIAE_CS42_1AL_TGACv1_000141_AA0004520	Traes_1AL_E511FAB63		-		-	2.96333	5	19.52	2.64667	2.90333	3.15333	17.4033	3.5	4.99333	5.88	20.25	3.75	0.0868588	1.3329	2.7714	1.15057
TraesCS1A03G0594300	PS50089 ZF_RING_2 Zinc finger RING-type profile.													123138796	LOC123138796	XP_044414622.1	E3 ubiquitin-protein ligase EL5-like		taes:123138796	no KO assigned					CC-GO:0016021-integral component of membrane	TraesCS1A02G228500	TraesCS1A01G228500	TRIAE_CS42_1AL_TGACv1_002247_AA0040050	Traes_1AL_2E3E0A5C2		-	Os05g0360400	-	3.30333	4.40667	20.8133	3.36333	6.31	6.47	19.3633	5.86	3.48333	3.8	15.6	3.03667	0.87463	0.844597	4.16745	1.10135
TraesCS1A03G0597200														123053188	LOC123053188	XP_044332547.1	phytochrome A-associated F-box protein-like		taes:123053188	no KO assigned					MF-GO:0005515-protein binding	TraesCS1A02G229800	TraesCS1A01G229800	TRIAE_CS42_1AL_TGACv1_000026_AA0000780			BRADI_2g27810v3	Os05g0365000	AT4G02440	2.55333	4.43	1.47333	3.11	3.72667	5.08	1.56667	4	3.41667	3.08667	1.14333	2.58333	0.398427	0.317228	0.344109	0.662596
TraesCS1A03G0598600														123053236	LOC123053236	XP_044332622.1	UDP-glucuronic acid decarboxylase 2-like		taes:123053236	K08678	UDP-glucuronate decarboxylase [EC:4.1.1.35]	EC:4.1.1.35			CC-GO:0016021-integral component of membrane	TraesCS1A02G230400	TraesCS1A01G230400	TRIAE_CS42_1AL_TGACv1_002920_AA0046380	Traes_1AL_9FF8D3F8A	Ta.22605.1.S1_x_at	BRADI_2g27870v3	Os05g0363200	AT3G62830	36.74	35.6833	81.8867	38.6033	39.9867	35.3967	71.6033	37.7467	37.8667	44.1867	73.9867	36.5933	2.6917	1.36646	9.39064	0.890867
TraesCS1A03G0607300																										TraesCS1A02G233900	TraesCS1A01G233900				-		-	3.42333	2.12667	1.78333	2.09333	3.69	2.68667	1.69667	2.57667	0.686667	3.49333	1.21667	3.71333	0.81405	0.77357	0.364067	0.534176
TraesCS1A03G0608100														123053479	LOC123053479	XP_044332893.1	peptide chain release factor PrfB3, chloroplastic-like isoform X1		taes:123053479	no KO assigned			PrfB3 [Source:Projected from Arabidopsis thaliana (AT3G57190) UniProtKB/TrEMBL;Acc:A0A178VAE2]		BP-GO:0006415-translational termination | BP-GO:0009658-chloroplast organization | BP-GO:0043488-regulation of mRNA stability | CC-GO:0009570-chloroplast stroma | MF-GO:0003730-mRNA 3'-UTR binding | MF-GO:0003747-translation release factor activity | MF-GO:0043565-sequence-specific DNA binding	TraesCS1A02G234400	TraesCS1A01G234400	TRIAE_CS42_1AL_TGACv1_004297_AA0053120	Traes_1AL_E1C5239F2	Ta.22184.1.S1_at	BRADI_2g27130v3	Os05g0375600	AT3G57190	4.12333	3.12667	2.28333	3.22333	3.05667	3.13	2.21	3.20333	2.73	3.39667	1.39333	3.04	0.214035	0.61526	0.584732	0.734718
TraesCS1A03G0611000	PS50862 AA_TRNA_LIGASE_II Aminoacyl-transfer RNA synthetases class-II family profile.	PS51880 TGS TGS domain profile.												123053630	LOC123053630	XP_044333076.1	threonine--tRNA ligase, mitochondrial 1-like		taes:123053630	K01868	threonyl-tRNA synthetase [EC:6.1.1.3]	EC:6.1.1.3			BP-GO:0006418-tRNA aminoacylation for protein translation | BP-GO:0006435-threonyl-tRNA aminoacylation | BP-GO:0043039-tRNA aminoacylation | CC-GO:0005737-cytoplasm | MF-GO:0000166-nucleotide binding | MF-GO:0004812-aminoacyl-tRNA ligase activity | MF-GO:0004829-threonine-tRNA ligase activity | MF-GO:0005524-ATP binding	TraesCS1A02G235200	TraesCS1A01G235200	TRIAE_CS42_1AL_TGACv1_003577_AA0050460	Traes_1AL_C5CF9737D		-		-	0.576667	0.576667	2.45667	0.736667	0.39	0.836667	1.99667	0.596667	0.386667	0.506667	1.78333	0.633333	0.204151	0.0876229	0.785501	0.349014
TraesCS1A03G0613200																									BP-GO:0055114-oxidation-reduction process | MF-GO:0003824-catalytic activity | MF-GO:0018580-nitronate monooxygenase activity	TraesCS1A02G235800	TraesCS1A01G235800				-		-	0.776667	0.983333	2.93333	1.29	0.606667	0.413333	2.97667	1.05333	0.763333	0.376667	2.40333	0.893333	0.131951	0.079652	1.14912	0.427122
TraesCS1A03G0621200														123053877	LOC123053877	XP_044333406.1	NADH:quinone reductase-like		taes:123053877	no KO assigned					BP-GO:0055114-oxidation-reduction process | MF-GO:0003824-catalytic activity | MF-GO:0018580-nitronate monooxygenase activity	TraesCS1A02G238700	TraesCS1A01G238700	TRIAE_CS42_1AL_TGACv1_000157_AA0005000	Traes_1AL_5E56C5F69	TaAffx.7138.1.S1_x_at	BRADI_3g38730v3	Os08g0485400	AT5G64250	36.2	42.1267	145.173	47.35	53.2533	61.5767	236.57	81.0133	41.3433	43.3333	178.023	47.19	4.80226	2.74115	46.6457	8.1732
TraesCS1A03G0623200	PS51897 ANNEXIN_2 Annexin repeat profile.													123053937	LOC123053937	XP_044333504.1	annexin D4-like		taes:123053937	K17098	annexin D				MF-GO:0005509-calcium ion binding | MF-GO:0005544-calcium-dependent phospholipid binding	TraesCS1A02G239600	TraesCS1A01G239600	TRIAE_CS42_1AL_TGACv1_000627_AA0016200	Traes_1AL_9699BA478		BRADI_2g26760v3	Os05g0382600	AT2G38750	11.0767	20.07	172.81	20.6167	17.7733	19.06	155.187	21.54	17.85	33.3833	157.937	19.06	2.19124	2.7289	11.9452	3.75027
TraesCS1A03G0623300	PS00223 ANNEXIN_1 Annexin repeat signature.	PS51897 ANNEXIN_2 Annexin repeat profile.												123053963	LOC123053963	XP_044333527.1	annexin D3-like		taes:123053963	K17098	annexin D		Annexin [Source:UniProtKB/TrEMBL;Acc:A0A1D5RRV6]		MF-GO:0005509-calcium ion binding | MF-GO:0005544-calcium-dependent phospholipid binding	TraesCS1A02G239700	TraesCS1A01G239700	TRIAE_CS42_1AL_TGACv1_000627_AA0016190	Traes_1AL_A5FB19E3C		BRADI_2g26770v3	Os05g0382900	AT2G38760	7.21	8.65667	75.7833	8.12667	11.0067	7.60333	75.2533	9.52	7.35667	14.1033	68.4167	8.03667	1.57042	1.18525	1.72714	1.32841
TraesCS1A03G0627800														123054223	LOC123054223	XP_044333883.1	late embryogenesis abundant protein 19-like		taes:123054223	no KO assigned						TraesCS1A02G242400	TraesCS1A01G242400	TRIAE_CS42_1AL_TGACv1_001460_AA0030860	Traes_1AL_99E2A853D		-		-	1.80333	1.17333	8.84333	2.30667	3.09	3.21	12.2833	2.34333	2.42	3.15333	11.3633	2.20667	0.10729	0.265916	2.86464	0.0982061
TraesCS1A03G0630100														123054345	LOC123054345	XP_044334039.1	probable transmembrane GTPase FZO-like, chloroplastic		taes:123054345	no KO assigned			Probable transmembrane GTPase FZO-like, chloroplastic [Source:Projected from Arabidopsis thaliana (AT1G03160) UniProtKB/Swiss-Prot;Acc:Q1KPV0]		BP-GO:0010027-thylakoid membrane organization | BP-GO:0010228-vegetative to reproductive phase transition of meristem | BP-GO:0034051-negative regulation of plant-type hypersensitive response | BP-GO:1902478-negative regulation of defense response to bacterium, incompatible interaction | CC-GO:0009707-chloroplast outer membrane | MF-GO:0003824-catalytic activity | MF-GO:0005525-GTP binding	TraesCS1A02G243700	TraesCS1A01G243700	TRIAE_CS42_1AL_TGACv1_002233_AA0039910	Traes_1AL_4BF6C25E1		BRADI_2g26650v3	Os05g0390100	AT1G03160	8.73333	9.42333	2.74333	8.45333	10.0367	9.87333	3.55333	9.83	10.1667	9.46	3.90667	8.49	0.337359	0.868568	0.187023	0.712959
TraesCS1A03G0631000														123054421	LOC123054421	XP_044334135.1	probable membrane-associated kinase regulator 1		taes:123054421	no KO assigned			Probable membrane-associated kinase regulator 1 [Source:Projected from Arabidopsis thaliana (AT5G26230) UniProtKB/Swiss-Prot;Acc:Q3E936]		BP-GO:0009741-response to brassinosteroid | CC-GO:0005829-cytosol | CC-GO:0005886-plasma membrane | CC-GO:0009536-plastid | MF-GO:0019210-kinase inhibitor activity	TraesCS1A02G244300	TraesCS1A01G244300	TRIAE_CS42_1AL_TGACv1_000219_AA0006470	Traes_1AL_135B552D8		BRADI_2g26620v3	Os05g0390600	AT5G26230	10.6767	15.53	23.1767	11.51	11.83	15.0033	15.81	13.2833	12.2	13.1667	21.11	12.0833	1.2493	2.36451	3.62475	1.11946
TraesCS1A03G0637300	PS50920 SOLCAR Solute carrier (Solcar) repeat profile.													123054616	LOC123054616	XP_044334360.1	peroxisomal adenine nucleotide carrier 1-like		taes:123054616	no KO assigned					CC-GO:0016021-integral component of membrane	TraesCS1A02G246400	TraesCS1A01G246400	TRIAE_CS42_1AL_TGACv1_001169_AA0026430	Traes_1AL_FEC7F80A2	TaAffx.60713.1.S1_x_at	BRADI_2g26480v3	Os05g0392700	AT3G05290	20.7533	22.98	30.8033	19.9267	22.27	22.7333	33.6433	23.7867	21.7433	20.59	33.2567	21.89	1.12301	1.45558	2.85566	0.891185
TraesCS1A03G0637400														123054626	LOC123054626	XP_044334368.1	putative leucine-rich repeat receptor-like serine/threonine-protein kinase At2g14440		taes:123054626	no KO assigned						TraesCS1A02G246500	TraesCS1A01G246500	TRIAE_CS42_1AL_TGACv1_001169_AA0026420	Traes_1AL_D1E192C9C	TaAffx.112180.1.S1_at	BRADI_2g26467v3	Os05g0393100	-	1.63667	2.55667	2.89667	1.89333	2.32333	1.88	2.36	1.84333	2.36333	2.26667	3.02333	2.29667	0.171302	0.102035	0.517183	0.458851
TraesCS1A03G0637500																																		49.8	57.52	120.707	58.2867	54.1933	59.6767	121.71	58.8933	57.3667	70.88	124.287	64.5533	7.47509	2.40791	7.58167	10.9719
TraesCS1A03G0642800														123054798	LOC123054798	XP_044334583.1	uncharacterized protein LOC123054798		taes:123054798	no KO assigned						TraesCS1A02G248300	TraesCS1A01G248300	TRIAE_CS42_1AL_TGACv1_005196_AA0054630			BRADI_2g26280v3	Os05g0397300	AT3G06070	9.77667	14.0567	4.13333	9.62667	9.94667	14.0167	4.02	10.99	10.7633	11.5767	3.59667	8.67333	0.178916	0.758207	1.04436	0.81048
TraesCS1A03G0644100														123144270	LOC123144270	XP_044419323.1	CASP-like protein 1D1		taes:123144270	no KO assigned			CASP-like protein [Source:UniProtKB/TrEMBL;Acc:W4ZRP3]		CC-GO:0005886-plasma membrane | CC-GO:0016021-integral component of membrane	TraesCS1A02G248700	TraesCS1A01G248700	TRIAE_CS42_1AL_TGACv1_001716_AA0034260	Traes_1AL_A66798759	Ta.25140.1.S1_at	BRADI_1g29070v3	Os07g0442900	AT3G06390	1.12333	1.93	3.83	1.57333	2.22667	2.32333	4.09333	2.48667	2.44333	2.93667	4.67667	1.99667	0.488342	0.458258	0.659191	0.879779
TraesCS1A03G0648400														123055054	LOC123055054	XP_044334900.1	UPF0603 protein OsI_019212, chloroplastic-like		taes:123055054	no KO assigned					CC-GO:0016021-integral component of membrane	TraesCS1A02G251200	TraesCS1A01G251200	TRIAE_CS42_1AL_TGACv1_004325_AA0053180			BRADI_2g25910v3	Os05g0401100	AT1G54780	73.2867	69.8467	27.4533	87.02	87.55	99.93	33.3067	94.7267	83.89	77.3433	32.2667	82.99	8.47838	4.10758	2.73768	4.47864
TraesCS1A03G0650800														123055152	LOC123055152	XP_044335052.1	protein RESISTANCE TO PHYTOPHTHORA 1, chloroplastic-like		taes:123055152	no KO assigned					CC-GO:0016021-integral component of membrane	TraesCS1A02G252700	TraesCS1A01G252700	TRIAE_CS42_1AL_TGACv1_001498_AA0031430	Traes_1AL_4E2B761FA	Ta.26495.1.A1_at	BRADI_2g25800v3	Os05g0404400	AT2G48070	16.8967	12.7933	5.77	13.8833	14.2967	20.0433	5.86667	16.79	14.9033	11.7767	4.69667	14.0167	1.23733	1.02642	0.37072	1.78449
TraesCS1A03G0653100														123055235	LOC123055235	XP_044335158.1	cytochrome P450 734A1-like		taes:123055235	no KO assigned					BP-GO:0055114-oxidation-reduction process | MF-GO:0005506-iron ion binding | MF-GO:0016705-oxidoreductase activity, acting on paired donors, with incorporation or reduction of molecular oxygen | MF-GO:0020037-heme binding	TraesCS1A02G254000	TraesCS1A01G254000	TRIAE_CS42_1AL_TGACv1_000245_AA0007120	Traes_1AL_3CE563661		-		-	2.63667	2.55333	0.59	2.14667	3.72667	3.48	0.91	3.65333	2.12	1.94667	0.673333	2.24	0.631568	0.173718	0.143643	0.247274
TraesCS1A03G0653600														123055273	LOC123055273	XP_044335202.1	uncharacterized protein At4g15545-like		taes:123055273	no KO assigned					CC-GO:0016021-integral component of membrane | MF-GO:0022857-transmembrane transporter activity	TraesCS1A02G254400	TraesCS1A01G254400	TRIAE_CS42_1AL_TGACv1_000202_AA0005980	Traes_1AL_59F1198AB	Ta.23765.1.S1_at	BRADI_2g25640v3	Os05g0406000	AT4G15545	14.6067	11.61	6.58667	12.8633	13.0267	13.81	6.71667	15.14	14.6133	13.96	5.85667	14.8733	0.73861	1.02491	0.656159	1.02408
TraesCS1A03G0659900	PS00674 AAA AAA-protein family signature.													123055503	LOC123055503	XP_044335439.1	AAA-ATPase ASD, mitochondrial-like		taes:123055503	no KO assigned					CC-GO:0016021-integral component of membrane | MF-GO:0005524-ATP binding | MF-GO:0016887-ATPase activity	TraesCS1A02G257200	TraesCS1A01G257200	TRIAE_CS42_1AL_TGACv1_003210_AA0048680	Traes_1AL_D7BDD58BD	Ta.23673.1.S1_a_at	-	Os12g0639400	-	6.02333	7.53333	16.3033	5.07667	5.73	6.02	10.2767	6.01333	5.33667	7.10667	9.66333	5.03	0.496465	1.4302	2.50806	0.566284
TraesCS1A03G0660000														123055514	LOC123055514	XP_044335449.1	alpha-1,3-arabinosyltransferase XAT3-like		taes:123055514	no KO assigned					MF-GO:0016757-transferase activity, transferring glycosyl groups	TraesCS1A02G257300	TraesCS1A01G257300	TRIAE_CS42_1AL_TGACv1_000398_AA0011150	Traes_1AL_9EC1E6F0C		BRADI_2g25450v3	Os03g0567600	-	6.95667	7.29333	18.8867	7.19667	7.15667	8.00667	18.1433	8.76333	8.12667	8.59333	18.7233	8.83333	0.842305	0.377771	2.20261	1.22253
TraesCS1A03G0660400	PS00001 ASN_GLYCOSYLATION N-glycosylation site.	PS00004 CAMP_PHOSPHO_SITE cAMP- and cGMP-dependent protein kinase phosphorylation site.	PS00005 PKC_PHOSPHO_SITE Protein kinase C phosphorylation site.	PS00006 CK2_PHOSPHO_SITE Casein kinase II phosphorylation site.	PS00008 MYRISTYL N-myristoylation site.	PS00009 AMIDATION Amidation site.	PS60007 TYR_PHOSPHO_SITE_2 Tyrosine kinase phosphorylation site 2.							123055525	LOC123055525	XP_044335453.1	protein NRT1/ PTR FAMILY 3.1-like		taes:123055525	no KO assigned					BP-GO:0055085-transmembrane transport | CC-GO:0016020-membrane | MF-GO:0022857-transmembrane transporter activity	TraesCS1A02G257400	TraesCS1A01G257400	TRIAE_CS42_1AL_TGACv1_000398_AA0011110	Traes_1AL_C4A75551B		BRADI_2g25460v3	Os05g0410500	-	11.1633	15.5567	17.1967	11.6767	11.8167	14.37	17.8833	12.03	8.02	10.53	14.89	8.70333	1.35595	1.40547	1.98859	1.2501
TraesCS1A03G0661500														123055581	LOC123055581	XP_044335474.1	uncharacterized protein Cbei_0202-like		taes:123055581	no KO assigned					MF-GO:0071949-FAD binding	TraesCS1A02G258000	TraesCS1A01G258000	TRIAE_CS42_1AL_TGACv1_001007_AA0023460	Traes_1AL_59BD0E405		BRADI_2g25410v3	Os05g0411200	AT4G30720	2.50667	2.44	0.413333	3.12	2.10333	3.41	0.896667	2.16333	2.85333	2.19667	0.746667	3	0.185861	0.466047	0.0935117	0.488774
TraesCS1A03G0662500	PS51294 HTH_MYB Myb-type HTH DNA-binding domain profile.													123055624	LOC123055624	XP_044335498.1	transcription factor MYBC1-like		taes:123055624	no KO assigned					CC-GO:0005634-nucleus | MF-GO:0003677-DNA binding	TraesCS1A02G258400	TraesCS1A01G258400	TRIAE_CS42_1AL_TGACv1_000661_AA0016590		TaAffx.53272.1.S1_at	BRADI_2g25380v3	Os05g0412000	AT3G10760	3.35	4.87333	7.50333	5.04333	6.68667	5.79667	8.95667	4.98667	4.92	5.81667	8.14333	4.57	0.145258	0.206667	1.04429	0.492116
TraesCS1A03G0663000	PS00227 TUBULIN Tubulin subunits alpha, beta, and gamma signature.	PS00228 TUBULIN_B_AUTOREG Tubulin-beta mRNA autoregulation signal.	PS00501 SPASE_I_1 Signal peptidases I serine active site.											123055669	LOC123055669	XP_044335519.1	tubulin beta-1 chain-like	TUB	taes:123055669	K07375	tubulin beta		Tubulin beta chain [Source:UniProtKB/TrEMBL;Acc:A0A1D5RW77]		BP-GO:0000226-microtubule cytoskeleton organization | BP-GO:0000278-mitotic cell cycle | BP-GO:0007017-microtubule-based process | CC-GO:0005737-cytoplasm | CC-GO:0005856-cytoskeleton | CC-GO:0005874-microtubule | MF-GO:0000166-nucleotide binding | MF-GO:0003924-GTPase activity | MF-GO:0005200-structural constituent of cytoskeleton | MF-GO:0005525-GTP binding	TraesCS1A02G258800	TraesCS1A01G258800	TRIAE_CS42_1AL_TGACv1_001844_AA0035750	Traes_1AL_7C15494B7		BRADI_2g10970v3		AT5G12250	67.28	74.9567	144.71	75.87	81.9667	69.68	132.66	80.05	74.36	78.3233	133.41	71.0933	1.52959	6.38911	5.19958	7.27001
TraesCS1A03G0663200	PS51462 NUDIX Nudix hydrolase domain profile.													123055768	LOC123055768	XP_044335573.1	isopentenyl-diphosphate Delta-isomerase I-like		taes:123055768	K01823	isopentenyl-diphosphate Delta-isomerase [EC:5.3.3.2]	EC:5.3.3.2			BP-GO:0008299-isoprenoid biosynthetic process | MF-GO:0004452-isopentenyl-diphosphate delta-isomerase activity | MF-GO:0016787-hydrolase activity	TraesCS1A02G259000	TraesCS1A01G259000	TRIAE_CS42_1AL_TGACv1_003325_AA0049220	Traes_1AL_596C0AD5A	Ta.23248.1.S1_at	BRADI_2g25360v3	Os05g0413400	AT5G16440	11.07	11.5033	81.77	10.24	10.05	8.33	69.3067	9.72	9.87333	15.1933	84.87	11.0533	1.02504	0.504061	11.2896	1.40417
TraesCS1A03G0663500	PS51319 TFIIS_N TFIIS N-terminal domain profile.													123055785	LOC123055785	XP_044335582.1	probable mediator of RNA polymerase II transcription subunit 26b		taes:123055785	no KO assigned					CC-GO:0005634-nucleus	TraesCS1A02G259200	TraesCS1A01G259200	TRIAE_CS42_1AL_TGACv1_001782_AA0035170	Traes_1AL_D4BB66EA8		BRADI_2g25350v3		AT5G05140	13.42	12.6833	28.1633	11.4933	12.54	13.0867	30.2367	13.2433	13.7867	13.9733	27.1133	13.4533	0.130512	0.176478	1.74757	0.497639
TraesCS1A03G0663600														123055795	LOC123055795	XP_044335586.1	F-box/FBD/LRR-repeat protein At1g13570-like		taes:123055795	no KO assigned					MF-GO:0005515-protein binding	TraesCS1A02G259300	TraesCS1A01G259300	TRIAE_CS42_1AL_TGACv1_001782_AA0035150	Traes_1AL_03D275069		BRADI_2g25340v3		-	0.306667	0.93	2.03667	0.843333	0.603333	0.353333	0.773333	0.226667	0.59	0.56	0.87	0.483333	0.154308	0.435546	0.282036	0.0866667
TraesCS1A03G0665000	PS50891 LOB LOB domain profile.													123056023	LOC123056023	XP_044335732.1	LOB domain-containing protein 6-like isoform X1		taes:123056023	no KO assigned						TraesCS1A02G260000	TraesCS1A01G260000	TRIAE_CS42_1AL_TGACv1_003382_AA0049440	Traes_1AL_4B89B33E3		BRADI_2g25270v3	Os05g0417000	-	0.803333	1.65667	4.23333	1.29667	1.46667	1.62667	4.15	1.32333	1.44333	1.42333	2.65667	0.963333	0.330269	0.389244	1.07291	0.253596
TraesCS1A03G0667200														123146583	LOC123146583	XP_044422032.1	uncharacterized protein LOC123146583		taes:123146583	no KO assigned						TraesCS1A02G260700	TraesCS1A01G260700	TRIAE_CS42_1AL_TGACv1_000247_AA0007250		Ta.20875.2.S1_a_at	BRADI_2g25227v3	Os05g0417600	-	1.18667	1.89	1.68667	1.61667	1.44	1.64333	3.12667	1.14333	1.72333	1.48333	2.34667	0.65	0.452118	0.488774	0.375603	0.616721
TraesCS1A03G0668200														123056164	LOC123056164	XP_044335807.1	MLO-like protein 1		taes:123056164	K08472	mlo protein		MLO-like protein [Source:UniProtKB/TrEMBL;Acc:A0A1D5RVW8]		BP-GO:0006952-defense response | BP-GO:0009607-response to biotic stimulus | CC-GO:0016021-integral component of membrane | MF-GO:0005516-calmodulin binding	TraesCS1A02G261400	TraesCS1A01G261400	TRIAE_CS42_1AL_TGACv1_001714_AA0034230	Traes_1AL_EF7E5EF10	Ta.8893.1.S1_at	BRADI_2g25190v3	Os01g0888600	AT4G02600	7.79333	5.2	3.02	6.31	5.78333	6.31	2.05	6.79	5.48	4.31667	2.31333	9.59	1.81927	0.60575	0.69888	0.297714
TraesCS1A03G0672100	PS51471 FE2OG_OXY Fe(2+) 2-oxoglutarate dioxygenase domain profile.													123056499	LOC123056499	XP_044335857.1	gibberellin 20 oxidase 2-like	GA20ox-A4	taes:123056499	K05282	gibberellin-44 dioxygenase [EC:1.14.11.12]	EC:1.14.11.12			BP-GO:0055114-oxidation-reduction process | MF-GO:0016491-oxidoreductase activity | MF-GO:0046872-metal ion binding	TraesCS1A02G263600	TraesCS1A01G263600	TRIAE_CS42_1AL_TGACv1_002876_AA0045790	Traes_1AL_3A716350F		BRADI_2g24980v3		-	7.76333	7.51667	11.76	8.43667	3.58	5.1	9.80667	4.50667	5.52667	7.55333	15.7833	7.63667	0.964267	1.15644	1.40503	1.18814
TraesCS1A03G0674900														123147800	LOC123147800	XP_044423080.1	bidirectional sugar transporter SWEET1b-like		taes:123147800	K15382	solute carrier family 50 (sugar transporter)		Bidirectional sugar transporter SWEET [Source:UniProtKB/TrEMBL;Acc:W4ZLL9]		BP-GO:0008643-carbohydrate transport | CC-GO:0016021-integral component of membrane	TraesCS1A02G265200	TraesCS1A01G265200	TRIAE_CS42_1AL_TGACv1_000237_AA0006940	Traes_1AL_039C1D96D	Ta.10768.1.A1_at	BRADI_2g24850v3	Os05g0426000	-	7.73667	8.21333	23.0067	8.66667	7.71	10.4833	27.7367	10.68	5.49333	8.2	21.2667	7.87333	1.23437	0.608861	2.15563	0.390783
TraesCS1A03G0676100														123056724	LOC123056724	XP_044335954.1	uncharacterized protein LOC123056724		taes:123056724	no KO assigned					CC-GO:0005576-extracellular region | MF-GO:0004867-serine-type endopeptidase inhibitor activity	TraesCS1A02G265600	TraesCS1A01G265600	TRIAE_CS42_1AL_TGACv1_000490_AA0013370	Traes_1AL_D1AF9EF20		-		-	286.3	525.17	2709.33	568.78	442.197	443.6	2907.54	577.273	432.483	704.26	3174.53	495.133	88.2461	116.179	578.647	234.154
TraesCS1A03G0676300														123056734	LOC123056734	XP_044335960.1	uncharacterized protein LOC123056734		taes:123056734	no KO assigned					CC-GO:0005576-extracellular region | MF-GO:0004867-serine-type endopeptidase inhibitor activity	TraesCS1A02G265700	TraesCS1A01G265700	TRIAE_CS42_1AL_TGACv1_000490_AA0013360	Traes_1AL_326B4C863	Ta.105.1.S1_at	-		-	56.1067	88	1160.25	129.823	76.1067	65.1867	1118.46	91.81	72.0233	165.927	1160.36	70.0133	24.2964	20.1098	353.84	70.2387
TraesCS1A03G0676400														543150	LOC543150	XP_044335966.1	Bowman-Birk type proteinase inhibitor B5	wrsi5-1	taes:543150	no KO assigned					BP-GO:0010951-negative regulation of endopeptidase activity | CC-GO:0005576-extracellular region | MF-GO:0004867-serine-type endopeptidase inhibitor activity	TraesCS1A02G265800	TraesCS1A01G265800				BRADI_2g24840v3		-	9.51333	15.1733	95.9933	23.18	27.6533	28.1267	120.073	25.6733	21.03	30.2067	108.72	18.2833	2.88853	3.92898	29.7614	10.6807
TraesCS1A03G0676500														123056755	LOC123056755	XP_044335974.1	uncharacterized protein LOC123056755		taes:123056755	no KO assigned					CC-GO:0005576-extracellular region | MF-GO:0004867-serine-type endopeptidase inhibitor activity	TraesCS1A02G265900	TraesCS1A01G265900	TRIAE_CS42_1AL_TGACv1_000490_AA0013350		Ta.5024.1.S1_x_at	BRADI_2g24820v3		-	40.5533	74.1267	486.56	96.67	42.94	41.4633	548.213	64.26	40.9433	82.05	583.26	54.8633	14.2805	14.1202	143.467	47.7947
TraesCS1A03G0676700														123056765	LOC123056765	XP_044335979.1	phospholipase A1-II 7-like		taes:123056765	no KO assigned					BP-GO:0006629-lipid metabolic process | MF-GO:0008970-phospholipase A1 activity	TraesCS1A02G266000	TraesCS1A01G266000	TRIAE_CS42_1AL_TGACv1_000783_AA0019040	Traes_1AL_ADC801BEB	Ta.7740.1.A1_at	-		-	13.8267	24.9767	282.403	20.06	25.9833	28.34	245.68	25.3467	18.0267	39.8033	257.013	18.99	1.16946	3.67669	42.368	4.17534
TraesCS1A03G0676900														123056776	LOC123056776	XP_044335989.1	phospholipase A1-II 7-like		taes:123056776	no KO assigned					BP-GO:0006629-lipid metabolic process | MF-GO:0008970-phospholipase A1 activity	TraesCS1A02G266100	TraesCS1A01G266100	TRIAE_CS42_1AL_TGACv1_000129_AA0004130		Ta.2995.1.S1_at	BRADI_3g36540v3	Os05g0574100	-	3.15333	4.76667	56.0167	5.93333	8.04	11.0867	46.3133	11.5467	5.3	8.30333	39.8067	5.71333	0.861246	0.667491	10.1041	2.37345
TraesCS1A03G0680800	PS50042 CNMP_BINDING_3 cAMP/cGMP binding motif profile.	PS50088 ANK_REPEAT Ankyrin repeat profile.	PS50297 ANK_REP_REGION Ankyrin repeat region circular profile.	PS51490 KHA KHA domain profile.										123056925	LOC123056925	XP_044336079.1	potassium channel AKT2-like		taes:123056925	K21867	potassium channel		Potassium channel AKT2/3 [Source:Projected from Arabidopsis thaliana (AT4G22200) UniProtKB/Swiss-Prot;Acc:Q38898]		BP-GO:0006811-ion transport | BP-GO:0006813-potassium ion transport | BP-GO:0009737-response to abscisic acid | BP-GO:0034765-regulation of ion transmembrane transport | BP-GO:0042391-regulation of membrane potential | BP-GO:0055085-transmembrane transport | CC-GO:0005789-endoplasmic reticulum membrane | CC-GO:0009506-plasmodesma | CC-GO:0016020-membrane | CC-GO:0016021-integral component of memb…	TraesCS1A02G267900	TraesCS1A01G267900	TRIAE_CS42_1AL_TGACv1_001562_AA0032310	Traes_1AL_4D668D012		BRADI_2g24450v3	Os05g0428700	AT4G22200	3.59667	3.84	7.03333	3.07	3.63667	3.8	7.22	3.75	3.47	4.58667	7.26333	4.44	0.456119	0.308923	0.934208	0.563116
TraesCS1A03G0681800														123056985	LOC123056985	XP_044336115.1	carboxymethylenebutenolidase homolog isoform X1		taes:123056985	K01061	carboxymethylenebutenolidase [EC:3.1.1.45]	EC:3.1.1.45			MF-GO:0016787-hydrolase activity	TraesCS1A02G268600	TraesCS1A01G268600	TRIAE_CS42_1AL_TGACv1_002236_AA0039950			BRADI_2g24420v3	Os05g0429500	AT1G35420	8.19	10.1233	3.29	11.5433	10.9567	12.07	4.36	11.6933	10.0033	8.43667	3.07333	11.35	0.38223	1.7292	0.361156	1.19959
TraesCS1A03G0682100	PS51294 HTH_MYB Myb-type HTH DNA-binding domain profile.													123057014	LOC123057014	XP_044336130.1	myb-related protein 308-like		taes:123057014	K09422	transcription factor MYB, plant				MF-GO:0003677-DNA binding	TraesCS1A02G268800	TraesCS1A01G268800	TRIAE_CS42_1AL_TGACv1_000728_AA0018030		TaAffx.16998.1.A1_at	BRADI_2g24400v3	Os05g0429900	-	2.93667	5.34667	7.9	2.71	3.04333	3.43333	6.98333	3.49667	3.23333	4.26	6.72667	3.46667	0.40867	0.266729	1.87257	0.695509
TraesCS1A03G0683000	PS00103 PUR_PYR_PR_TRANSFER Purine/pyrimidine phosphoribosyl transferases signature.	PS51278 GATASE_TYPE_2 Glutamine amidotransferase type 2 domain profile.												123057086	LOC123057086	XP_044336175.1	amidophosphoribosyltransferase, chloroplastic-like		taes:123057086	K00764	amidophosphoribosyltransferase [EC:2.4.2.14]	EC:2.4.2.14	Amidophosphoribosyltransferase [Source:UniProtKB/TrEMBL;Acc:A0A1D5RTB0]		BP-GO:0006189-'de novo' IMP biosynthetic process | BP-GO:0009113-purine nucleobase biosynthetic process | BP-GO:0009116-nucleoside metabolic process | MF-GO:0004044-amidophosphoribosyltransferase activity | MF-GO:0046872-metal ion binding | MF-GO:0051536-iron-sulfur cluster binding	TraesCS1A02G269300	TraesCS1A01G269300	TRIAE_CS42_1AL_TGACv1_000964_AA0022770		TaAffx.58257.1.S1_at	BRADI_2g24360v3	Os05g0430800	AT2G16570	1.71333	2.51	2.2	2.14333	2.26	3.73	1.85667	1.91	1.64	2.20333	2.69333	1.88	0.489228	0.0702377	0.544273	0.556247
TraesCS1A03G0683200	PS01022 PTR2_1 PTR2 family proton/oligopeptide symporters signature 1.																								BP-GO:0006857-oligopeptide transport | BP-GO:0055085-transmembrane transport | CC-GO:0016020-membrane | MF-GO:0022857-transmembrane transporter activity	TraesCS1A02G269400	TraesCS1A01G269400	TRIAE_CS42_1AL_TGACv1_000964_AA0022780			-		-	1.36	2.3	9.08667	2.7	5.08667	5.41667	11.7533	5.03	1.47333	2.36333	8.85	1.43333	0.202237	0.661539	1.21957	0.553745
TraesCS1A03G0683400	PS01022 PTR2_1 PTR2 family proton/oligopeptide symporters signature 1.													123057064	LOC123057064	XP_044336162.1	protein NRT1/ PTR FAMILY 5.10-like		taes:123057064	no KO assigned					BP-GO:0006857-oligopeptide transport | BP-GO:0055085-transmembrane transport | CC-GO:0016020-membrane | CC-GO:0016021-integral component of membrane | MF-GO:0022857-transmembrane transporter activity	TraesCS1A02G269500	TraesCS1A01G269500	TRIAE_CS42_1AL_TGACv1_000964_AA0022790	Traes_1AL_448761522		BRADI_2g24340v3	Os05g0430900	-	14.9433	20.3733	37.1567	18.32	17.9767	21.4033	41.7933	20.53	14.8633	19.18	39.2267	16.7533	1.82286	1.02675	3.25915	1.13289
TraesCS1A03G0683800														123057075	LOC123057075	XP_044336168.1	protein NRT1/ PTR FAMILY 5.10-like		taes:123057075	K14638	solute carrier family 15 (peptide/histidine transporter), member 3/4				BP-GO:0055085-transmembrane transport | CC-GO:0016020-membrane | CC-GO:0016021-integral component of membrane | MF-GO:0022857-transmembrane transporter activity	TraesCS1A02G269600	TraesCS1A01G269600	TRIAE_CS42_1AL_TGACv1_000964_AA0022800		TaAffx.107510.1.S1_at	BRADI_2g24327v3	Os05g0431700	-	1.11	2.76	3.98667	1.59	2.27	2.65333	6.13333	2.91667	1.47333	2.13333	5	1.70333	0.0929157	0.276225	0.566431	0.668356
TraesCS1A03G0684800	PS00105 AA_TRANSFER_CLASS_1 Aminotransferases class-I pyridoxal-phosphate attachment site.													123057120	LOC123057120	XP_044336189.1	bifunctional aspartate aminotransferase and glutamate/aspartate-prephenate aminotransferase-like		taes:123057120	K15849	bifunctional aspartate aminotransferase and glutamate/aspartate-prephenate aminotransferase [		Bifunctional aspartate aminotransferase and glutamate/aspartate-prephenate aminotransferase [Source:Projected from Arabidopsis thaliana (AT2G22250) UniProtKB/Swiss-Prot;Acc:Q9SIE1]		BP-GO:0009058-biosynthetic process | BP-GO:0009095-aromatic amino acid family biosynthetic process, prephenate pathway | BP-GO:0009793-embryo development ending in seed dormancy | CC-GO:0009570-chloroplast stroma | MF-GO:0003824-catalytic activity | MF-GO:0004069-L-aspartate:2-oxoglutarate aminotransferase activity | MF-GO:0030170-pyridoxal phosphate binding | MF-GO:0033853-aspartate-prephenate a…	TraesCS1A02G270300	TraesCS1A01G270300	TRIAE_CS42_1AL_TGACv1_002391_AA0041500	Traes_1AL_3F7734C6B	Ta.20913.2.S1_at	BRADI_2g24300v3	Os01g0871300	AT2G22250	11.7867	12.63	46.6167	14.36	11.1233	12.2033	46.3933	14.6733	12.3967	16.63	48.7867	13.0633	0.767014	1.67623	4.72926	2.33937
TraesCS1A03G0685600	PS00107 PROTEIN_KINASE_ATP Protein kinases ATP-binding region signature.	PS00108 PROTEIN_KINASE_ST Serine/Threonine protein kinases active-site signature.	PS50011 PROTEIN_KINASE_DOM Protein kinase domain profile.																						BP-GO:0006468-protein phosphorylation | MF-GO:0004672-protein kinase activity | MF-GO:0005524-ATP binding	TraesCS1A02G270800	TraesCS1A01G270800	TRIAE_CS42_1AL_TGACv1_002524_AA0042830	Traes_1AL_5FFFBAB47	TaAffx.105516.1.S1_at	-		-	2.45667	2.44667	3.88667	2.73667	1.87	2.08333	3.82667	2.76667	2.12667	2.88667	1.92667	3.32333	0.352625	0.45348	0.406708	0.621995
TraesCS1A03G0687600	PS00107 PROTEIN_KINASE_ATP Protein kinases ATP-binding region signature.	PS00108 PROTEIN_KINASE_ST Serine/Threonine protein kinases active-site signature.	PS50011 PROTEIN_KINASE_DOM Protein kinase domain profile.	PS50031 EH EH domain profile.										123057240	LOC123057240	XP_044336258.1	probable serine/threonine-protein kinase At1g01540		taes:123057240	no KO assigned					BP-GO:0006468-protein phosphorylation | CC-GO:0016021-integral component of membrane | MF-GO:0004672-protein kinase activity | MF-GO:0005515-protein binding | MF-GO:0005524-ATP binding	TraesCS1A02G272100	TraesCS1A01G272100	TRIAE_CS42_1AL_TGACv1_000597_AA0015490			BRADI_2g24197v3	Os05g0436100	-	2.36	2.19667	1.34667	2.29667	2.48333	2.00333	1.21	1.76333	1.82333	1.82	1.20667	1.37333	0.437302	0.447599	0.273394	0.0811035
TraesCS1A03G0695700	PS50090 MYB_LIKE Myb-like domain profile.	PS51294 HTH_MYB Myb-type HTH DNA-binding domain profile.												123150896	LOC123150896	XP_044426664.1	transcription factor DIVARICATA-like		taes:123150896	no KO assigned					MF-GO:0003677-DNA binding	TraesCS1A02G275800	TraesCS1A01G275800			TaAffx.23509.1.S1_at	BRADI_2g23978v3	Os05g0442400	-	0	1.01	6.99667	0.656667	0.573333	1.15333	6.95	0.753333	0.323333	0.533333	7.04667	0.556667	0	0.390683	0.366712	0.509586
TraesCS1A03G0697800														123057893	LOC123057893	XP_044336704.1	glucan endo-1,3-beta-glucosidase 14-like		taes:123057893	no KO assigned					BP-GO:0005975-carbohydrate metabolic process | MF-GO:0004553-hydrolase activity, hydrolyzing O-glycosyl compounds	TraesCS1A02G276200	TraesCS1A01G276200	TRIAE_CS42_1AL_TGACv1_000815_AA0019680			BRADI_2g23940v3		-	1.22	1.27667	1.8	0.966667	2.95333	3.00667	4.83667	3.01333	1.51333	1.94667	2.40667	1.41667	0.116762	0.103494	0.24	0.188532
TraesCS1A03G0697900	PS00197 2FE2S_FER_1 2Fe-2S ferredoxin-type iron-sulfur binding region signature.	PS51085 2FE2S_FER_2 2Fe-2S ferredoxin-type iron-sulfur binding domain profile.												123057926	LOC123057926	XP_044336727.1	ferredoxin-6, chloroplastic-like		taes:123057926	K02639	ferredoxin		Ferredoxin [Source:UniProtKB/TrEMBL;Acc:A0A1D5RSP6]		BP-GO:0022900-electron transport chain | CC-GO:0009507-chloroplast | MF-GO:0009055-electron transfer activity | MF-GO:0046872-metal ion binding | MF-GO:0051536-iron-sulfur cluster binding | MF-GO:0051537-2 iron, 2 sulfur cluster binding	TraesCS1A02G276300	TraesCS1A01G276300	TRIAE_CS42_1AL_TGACv1_000815_AA0019690	Traes_1AL_3D9B932C7		BRADI_2g23931v3	Os05g0443500	AT2G27510	24.8133	23.46	42.2233	23.4733	18.36	22.8933	34.26	24.6367	26.5333	32.22	39.1	26.13	2.81728	1.60935	2.10747	4.11419
TraesCS1A03G0700800														123058066	LOC123058066	XP_044336834.1	cytochrome P450 94C1-like		taes:123058066	K20624	12-hydroxyjasmonoyl-L-amino acid 12-hydroxylase / fatty acid hydroxylase [EC:1.14.14.49]	EC:1.14.14.49			BP-GO:0055114-oxidation-reduction process | MF-GO:0005506-iron ion binding | MF-GO:0016705-oxidoreductase activity, acting on paired donors, with incorporation or reduction of molecular oxygen | MF-GO:0020037-heme binding	TraesCS1A02G277400	TraesCS1A01G277400			TaAffx.105598.1.S1_at	BRADI_2g23837v3	Os05g0445100	-	4.26667	4.28667	18.73	2.61333	2.95333	4.66333	16.4067	3.44667	4.09333	5.85333	13.7933	3.31333	0.0693622	0.564072	1.84395	0.313067
TraesCS1A03G0703100	PS50293 TPR_REGION TPR repeat region circular profile.													123058273	LOC123058273	XP_044336987.1	uncharacterized protein LOC123058273		taes:123058273	no KO assigned					BP-GO:0006396-RNA processing | MF-GO:0005515-protein binding	TraesCS1A02G278600	TraesCS1A01G278600	TRIAE_CS42_1AL_TGACv1_002063_AA0038300	Traes_1AL_72B74D033		BRADI_2g23750v3	Os05g0447700	-	16.6367	29.4533	35.6	22.05	30.0467	44.06	76.2733	30.01	20.1567	25.6533	42.4833	20.9167	1.06186	2.8422	4.68296	2.95691
TraesCS1A03G0703200														123058281	LOC123058281	XP_044336993.1	glycerol-3-phosphate 2-O-acyltransferase 6-like		taes:123058281	K13508	glycerol-3-phosphate acyltransferase [EC:2.3.1.15 2.3.1.198]	EC:2.3.1.15 2.3.1.198			MF-GO:0016746-transferase activity, transferring acyl groups	TraesCS1A02G278700	TraesCS1A01G278700	TRIAE_CS42_1AL_TGACv1_000300_AA0008290	Traes_1AL_5CCB6392C		-		-	0	0	0	0	0.0866667	0.28	8.42	0.156667	0	0	0	0	0	0	0	0
TraesCS1A03G0703300														123058293	LOC123058293	XP_044336999.1	uncharacterized acetyltransferase At3g50280-like		taes:123058293	no KO assigned					MF-GO:0016747-transferase activity, transferring acyl groups other than amino-acyl groups	TraesCS1A02G278800	TraesCS1A01G278800	TRIAE_CS42_1AL_TGACv1_000300_AA0008300		Ta.25383.1.A1_at	BRADI_2g23740v3	Os05g0449200	-	18.16	24.9433	136.17	25.24	0.986667	0	0.1	0.0533333	21.98	33.0033	143.35	24.2367	2.50322	2.64061	17.5823	3.65318
TraesCS1A03G0703600	PS51293 SANT SANT domain profile.	PS51294 HTH_MYB Myb-type HTH DNA-binding domain profile.												123058304	LOC123058304	XP_044337004.1	transcription factor DIVARICATA-like		taes:123058304	no KO assigned					CC-GO:0005634-nucleus | MF-GO:0003677-DNA binding	TraesCS1A02G278900	TraesCS1A01G278900	TRIAE_CS42_1AL_TGACv1_000300_AA0008320	Traes_1AL_1360F98E7		BRADI_2g23710v3	Os05g0449900	AT2G38090	1.12667	2.32	5.95333	2.09333	1.91667	1.82333	7.19333	1.69	2.12333	2.04667	7.37667	2.07667	0.240647	0.496622	0.3444	0.506107
TraesCS1A03G0704300														123058366	LOC123058366	XP_044337039.1	coronatine-insensitive protein homolog 1b-like		taes:123058366	K13463	coronatine-insensitive protein 1				MF-GO:0005515-protein binding	TraesCS1A02G279100	TraesCS1A01G279100			TaAffx.129322.1.S1_x_at	BRADI_2g23730v3	Os05g0449500	AT2G39940	75.7867	75.45	31.7733	63.89	77.77	74.6767	37.6933	71.1433	70.1767	65.3733	36.2833	62.8067	4.9926	3.31005	4.40883	2.56067
TraesCS1A03G0704600	PS50850 MFS Major facilitator superfamily (MFS) profile.													123058387	LOC123058387	XP_044337057.1	probable anion transporter 2, chloroplastic		taes:123058387	no KO assigned					BP-GO:0055085-transmembrane transport | CC-GO:0016021-integral component of membrane | MF-GO:0022857-transmembrane transporter activity	TraesCS1A02G279300	TraesCS1A01G279300	TRIAE_CS42_1AL_TGACv1_001648_AA0033430	Traes_1AL_91970EBB9		BRADI_2g23690v3	Os05g0451100	AT2G38060	3.35333	3.12	6.42	2.70333	3.08667	2.31333	4.64	2.14667	3.69	3.59333	5.08	3.40667	0.820251	0.557165	0.462277	0.210581
TraesCS1A03G0706000														123058397	LOC123058397	XP_044337067.1	protein LSD1		taes:123058397	no KO assigned			LSD1-type zinc finger protein [Source:UniProtKB/TrEMBL;Acc:A5HSI2]		BP-GO:0034051-negative regulation of plant-type hypersensitive response | BP-GO:0045595-regulation of cell differentiation | CC-GO:0005634-nucleus	TraesCS1A02G279500	TraesCS1A01G279500	TRIAE_CS42_1AL_TGACv1_002853_AA0045580	Traes_1AL_4B7636BC9	TaAffx.112378.2.S1_x_at	BRADI_3g16400v3	Os08g0159500	AT1G32540	35.27	28.0933	11.5233	29.71	35.0333	30.7433	13.8067	33.53	37.3933	27.2433	10.9133	32.5	4.39482	2.87072	1.96317	1.89665
TraesCS1A03G0707500	PS50088 ANK_REPEAT Ankyrin repeat profile.	PS50293 TPR_REGION TPR repeat region circular profile.	PS50297 ANK_REP_REGION Ankyrin repeat region circular profile.																						MF-GO:0005515-protein binding	TraesCS1A02G280200	TraesCS1A01G280200				-		-	2.27	2.16333	0.346667	2.01333	2.15667	3.15333	1.51333	1.90667	2.39333	2.61333	2.21333	2.84	0.645833	0.949462	0.0266667	0.571382
TraesCS1A03G0709000														123058603	LOC123058603	XP_044337254.1	uncharacterized protein LOC123058603 isoform X1		taes:123058603	no KO assigned						TraesCS1A02G281000	TraesCS1A01G281000	TRIAE_CS42_1AL_TGACv1_001928_AA0036910	Traes_1AL_480E5DC12		BRADI_2g23540v3	Os05g0454500	-	71.3433	72.1067	152.517	84.78	92.59	90.2967	183.037	104.117	93.0333	82.61	174.313	81.37	2.96931	8.26574	19.877	18.2618
TraesCS1A03G0718600	PS00297 HSP70_1 Heat shock hsp70 proteins family signature 1.	PS00329 HSP70_2 Heat shock hsp70 proteins family signature 2.	PS01036 HSP70_3 Heat shock hsp70 proteins family signature 3.											123059094	LOC123059094	XP_044337674.1	heat shock 70 kDa protein 4-like		taes:123059094	K03283	heat shock 70kDa protein 1/2/6/8				MF-GO:0005524-ATP binding	TraesCS1A02G285000	TraesCS1A01G285000	TRIAE_CS42_1AL_TGACv1_002910_AA0046290	Traes_1AL_51CED3DBF	Ta.15522.2.S1_x_at	BRADI_2g23250v3	Os01g0840100	AT3G12580	8.94667	10.4767	17.4	11.1567	9.79	9.67333	12.39	11.7233	8.04333	9.88333	14.3067	9.88	1.00167	0.294071	2.26918	1.05491
TraesCS1A03G0719000														123059115	LOC123059115	XP_044337693.1	probable monofunctional riboflavin biosynthesis protein RIBA 3, chloroplastic isoform X1		taes:123059115	K14652	3,4-dihydroxy 2-butanone 4-phosphate synthase / GTP cyclohydrolase II [EC:4.1.99.12 3.5.4.25]				BP-GO:0009231-riboflavin biosynthetic process | CC-GO:0009507-chloroplast | MF-GO:0003935-GTP cyclohydrolase II activity | MF-GO:0008686-3,4-dihydroxy-2-butanone-4-phosphate synthase activity	TraesCS1A02G285400	TraesCS1A01G285400	TRIAE_CS42_1AL_TGACv1_002560_AA0043110	Traes_1AL_7D7FC9503	Ta.8716.1.S1_at	BRADI_2g23220v3	Os05g0460600	AT5G59750	17.1	13.6167	9.47333	15.19	14.3833	14.98	11.99	13.6733	14.2767	15.9567	8.17667	12.61	2.135	1.50694	0.794488	2.12453
TraesCS1A03G0720100														123059189	LOC123059189	XP_044337751.1	coatomer subunit zeta-1-like		taes:123059189	K20472	coatomer subunit zeta				BP-GO:0006890-retrograde vesicle-mediated transport, Golgi to endoplasmic reticulum | BP-GO:0015031-protein transport | CC-GO:0016020-membrane | CC-GO:0030126-COPI vesicle coat	TraesCS1A02G286000	TraesCS1A01G286000	TRIAE_CS42_1AL_TGACv1_002580_AA0043310	Traes_1AL_247316C21	Ta.2957.1.S1_at	BRADI_2g23150v3	Os05g0461000	-	0.163333	1.28333	0.616667	0.44	13.6267	14.2967	16.9533	13.3967	0.126667	2.63667	3.40667	1.85	0.163333	0.921165	0.0949269	0.318957
TraesCS1A03G0722000														123153483	LOC123153483	XP_044428548.1	uncharacterized protein LOC123153483		taes:123153483	no KO assigned						TraesCS1A02G287200	TraesCS1A01G287200	TRIAE_CS42_1AL_TGACv1_000088_AA0002870	Traes_1AL_4D5CE6B62	TaAffx.80911.1.S1_at	BRADI_2g23060v3	Os05g0462000	AT5G02580	4.12	1.07333	1.25	8.36333	5.04333	3.87	0.76	2.60667	2.45667	4.08	1.09667	4.22333	1.09769	1.07333	0.650922	1.3887
TraesCS1A03G0727400																										TraesCS1A02G289800	TraesCS1A01G289800				-		-	80.2867	65.6933	32.6733	34.4	69.5567	46.4	14.2133	32.3033	53.1933	56.2167	24.2367	55.5733	38.8729	23.4227	10.9293	13.0985
TraesCS1A03G0736800														123059747	LOC123059747	XP_044338170.1	UTP--glucose-1-phosphate uridylyltransferase 3, chloroplastic-like		taes:123059747	K22920	UTP---glucose-1-phosphate uridylyltransferase [EC:2.7.7.9]	EC:2.7.7.9	UTP--glucose-1-phosphate uridylyltransferase 3, chloroplastic [Source:Projected from Arabidopsis thaliana (AT3G56040) UniProtKB/Swiss-Prot;Acc:F4IY62]		MF-GO:0070569-uridylyltransferase activity	TraesCS1A02G295200	TraesCS1A01G295200	TRIAE_CS42_1AL_TGACv1_000306_AA0008490	Traes_1AL_246B50313	TaAffx.38244.1.S1_at	BRADI_2g22680v3	Os05g0468600	AT3G56040	4.68333	3.71	0.836667	3.15667	5.55667	4.36667	1.49667	4.34	4.79333	3.66667	0.873333	3.44333	0.839371	0.613922	0.241822	0.264218
TraesCS1A03G0737600	PS00047 HISTONE_H4 Histone H4 signature.																						Histone H4 [Source:UniProtKB/TrEMBL;Acc:A0A077RYQ1]		BP-GO:0006334-nucleosome assembly | BP-GO:0009414-response to water deprivation | CC-GO:0000786-nucleosome | CC-GO:0005634-nucleus | CC-GO:0005694-chromosome | CC-GO:0005730-nucleolus | CC-GO:0005774-vacuolar membrane | CC-GO:0005829-cytosol | CC-GO:0005886-plasma membrane | CC-GO:0009506-plasmodesma | CC-GO:0009507-chloroplast | CC-GO:0009579-thylakoid | MF-GO:0003677-DNA binding | MF-GO:0046982…	TraesCS1A02G295700	TraesCS1A01G295700	TRIAE_CS42_1AL_TGACv1_003580_AA0050490			BRADI_1g68190v3	Os07g0549900	-	42.5133	49.9567	39.3933	41.13	5.59333	2.02667	0.986667	1.54667	50.5367	45.1433	50.67	58.09	9.38787	12.9237	3.62444	7.5273
TraesCS1A03G0738200	PS50089 ZF_RING_2 Zinc finger RING-type profile.													123059803	LOC123059803	XP_044338249.1	RING-H2 finger protein ATL66-like		taes:123059803	no KO assigned					CC-GO:0016021-integral component of membrane	TraesCS1A02G295900	TraesCS1A01G295900	TRIAE_CS42_1AL_TGACv1_001475_AA0031050			-	Os05g0468900	-	10.4267	8.69	3.20333	6.89333	5.69333	7.28333	2	6.1	6.87333	8.26333	3.24333	6.22333	1.51882	0.798812	0.196412	0.79541
TraesCS1A03G0743700	PS00001 ASN_GLYCOSYLATION N-glycosylation site.	PS00004 CAMP_PHOSPHO_SITE cAMP- and cGMP-dependent protein kinase phosphorylation site.	PS00005 PKC_PHOSPHO_SITE Protein kinase C phosphorylation site.	PS00006 CK2_PHOSPHO_SITE Casein kinase II phosphorylation site.	PS00008 MYRISTYL N-myristoylation site.	PS50811 WRKY WRKY domain profile.	PS60007 TYR_PHOSPHO_SITE_2 Tyrosine kinase phosphorylation site 2.							123059977	LOC123059977	XP_044338480.1	WRKY transcription factor WRKY24-like	WRKY	taes:123059977	K13424	WRKY transcription factor 33				BP-GO:0006355-regulation of transcription, DNA-templated | CC-GO:0005634-nucleus | MF-GO:0003700-DNA-binding transcription factor activity | MF-GO:0043565-sequence-specific DNA binding	TraesCS1A02G298600	TraesCS1A01G298600	TRIAE_CS42_1AL_TGACv1_000405_AA0011280	Traes_1AL_8714A6D32		BRADI_2g22440v3	Os05g0474800	-	1.22333	0.846667	0.456667	0.843333	1.42333	0.87	0.593333	1.27	3.32333	0.52	0.716667	1.17667	0.236807	0.306721	0.339428	0.0829324
TraesCS1A03G0745100	PS00600 AA_TRANSFER_CLASS_3 Aminotransferases class-III pyridoxal-phosphate attachment site.	PS01047 HMA_1 Heavy-metal-associated domain.												542824	LOC542824	XP_044338520.1	alanine--glyoxylate aminotransferase 2 homolog 3, mitochondrial		taes:542824	K00827	alanine-glyoxylate transaminase / (R)-3-amino-2-methylpropionate-pyruvate transaminase [EC:2.				MF-GO:0003824-catalytic activity | MF-GO:0008483-transaminase activity | MF-GO:0030170-pyridoxal phosphate binding	TraesCS1A02G299100	TraesCS1A01G299100	TRIAE_CS42_1AL_TGACv1_000399_AA0011160	Traes_1AL_1D8244B27	Ta.4834.1.S1_at	BRADI_2g22410v3	Os05g0475400	AT3G08860	34.53	34.6633	82.13	34.62	40.2233	39.25	95.2933	42.5033	29.9033	34.5167	78.3567	33.09	2.82072	5.2286	10.1163	4.28529
TraesCS1A03G0747900	PS50176 ARM_REPEAT Armadillo/plakoglobin ARM repeat profile.	PS51698 U_BOX U-box domain profile.												123060085	LOC123060085	XP_044338582.1	U-box domain-containing protein 16-like		taes:123060085	no KO assigned			RING-type E3 ubiquitin transferase [Source:UniProtKB/TrEMBL;Acc:A0A341NR74]		BP-GO:0016567-protein ubiquitination | MF-GO:0004842-ubiquitin-protein transferase activity | MF-GO:0005515-protein binding	TraesCS1A02G300000	TraesCS1A01G300000	TRIAE_CS42_1AL_TGACv1_001755_AA0034720			BRADI_2g22320v3	Os05g0476700	AT5G01830	1.92	3.44667	5.49333	2.93	2.68333	3.13	4.25	3.04333	3.11	3.47667	5.55333	3.40333	0.452806	0.335128	0.327431	0.343851
TraesCS1A03G0749400	PS50811 WRKY WRKY domain profile.													123158972	LOC123158972	XP_044432743.1	transcription factor WRKY19-like	WRKY70	taes:123158972	no KO assigned					BP-GO:0006355-regulation of transcription, DNA-templated | CC-GO:0005634-nucleus | MF-GO:0003677-DNA binding | MF-GO:0003700-DNA-binding transcription factor activity | MF-GO:0043565-sequence-specific DNA binding	TraesCS1A02G301100	TraesCS1A01G301100	TRIAE_CS42_1AL_TGACv1_001348_AA0029060		TaAffx.64818.1.S1_at	BRADI_2g22241v3	Os05g0478400	-	0.76	2.06667	3.80333	4.44333	5.11667	5.87	4.40333	14.45	4.58333	3.61667	4.12333	5.45	0.447698	0.521866	0.51174	0.858688
TraesCS1A03G0749900	PS00108 PROTEIN_KINASE_ST Serine/Threonine protein kinases active-site signature.	PS50011 PROTEIN_KINASE_DOM Protein kinase domain profile.												123060111	LOC123060111	XP_044338617.1	serine/threonine-protein kinase STN8, chloroplastic-like		taes:123060111	no KO assigned			Serine/threonine-protein kinase STN8, chloroplastic [Source:Projected from Arabidopsis thaliana (AT5G01920) UniProtKB/Swiss-Prot;Acc:Q9LZV4]		BP-GO:0006468-protein phosphorylation | BP-GO:0042549-photosystem II stabilization | CC-GO:0009507-chloroplast | CC-GO:0009579-thylakoid | MF-GO:0004672-protein kinase activity | MF-GO:0005524-ATP binding	TraesCS1A02G301400	TraesCS1A01G301400	TRIAE_CS42_1AL_TGACv1_003123_AA0047980	Traes_1AL_17C37FFB0	Ta.1981.3.S1_at	BRADI_2g22210v3	Os05g0480000	AT5G01920	7.57	8.20333	2.92667	8.17667	6.86333	9.18	2.45	8.92667	8.19333	8.59	2.45	8.21333	1.16258	0.809451	0.361909	1.14107
TraesCS1A03G0751400														123060182	LOC123060182	XP_044338701.1	cytosolic sulfotransferase 13-like		taes:123060182	no KO assigned			Sulfotransferase [Source:UniProtKB/TrEMBL;Acc:A0A1D5S0G4]		MF-GO:0008146-sulfotransferase activity	TraesCS1A02G302100	TraesCS1A01G302100	TRIAE_CS42_1AL_TGACv1_007077_AA0055280		Ta.30219.1.S1_at	-		AT2G03770	0	0.04	4.43667	0	0	0	0	0	0.0766667	0.576667	3.22667	0	0	0.04	0.730669	0
TraesCS1A03G0753000	PS00107 PROTEIN_KINASE_ATP Protein kinases ATP-binding region signature.	PS00108 PROTEIN_KINASE_ST Serine/Threonine protein kinases active-site signature.	PS50011 PROTEIN_KINASE_DOM Protein kinase domain profile.											123060207	LOC123060207	XP_044338735.1	probable LRR receptor-like serine/threonine-protein kinase At1g06840 isoform X1		taes:123060207	no KO assigned					BP-GO:0006468-protein phosphorylation | CC-GO:0016021-integral component of membrane | MF-GO:0004672-protein kinase activity | MF-GO:0004674-protein serine/threonine kinase activity | MF-GO:0005515-protein binding | MF-GO:0005524-ATP binding	TraesCS1A02G302600	TraesCS1A01G302600	TRIAE_CS42_1AL_TGACv1_000008_AA0000170	Traes_1AL_F171CDC68	Ta.28431.1.A1_at	BRADI_2g22140v3	Os05g0481100	-	3.12	4.02333	2.20667	4.41	5.17333	5.38333	2.89667	5.71667	4.42667	3.69333	1.58333	4.19333	0.0416333	0.00666667	0.225191	0.474377
TraesCS1A03G0753800	PS00086 CYTOCHROME_P450 Cytochrome P450 cysteine heme-iron ligand signature.													123060271	LOC123060271	XP_044338821.1	cytochrome P450 714D1-like		taes:123060271	K20663	gibberellin 16alpha,17-epoxidase [EC:1.14.-.-]	EC:1.14.-.-			BP-GO:0045487-gibberellin catabolic process | BP-GO:0055114-oxidation-reduction process | CC-GO:0016021-integral component of membrane | MF-GO:0004497-monooxygenase activity | MF-GO:0005506-iron ion binding | MF-GO:0016705-oxidoreductase activity, acting on paired donors, with incorporation or reduction of molecular oxygen | MF-GO:0020037-heme binding	TraesCS1A02G303100	TraesCS1A01G303100	TRIAE_CS42_1AL_TGACv1_001123_AA0025430	Traes_1AL_1F70A2C8B		BRADI_2g22050v3	Os05g0482400	-	3.80667	4.8	7.28667	5.43333	3.95	4.43333	8.15	5.64333	4.57	3.88667	8.61333	5.76	0.52486	0.240069	0.570419	0.193764
TraesCS1A03G0754900														123159798	LOC123159798	XP_044433579.1	protein LURP-one-related 8-like		taes:123159798	no KO assigned						TraesCS1A02G303600	TraesCS1A01G303600	TRIAE_CS42_1AL_TGACv1_000208_AA0006160	Traes_1AL_9142E30E21		BRADI_2g22030v3	Os05g0484800	-	0.973333	3.56333	4.72	2.84333	1.7	0.766667	4.15333	0.963333	1.51	1.27667	3.15667	1.58	0.687055	0.972391	1.7166	1.8081
TraesCS1A03G0757500														123060382	LOC123060382	XP_044339016.1	xyloglucan galactosyltransferase KATAMARI1 homolog		taes:123060382	K20888	xyloglucan galactosyltransferase MUR3 [EC:2.4.1.-]	EC:2.4.1.-			BP-GO:0006486-protein glycosylation | CC-GO:0016021-integral component of membrane | MF-GO:0016757-transferase activity, transferring glycosyl groups	TraesCS1A02G304900	TraesCS1A01G304900	TRIAE_CS42_1AL_TGACv1_003008_AA0047110		Ta.16559.1.S1_at	-		-	1.37	3.12	7.39333	2.49333	2.37333	2.3	8.8	2.19667	2.04	2.30667	7.72	2.58667	0.06245	0.274955	2.11488	0.513041
TraesCS1A03G0758500														123160530	LOC123160530	XP_044434305.1	uncharacterized protein LOC123160530		taes:123160530	no KO assigned						TraesCS1A02G305300	TraesCS1A01G305300	TRIAE_CS42_1AL_TGACv1_000467_AA0012810	Traes_1AL_7E05D3432		BRADI_2g21910v3	Os05g0487300	-	13.9267	17.9267	40.4467	18.1367	18.7633	23.0133	46.4933	22.3767	17.0333	22.9467	53.2467	17.57	2.91965	0.313387	3.06588	1.5984
TraesCS1A03G0761900														123060502	LOC123060502	XP_044339189.1	chlorophyll a-b binding protein of LHCII type 1-like		taes:123060502	K08912	light-harvesting complex II chlorophyll a/b binding protein 1		Chlorophyll a-b binding protein, chloroplastic [Source:UniProtKB/TrEMBL;Acc:A0A341NPP5]		BP-GO:0009765-photosynthesis, light harvesting | CC-GO:0016020-membrane	TraesCS1A02G306600	TraesCS1A01G306600	TRIAE_CS42_1AL_TGACv1_003749_AA0051360		Ta.29587.2.S1_x_at	-	Os01g0720500	-	7.86667	7.12	2.08667	11.61	3.22333	3.83333	2.71	5.43	7.16667	4.34667	1.66667	7.95333	2.77673	2.12768	0.561911	4.23735
TraesCS1A03G0764100														123060551	LOC123060551	XP_044339253.1	F-box protein At5g46170-like		taes:123060551	no KO assigned					MF-GO:0005515-protein binding	TraesCS1A02G307800	TraesCS1A01G307800	TRIAE_CS42_1AL_TGACv1_003433_AA0049730	Traes_1AL_17BBEACD1	Ta.6646.1.A1_at	BRADI_2g21750v3	Os05g0490300	-	8.43333	9.13333	4.99	8.20333	10.15	9.25	3.22667	8.63333	8.31333	9.02333	4.70333	8.31667	0.806853	0.97694	0.35473	0.385242
TraesCS1A03G0764600	PS00018 EF_HAND_1 EF-hand calcium-binding domain.													123060560	LOC123060560	XP_044339299.1	UV radiation resistance-associated protein-like isoform X3		taes:123060560	no KO assigned						TraesCS1A02G308000	TraesCS1A01G308000	TRIAE_CS42_1AL_TGACv1_002945_AA0046610	Traes_1AL_B4D55A0CE		BRADI_2g21728v3	Os05g0490500	-	1.46	0.766667	2.89	1.95667	2.07	1.23333	3.01667	1.87667	1.82	1.71667	1.24	1.31	0.443959	0.197681	0.461303	0.46563
TraesCS1A03G0765300														123060643	LOC123060643	XP_044339380.1	uncharacterized protein LOC123060643		taes:123060643	no KO assigned					CC-GO:0016021-integral component of membrane	TraesCS1A02G308500	TraesCS1A01G308500	TRIAE_CS42_1AL_TGACv1_002420_AA0041770			BRADI_2g21500v3	Os05g0490900	AT3G51510	14.3233	15.8267	5.39667	15.07	10.8	13.64	3.33333	11.9833	16.2533	15.1167	4.88667	13.79	1.05344	2.37863	0.745147	1.69521
TraesCS1A03G0765800	PS00018 EF_HAND_1 EF-hand calcium-binding domain.	PS50222 EF_HAND_2 EF-hand calcium-binding domain profile.																							MF-GO:0005509-calcium ion binding	TraesCS1A02G308800	TraesCS1A01G308800	TRIAE_CS42_1AL_TGACv1_001781_AA0035110			-		-	149.47	149.133	391.717	166.887	162.85	163.877	236.537	168.943	155.257	176.783	395.283	167.07	4.14785	4.6193	18.5765	12.3616
TraesCS1A03G0765900														123060657	LOC123060657	XP_044339395.1	SNF1-related protein kinase regulatory subunit beta-1-like		taes:123060657	K07199	5'-AMP-activated protein kinase, regulatory beta subunit				MF-GO:0005515-protein binding	TraesCS1A02G308900	TraesCS1A01G308900	TRIAE_CS42_1AL_TGACv1_001781_AA0035120	Traes_1AL_47D54EF1E	Ta.26517.1.A1_at	BRADI_2g21420v3	Os05g0491200	-	63.1267	66.5467	237.227	59.8233	67.4667	66.2267	183.54	67.24	58.28	82.3033	239.287	55.84	6.01546	8.76945	16.2073	8.34872
TraesCS1A03G0766800	PS01016 GLYCOPROTEASE Glycoprotease family signature.	PS51294 HTH_MYB Myb-type HTH DNA-binding domain profile.												606324	LOC606324	XP_044339411.1	myb family transcription factor PHL7 isoform X2	MYB80,TaMYB80	taes:606324	no KO assigned					CC-GO:0005634-nucleus | MF-GO:0003677-DNA binding	TraesCS1A02G309200	TraesCS1A01G309200	TRIAE_CS42_1AL_TGACv1_003273_AA0049040	Traes_1AL_2EDF05396	Ta.6889.1.S1_at	BRADI_2g21407v3	Os05g0491500	-	31.99	27.79	8.88333	28.4733	31.03	27.11	12.0367	29.8967	31.5333	27.61	9.17	27.57	2.8707	2.53544	0.339329	0.814071
TraesCS1A03G0768500	PS00004 CAMP_PHOSPHO_SITE cAMP- and cGMP-dependent protein kinase phosphorylation site.	PS00005 PKC_PHOSPHO_SITE Protein kinase C phosphorylation site.	PS00006 CK2_PHOSPHO_SITE Casein kinase II phosphorylation site.	PS00008 MYRISTYL N-myristoylation site.										123060715	LOC123060715	XP_044339475.1	uncharacterized protein LOC123060715		taes:123060715	no KO assigned						TraesCS1A02G309600	TraesCS1A01G309600	TRIAE_CS42_1AL_TGACv1_003346_AA0049260			BRADI_2g21350v3		-	2.28333	2.59333	0.896667	2.91667	2	1.88333	0.256667	0.973333	2.04667	3.41	0.666667	3.22667	0.440543	0.0841295	0.598452	0.696882
TraesCS1A03G0770600	PS00086 CYTOCHROME_P450 Cytochrome P450 cysteine heme-iron ligand signature.													123060768	LOC123060768	XP_044339541.1	cytochrome P450 98A1-like	CYP98A11	taes:123060768	K09754	5-O-(4-coumaroyl)-D-quinate 3'-monooxygenase [EC:1.14.14.96]	EC:1.14.14.96			BP-GO:0055114-oxidation-reduction process | CC-GO:0016021-integral component of membrane | MF-GO:0004497-monooxygenase activity | MF-GO:0005506-iron ion binding | MF-GO:0016491-oxidoreductase activity | MF-GO:0016705-oxidoreductase activity, acting on paired donors, with incorporation or reduction of molecular oxygen | MF-GO:0020037-heme binding | MF-GO:0046872-metal ion binding	TraesCS1A02G310500	TraesCS1A01G310500	TRIAE_CS42_1AL_TGACv1_000089_AA0002910	Traes_1AL_A0B81FF76	TaAffx.97053.1.S1_at	BRADI_2g21300v3	Os05g0494000	AT2G40890	12.05	13.83	27.5033	12.8367	14.16	14.7833	25.1367	14.9967	13.2467	13.64	24.84	12.3233	0.94255	0.935521	1.04442	1.33082
TraesCS1A03G0772000	PS00502 POLYGALACTURONASE Polygalacturonase active site.	PS00626 RCC1_2 Regulator of chromosome condensation (RCC1) signature 2.												123060823	LOC123060823	XP_044339609.1	polygalacturonase At1g48100-like		taes:123060823	no KO assigned					BP-GO:0005975-carbohydrate metabolic process | BP-GO:0071555-cell wall organization | CC-GO:0005576-extracellular region | MF-GO:0004650-polygalacturonase activity	TraesCS1A02G311100	TraesCS1A01G311100	TRIAE_CS42_1AL_TGACv1_000246_AA0007210	Traes_1AL_FF5D1E731	TaAffx.12819.1.S1_at	BRADI_2g11380v3	Os01g0296200	AT1G02460	0.543333	0.37	2.22333	0.563333	0.303333	0.39	1.59333	0.52	0.433333	0.843333	1.90333	0.45	0.219874	0.175024	0.979223	0.0785988
TraesCS1A03G0779300														123061012	LOC123061012	XP_044339840.1	metacaspase-4-like		taes:123061012	no KO assigned						TraesCS1A02G313900	TraesCS1A01G313900	TRIAE_CS42_1AL_TGACv1_002376_AA0041380	Traes_1AL_2EF38544E	Ta.9405.1.S1_x_at	BRADI_2g21100v3	Os05g0496500	AT1G79330	3.18333	3.38333	7.56333	3.31333	3.11	3.46333	5.75667	3.45667	3.42	3.48667	6.56	3.38333	0.438799	0.312214	0.623173	0.852082
TraesCS1A03G0780000	PS00006 CK2_PHOSPHO_SITE Casein kinase II phosphorylation site.	PS00008 MYRISTYL N-myristoylation site.	PS00009 AMIDATION Amidation site.	PS51032 AP2_ERF AP2/ERF domain profile.										123163333	LOC123163333	XP_044436909.1	ethylene-responsive transcription factor ABI4-like		taes:123163333	no KO assigned					BP-GO:0006351-transcription, DNA-templated | BP-GO:0006355-regulation of transcription, DNA-templated | CC-GO:0005634-nucleus | MF-GO:0003677-DNA binding | MF-GO:0003700-DNA-binding transcription factor activity	TraesCS1A02G314200	TraesCS1A01G314200	TRIAE_CS42_1AL_TGACv1_001112_AA0025320			BRADI_2g21067v3	Os05g0497200	-	0.51	0.843333	0.473333	0.77	1.02	0.493333	2.11333	0.166667	0.47	0.813333	1.48667	1.03	0.262107	0.202841	0.241132	0.399541
TraesCS1A03G0793200														123061448	LOC123061448	XP_044340508.1	probable indole-3-acetic acid-amido synthetase GH3.4		taes:123061448	K14487	auxin responsive GH3 gene family					TraesCS1A02G320200	TraesCS1A01G320200	TRIAE_CS42_1AL_TGACv1_000503_AA0013530		TaAffx.105867.1.S1_at	BRADI_2g20740v3	Os05g0500900	-	4.55333	4.47333	5.1	4.80667	3.37	4.43	4.51333	2.87	2.72	4.84333	6.61667	3.88333	0.132204	0.269093	0.606658	1.02529
TraesCS1A03G0794300	PS00108 PROTEIN_KINASE_ST Serine/Threonine protein kinases active-site signature.	PS50011 PROTEIN_KINASE_DOM Protein kinase domain profile.	PS50026 EGF_3 EGF-like domain profile.	PS50927 BULB_LECTIN Bulb-type lectin domain profile.	PS50948 PAN PAN/Apple domain profile.									123061459	LOC123061459	XP_044340520.1	receptor-like serine/threonine-protein kinase SD1-8 isoform X1		taes:123061459	no KO assigned			Serine/threonine-protein kinase [Source:UniProtKB/TrEMBL;Acc:A0A1D5S014]		BP-GO:0006468-protein phosphorylation | BP-GO:0048544-recognition of pollen | CC-GO:0016021-integral component of membrane | MF-GO:0004672-protein kinase activity | MF-GO:0004674-protein serine/threonine kinase activity | MF-GO:0005524-ATP binding	TraesCS1A02G320900	TraesCS1A01G320900	TRIAE_CS42_1AL_TGACv1_004222_AA0052820	Traes_1AL_0C0DFBE2C		BRADI_2g20687v3	Os05g0501400	-	1.58667	1.85667	6.5	1.72333	1.70333	2.16333	7.44	1.78	1.50667	2.65333	5.27	1.49333	0.131191	0.22674	0.502096	0.268473
TraesCS1A03G0800700																										TraesCS1A02G323000	TraesCS1A01G323000	TRIAE_CS42_1AL_TGACv1_002903_AA0046130		Ta.8744.1.A1_at	-		-	1.63	1.75667	4.92	1.68667	2.42333	1.85	5.71333	2.03667	1.75	2.11333	5.59	2.18	0.227156	0.23877	1.22663	0.304266
TraesCS1A03G0802600														123061639	LOC123061639	XP_044340755.1	putative disease resistance protein At1g50180 isoform X1		taes:123061639	no KO assigned					MF-GO:0043531-ADP binding	TraesCS1A02G323600	TraesCS1A01G323600	TRIAE_CS42_1AL_TGACv1_001329_AA0028790	Traes_1AL_33C926BB4		-		-	3.47667	3.32333	0.876667	3.65333	6.24333	5.66	3.07667	6.42667	3.56667	3.25	0.96	3.29667	0.13691	0.0705534	0.312641	0.724554
TraesCS1A03G0808300	PS00139 THIOL_PROTEASE_CYS Eukaryotic thiol (cysteine) proteases cysteine active site.	PS00639 THIOL_PROTEASE_HIS Eukaryotic thiol (cysteine) proteases histidine active site.	PS00640 THIOL_PROTEASE_ASN Eukaryotic thiol (cysteine) proteases asparagine active site.																				At1g09850 [Source:Projected from Arabidopsis thaliana (AT1G09850) UniProtKB/TrEMBL;Acc:Q0WVJ5]		BP-GO:0006508-proteolysis | CC-GO:0005773-vacuole | CC-GO:0005783-endoplasmic reticulum | MF-GO:0008234-cysteine-type peptidase activity	TraesCS1A02G325400	TraesCS1A01G325400	TRIAE_CS42_1AL_TGACv1_000457_AA0012550	Traes_1AL_0C24CBB55	TaAffx.131344.1.S1_at	BRADI_2g20460v3	Os05g0508300	AT1G09850	11.59	12.0067	31.94	11.4833	12.1667	12.59	34.4467	13.4167	12.5533	15.3633	30.04	13.8167	1.01707	1.31765	1.95809	1.73798
TraesCS1A03G0809500														123061935	LOC123061935	XP_044341167.1	photosystem II reaction center W protein, chloroplastic-like		taes:123061935	K02721	photosystem II PsbW protein				BP-GO:0015979-photosynthesis | CC-GO:0009507-chloroplast | CC-GO:0009523-photosystem II	TraesCS1A02G326100	TraesCS1A01G326100	TRIAE_CS42_1AL_TGACv1_000533_AA0014090	Traes_1AL_B5CB664F1		BRADI_2g20380v3	Os01g0773700	-	7.52667	8.34333	3.28	7.79	10.5933	11.01	5.84333	11.24	6.79667	6.76	2.8	8.37	1.09106	1.41363	0.246374	1.24781
TraesCS1A03G0816200	PS00392 DDC_GAD_HDC_YDC DDC / GAD / HDC / TyrDC pyridoxal-phosphate attachment site.													123170831	LOC123170831	XP_044444530.1	tyrosine decarboxylase-like		taes:123170831	no KO assigned					BP-GO:0006520-cellular amino acid metabolic process | BP-GO:0019752-carboxylic acid metabolic process | MF-GO:0003824-catalytic activity | MF-GO:0016831-carboxy-lyase activity | MF-GO:0030170-pyridoxal phosphate binding	TraesCS1A02G329500	TraesCS1A01G329500	TRIAE_CS42_1AL_TGACv1_000509_AA0013590			BRADI_5g21770v3	Os05g0510600	-	0	0.183333	13.6167	0.12	0.0466667	0.07	9.23667	0.0466667	0.0533333	0.846667	13.05	0.11	0	0.136423	4.16943	0.12
TraesCS1A03G0817000	PS00518 ZF_RING_1 Zinc finger RING-type signature.	PS50089 ZF_RING_2 Zinc finger RING-type profile.	PS50172 BRCT BRCT domain profile.	PS51805 EPHD Extended PHD (ePHD) domain profile.										123062367	LOC123062367	XP_044341772.1	protein BREAST CANCER SUSCEPTIBILITY 1 homolog		taes:123062367	K10683	BRCA1-associated RING domain protein 1		Protein BREAST CANCER SUSCEPTIBILITY 1 homolog [Source:Projected from Arabidopsis thaliana (AT4G21070) UniProtKB/Swiss-Prot;Acc:Q8RXD4]		BP-GO:0000724-double-strand break repair via homologous recombination | BP-GO:0006281-DNA repair | BP-GO:0006974-cellular response to DNA damage stimulus | BP-GO:0071480-cellular response to gamma radiation | CC-GO:0005634-nucleus | MF-GO:0004842-ubiquitin-protein transferase activity | MF-GO:0046872-metal ion binding	TraesCS1A02G329600	TraesCS1A01G329600	TRIAE_CS42_1AL_TGACv1_001426_AA0030330	Traes_1AL_A6E2CB1DF	TaAffx.114332.1.S1_at	BRADI_2g20260v3	Os05g0512000	-	1.42333	1.41333	3.47667	1.14	1.78667	1.67667	2.29667	1.55	1.60667	1.68667	2.81333	1.29667	0.329157	0.148922	0.408344	0.255016
TraesCS1A03G0818700	PS51918 RADICAL_SAM Radical SAM core domain profile.													123062411	LOC123062411	XP_044341842.1	lipoyl synthase 2, chloroplastic-like		taes:123062411	K03644	lipoyl synthase [EC:2.8.1.8]	EC:2.8.1.8	Lipoyl synthase, chloroplastic [Source:UniProtKB/TrEMBL;Acc:A0A1D5RPT1]		BP-GO:0009107-lipoate biosynthetic process | BP-GO:0009249-protein lipoylation | CC-GO:0009507-chloroplast | MF-GO:0003824-catalytic activity | MF-GO:0016992-lipoate synthase activity | MF-GO:0046872-metal ion binding | MF-GO:0051536-iron-sulfur cluster binding | MF-GO:0051539-4 iron, 4 sulfur cluster binding	TraesCS1A02G330200	TraesCS1A01G330200	TRIAE_CS42_1AL_TGACv1_000132_AA0004290	Traes_1AL_0984179CA		BRADI_2g20230v3	Os05g0511500	AT5G08415	1.94667	2.78	4.56	2.32667	2.74	2.21667	3.83333	2.15	1.97667	2.36	5.51	2.36333	0.200859	1.09801	0.700381	0.644602
TraesCS1A03G0823500														123062658	LOC123062658	XP_044342209.1	probable xyloglucan glycosyltransferase 7		taes:123062658	no KO assigned					CC-GO:0016021-integral component of membrane	TraesCS1A02G331800	TraesCS1A01G331800	TRIAE_CS42_1AL_TGACv1_001272_AA0028090			BRADI_2g20141v3	Os05g0510800	AT4G07960	4.09	3.90333	8.77	3.36333	3.62667	3.51333	7.03333	3.04333	3.23	4.18667	6.02333	3.12667	0.419682	0.39074	0.912414	0.541859
TraesCS1A03G0826800														123062853	LOC123062853	XP_044342468.1	proline iminopeptidase-like		taes:123062853	K01259	proline iminopeptidase [EC:3.4.11.5]	EC:3.4.11.5	Proline iminopeptidase [Source:UniProtKB/TrEMBL;Acc:A0A1D5RTN9]		BP-GO:0006508-proteolysis | CC-GO:0005737-cytoplasm | MF-GO:0004177-aminopeptidase activity | MF-GO:0008233-peptidase activity	TraesCS1A02G333700	TraesCS1A01G333700	TRIAE_CS42_1AL_TGACv1_001070_AA0024440	Traes_1AL_CDC56D57A	Ta.3467.1.S1_at	BRADI_2g19980v3	Os05g0513900	AT2G14260	20.59	19.5867	32.9767	18.87	19.0533	19.17	33.0167	19.1633	17.77	19.9567	35.4633	20.0133	1.24575	1.14909	1.44709	1.66073
TraesCS1A03G0836000	PS51275 PEPTIDASE_C26_GGH Gamma-glutamyl hydrolase domain profile.													123063295	LOC123063295	XP_044342974.1	gamma-glutamyl hydrolase 1-like		taes:123063295	K01307	gamma-glutamyl hydrolase [EC:3.4.19.9]	EC:3.4.19.9	Gamma-glutamyl hydrolase [Source:UniProtKB/TrEMBL;Acc:A0A1D5RVA0]		MF-GO:0008242-omega peptidase activity | MF-GO:0016787-hydrolase activity | MF-GO:0034722-gamma-glutamyl-peptidase activity	TraesCS1A02G338300	TraesCS1A01G338300	TRIAE_CS42_1AL_TGACv1_001541_AA0031960	Traes_1AL_48BACBEB6	Ta.5553.2.S1_x_at	BRADI_2g19700v3	Os05g0517500	AT1G78660	2.49	4.04333	4.42667	2.33667	2.99667	3.06333	4.63667	2.96667	2.50333	2.24	4.19667	3.21333	0.37099	1.04295	0.497806	0.464806
TraesCS1A03G0837600														123063345	LOC123063345	XP_044343043.1	alpha,alpha-trehalose-phosphate synthase		taes:123063345	K16055	trehalose 6-phosphate synthase/phosphatase [EC:2.4.1.15 3.1.3.12]	EC:2.4.1.15 3.1.3.12			BP-GO:0005992-trehalose biosynthetic process | MF-GO:0003824-catalytic activity | MF-GO:0003825-alpha,alpha-trehalose-phosphate synthase (UDP-forming) activity	TraesCS1A02G339300	TraesCS1A01G339300	TRIAE_CS42_1AL_TGACv1_001119_AA0025400	Traes_1AL_48D8916DD	Ta.6534.2.S1_at	BRADI_2g19640v3		AT1G78580	18.2667	14.44	3.76	16.3033	18.65	18.6833	5.69	19.18	15.4667	13.0367	3.73667	14.85	0.838935	1.06814	0.750755	0.894992
TraesCS1A03G0838900														123177355	LOC123177355	XP_044447103.1	uncharacterized protein LOC123177355		taes:123177355	no KO assigned						TraesCS1A02G339700	TraesCS1A01G339700	TRIAE_CS42_1AL_TGACv1_002522_AA0042810		Ta.12135.1.A1_at	-	Os05g0519300	-	3.32333	7.29333	8.16667	3.38	4.39	5.11333	8.19	4.90333	2.51667	2.77	6.57	4.01667	0.83953	0.292423	0.968389	0.332315
TraesCS1A03G0843500	PS00005 PKC_PHOSPHO_SITE Protein kinase C phosphorylation site.	PS00006 CK2_PHOSPHO_SITE Casein kinase II phosphorylation site.	PS00008 MYRISTYL N-myristoylation site.	PS60007 TYR_PHOSPHO_SITE_2 Tyrosine kinase phosphorylation site 2.										123063562	LOC123063562	XP_044343321.1	pseudo histidine-containing phosphotransfer protein 5-like isoform X1		taes:123063562	K14490	histidine-containing phosphotransfer peotein				BP-GO:0000160-phosphorelay signal transduction system	TraesCS1A02G341600	TraesCS1A01G341600	TRIAE_CS42_1AL_TGACv1_002734_AA0044820	Traes_1AL_013C8AF6B		BRADI_2g19440v3		AT3G16360	3.46	2.45333	1.61667	3.13667	2.54333	2.79	1.15667	3	2.48667	2.77	1.18333	1.45	0.270247	0.96596	0.134825	0.534052
TraesCS1A03G0846400	PS00070 ALDEHYDE_DEHYDR_CYS Aldehyde dehydrogenases cysteine active site.	PS51745 PB1 PB1 domain profile.												123179107	LOC123179107	XP_044447477.1	auxin-responsive protein IAA18-like isoform X2		taes:123179107	K14484	auxin-responsive protein IAA		Auxin-responsive protein [Source:UniProtKB/TrEMBL;Acc:A0A1D5RX59]		BP-GO:0006351-transcription, DNA-templated | BP-GO:0006355-regulation of transcription, DNA-templated | BP-GO:0009734-auxin-activated signaling pathway | CC-GO:0005634-nucleus | MF-GO:0005515-protein binding	TraesCS1A02G343300	TraesCS1A01G343300	TRIAE_CS42_1AL_TGACv1_002205_AA0039730		Ta.9390.1.A1_at	BRADI_2g19367v3	Os05g0523300	-	3.12667	1.89667	6.30333	3.01667	1.36333	1.06333	4.27	1.04333	2.43667	2.73333	5.81	2.33667	0.95508	0.072188	1.66876	0.272662
TraesCS1A03G0847000														123063657	LOC123063657	XP_044343469.1	uncharacterized protein LOC123063657		taes:123063657	no KO assigned						TraesCS1A02G343700	TraesCS1A01G343700	TRIAE_CS42_1AL_TGACv1_002766_AA0045020	Traes_1AL_DC43D6836	Ta.21508.1.A1_a_at	BRADI_2g19350v3		-	10.18	10.2633	11.08	9.10333	7.98	10.9967	16.0567	8.24	9.54667	11.16	8.94667	7.28	1.73231	0.552459	0.432474	1.72358
TraesCS1A03G0851600														123063744	LOC123063744	XP_044343592.1	photosystem I assembly factor PSA3, chloroplastic-like		taes:123063744	no KO assigned					BP-GO:0048564-photosystem I assembly	TraesCS1A02G346600	TraesCS1A01G346600	TRIAE_CS42_1AL_TGACv1_001085_AA0024640	Traes_1AL_8BC6D02D3		BRADI_2g19260v3	Os05g0526200	AT3G55250	19.0067	21.36	4.38333	19.4933	23.52	26.7333	6.25333	21.0233	19.7233	22.3333	5.04	20.9533	1.03906	0.526783	0.781245	3.32213
TraesCS1A03G0855800														123064030	LOC123064030	XP_044343640.1	enoyl-CoA delta isomerase 2, peroxisomal-like		taes:123064030	K07517	Delta3-Delta2-enoyl-CoA isomerase [EC:5.3.3.8]	EC:5.3.3.8			MF-GO:0003824-catalytic activity	TraesCS1A02G349200	TraesCS1A01G349200	TRIAE_CS42_1AL_TGACv1_000906_AA0021550	Traes_1AL_43A95C11E		BRADI_2g19050v3	Os05g0529200	AT4G14440	6.63	10.73	13.59	6.68667	8.87333	9.36667	12.5833	8.87333	7.86	6.87667	14.4867	6.17667	1.21445	1.52787	2.61936	0.985737
TraesCS1A03G0858300														123064202	LOC123064202	XP_044343667.1	uncharacterized protein LOC123064202		taes:123064202	no KO assigned						TraesCS1A02G350100	TraesCS1A01G350100	TRIAE_CS42_1AL_TGACv1_003159_AA0048360	Traes_1AL_5ABFDA8AC	TaAffx.7587.1.S1_at	BRADI_2g18990v3		-	4.61667	4.78667	2.01333	4.10333	6.16667	5.62	2.55333	5.70667	4.98	4.36667	1.45333	3.35667	0.184782	0.234829	0.173333	0.413817
TraesCS1A03G0860500	PS00001 ASN_GLYCOSYLATION N-glycosylation site.	PS00005 PKC_PHOSPHO_SITE Protein kinase C phosphorylation site.	PS00006 CK2_PHOSPHO_SITE Casein kinase II phosphorylation site.	PS00008 MYRISTYL N-myristoylation site.	PS00294 PRENYLATION Prenyl group binding site (CAAX box).									123064282	LOC123064282	XP_044343729.1	receptor like protein 29-like		taes:123064282	no KO assigned					MF-GO:0005515-protein binding	TraesCS1A02G350800	TraesCS1A01G350800	TRIAE_CS42_1AL_TGACv1_000720_AA0017840			BRADI_2g18952v3		-	1.86333	3.29	1.50667	1.83333	2.79	3.88333	0.953333	2.99667	2.35667	2.63333	1.86667	2.40333	0.0145297	0.606658	0.455351	0.150148
TraesCS1A03G0862600														123064325	LOC123064325	XP_044343760.1	cytochrome P450 94B3-like		taes:123064325	K20665	jasmonoyl-L-amino acid 12-hydroxylase [EC:1.14.14.48]	EC:1.14.14.48			BP-GO:0055114-oxidation-reduction process | MF-GO:0005506-iron ion binding | MF-GO:0016705-oxidoreductase activity, acting on paired donors, with incorporation or reduction of molecular oxygen | MF-GO:0020037-heme binding	TraesCS1A02G351600	TraesCS1A01G351600	TRIAE_CS42_1AL_TGACv1_002245_AA0040020			BRADI_4g19187v3	Os12g0443000	AT3G48520	0.22	0.73	15.79	0.566667	0.486667	0.963333	13.34	0.576667	0.953333	1.94667	16.3967	0.753333	0.072111	0.270986	3.49778	0.566667
TraesCS1A03G0863600														123064335	LOC123064335	XP_044343769.1	alpha-1,3-arabinosyltransferase XAT2-like		taes:123064335	no KO assigned					CC-GO:0016021-integral component of membrane | MF-GO:0016757-transferase activity, transferring glycosyl groups	TraesCS1A02G351900	TraesCS1A01G351900	TRIAE_CS42_1AL_TGACv1_000612_AA0015790	Traes_1AL_17F4F7A9B	TaAffx.129134.1.S1_at	BRADI_3g11310v3	Os02g0330200	AT3G18170	6.49667	5.41333	9.93667	5.64667	6.4	6.00667	11.2467	7.47333	5.83333	5.65667	7.08667	5.58	0.810686	0.648751	0.251484	0.33982
TraesCS1A03G0864200	PS00018 EF_HAND_1 EF-hand calcium-binding domain.	PS50222 EF_HAND_2 EF-hand calcium-binding domain profile.												123064355	LOC123064355	XP_044343786.1	calcineurin B-like protein 4		taes:123064355	K06268	serine/threonine-protein phosphatase 2B regulatory subunit				MF-GO:0005509-calcium ion binding	TraesCS1A02G352200	TraesCS1A01G352200	TRIAE_CS42_1AL_TGACv1_002187_AA0039600	Traes_1AL_021B94DEB	TaAffx.65484.2.S1_at	BRADI_2g18740v3	Os05g0534400	-	0.663333	0.683333	3.11667	1.42333	0.803333	1.11	1.67333	1.16333	1.19	1.14333	2.02333	0.62	0.151694	0.346041	0.170326	0.701364
TraesCS1A03G0866200																							Starch synthase, chloroplastic/amyloplastic [Source:UniProtKB/TrEMBL;Acc:W4ZPL1]		BP-GO:0019252-starch biosynthetic process | CC-GO:0009501-amyloplast | CC-GO:0009507-chloroplast | MF-GO:0004373-glycogen (starch) synthase activity | MF-GO:0009011-starch synthase activity	TraesCS1A02G353300	TraesCS1A01G353300	TRIAE_CS42_1AL_TGACv1_000384_AA0010710	Traes_1AL_5E9E6239D	Ta.2766.1.S1_at	BRADI_2g18810v3	Os05g0533600	AT4G18240	6.04333	5.78333	2.95333	5.71	1.99667	1.56	1.01667	1.31	5.65333	5.71	3.49667	6.42667	0.128106	0.269959	0.293561	0.37
TraesCS1A03G0869900	PS00771 BARWIN_1 Barwin domain signature 1.	PS00772 BARWIN_2 Barwin domain signature 2.	PS51174 BARWIN_3 Barwin domain profile.											123064636	LOC123064636	XP_044344013.1	pathogenesis-related protein PR-4-like		taes:123064636	no KO assigned					BP-GO:0042742-defense response to bacterium | BP-GO:0050832-defense response to fungus	TraesCS1A02G355300	TraesCS1A01G355300	TRIAE_CS42_1AL_TGACv1_001075_AA0024550	Traes_1AL_ED8C9876C		-		-	0.333333	0.606667	1.07	0	0.223333	0	1.84	0	0.336667	1.14333	5.56	0.52	0.333333	0.443333	0.181934	0
TraesCS1A03G0873200														123064776	LOC123064776	XP_044344110.1	probable choline kinase 2		taes:123064776	K14156	choline/ethanolamine kinase [EC:2.7.1.32 2.7.1.82]	EC:2.7.1.32 2.7.1.82				TraesCS1A02G356900	TraesCS1A01G356900	TRIAE_CS42_1AL_TGACv1_000767_AA0018710	Traes_1AL_A37AB3144	Ta.29440.2.S1_a_at	BRADI_2g18690v3	Os05g0535400	AT1G74320	15.6933	13.8633	3.85	15.0467	12.6267	11.81	3.01	10.7733	18.2867	15.5133	4.04667	16.57	0.509946	1.55131	0.649333	0.888769
TraesCS1A03G0875300	PS50811 WRKY WRKY domain profile.													123064843	LOC123064843	XP_044344185.1	probable WRKY transcription factor 75		taes:123064843	no KO assigned					BP-GO:0006355-regulation of transcription, DNA-templated | CC-GO:0005634-nucleus | MF-GO:0003700-DNA-binding transcription factor activity | MF-GO:0043565-sequence-specific DNA binding	TraesCS1A02G358400	TraesCS1A01G358400	TRIAE_CS42_1AL_TGACv1_000249_AA0007270	Traes_1AL_9ADA7A031		-		-	1.65667	0.45	2.67	1.34667	0.89	1.22	3.27333	0.946667	0.983333	1.05	3.19	0.36	0.295541	0.226495	0.896902	0.765209
TraesCS1A03G0876600	PS00107 PROTEIN_KINASE_ATP Protein kinases ATP-binding region signature.	PS00108 PROTEIN_KINASE_ST Serine/Threonine protein kinases active-site signature.	PS50011 PROTEIN_KINASE_DOM Protein kinase domain profile.											123180171	LOC123180171	XP_044448078.1	putative cyclin-dependent kinase F-2		taes:123180171	K08818	cell division cycle 2-like [EC:2.7.11.22]	EC:2.7.11.22			BP-GO:0006468-protein phosphorylation | MF-GO:0004672-protein kinase activity | MF-GO:0005524-ATP binding	TraesCS1A02G359100	TraesCS1A01G359100	TRIAE_CS42_2AL_TGACv1_092924_AA0267190	Traes_1AL_A8190CDDF		BRADI_4g08010v3	Os12g0424700	-	0.176667	0.233333	7.36	0.423333	0.353333	0.41	4.61333	0.466667	0.776667	0.753333	5.02333	0.336667	0.117804	0.233333	1.93502	0.0881917
TraesCS1A03G0883000														123065195	LOC123065195	XP_044344482.1	pathogen-associated molecular patterns-induced protein A70-like		taes:123065195	no KO assigned						TraesCS1A02G362100	TraesCS1A01G362100	TRIAE_CS42_1AL_TGACv1_004219_AA0052810			BRADI_2g18237v3	Os05g0540900	-	2.46333	4.62667	6.98667	3.86333	5.85333	7.33333	8.23	6.09	4.33	3.64333	4.84667	3.99	0.17477	0.175341	1.86158	0.525748
TraesCS1A03G0886400														123065328	LOC123065328	XP_044344590.1	putative aminoacrylate hydrolase RutD isoform X1		taes:123065328	no KO assigned						TraesCS1A02G363800	TraesCS1A01G363800	TRIAE_CS42_1AL_TGACv1_003148_AA0048240	Traes_1AL_68A9B5A25	TaAffx.114559.1.S1_x_at	BRADI_2g18130v3	Os05g0542200	AT5G53050	20.54	20.2467	67.47	17.75	21.9067	22.08	90.3467	21.0867	21.95	22.69	66.1533	16.83	1.6017	0.650137	1.85712	0.516172
TraesCS1A03G0887200														543476	LOC543476	XP_044344633.1	late embryogenesis abundant protein, group 3 isoform X2	LEA,LEA1,PMA2005	taes:543476	no KO assigned						TraesCS1A02G364000	TraesCS1A01G364000	TRIAE_CS42_1AL_TGACv1_001646_AA0033400	Traes_1AL_34404D5D8		BRADI_2g18106v3		-	0.363333	1.89	3.54333	0.926667	1.16333	1.89667	6.92	1.52667	0.526667	1.76	3.29667	0.786667	0.19342	1.1142	1.09484	0.387399
TraesCS1A03G0887900														123065486	LOC123065486	XP_044344690.1	uncharacterized protein At1g15400-like		taes:123065486	no KO assigned						TraesCS1A02G364700	TraesCS1A01G364700	TRIAE_CS42_1AL_TGACv1_003785_AA0051500		Ta.16095.2.S1_a_at	-	Os05g0542732	AT1G80180	6.77	7.75667	2.00333	6.95	10.7133	15.1667	4.61333	10.43	6.19333	4.39667	2.12333	4.08	0.293087	0.485604	0.958825	0.745743
TraesCS1A03G0889500	PS00444 POLYPRENYL_SYNTHASE_2 Polyprenyl synthases signature 2.	PS00723 POLYPRENYL_SYNTHASE_1 Polyprenyl synthases signature 1.												101669839	LOC101669839	XP_044344741.1	farnesyl pyrophosphate synthase		taes:101669839	K00787	farnesyl diphosphate synthase [EC:2.5.1.1 2.5.1.10]	EC:2.5.1.1 2.5.1.10			BP-GO:0008299-isoprenoid biosynthetic process | MF-GO:0004337-geranyltranstransferase activity | MF-GO:0016740-transferase activity | MF-GO:0016765-transferase activity, transferring alkyl or aryl (other than methyl) groups	TraesCS1A02G365800	TraesCS1A01G365800	TRIAE_CS42_1AL_TGACv1_002642_AA0044130	Traes_1AL_096D3C715	Ta.9592.1.S1_x_at	BRADI_2g17990v3	Os05g0543400	AT5G47770	12.05	12.9933	116.39	12.49	15.4667	14.2167	113.657	14.4433	15.7	23.0567	143.407	13.9233	0.880019	2.3142	8.12141	0.733689
TraesCS1A03G0889900	PS51294 HTH_MYB Myb-type HTH DNA-binding domain profile.													123180347	LOC123180347	XP_044448323.1	myb-related protein Hv33-like		taes:123180347	K09422	transcription factor MYB, plant				MF-GO:0003677-DNA binding	TraesCS1A02G365900	TraesCS1A01G365900	TRIAE_CS42_1AL_TGACv1_002859_AA0045630	Traes_1AL_343F2D219	TaAffx.1127.1.S1_at	-		-	0.346667	0.51	11.19	0.433333	0.29	0.453333	7.06667	0.25	0.403333	1.32	8.46	0.23	0.0433333	0.202237	0.673523	0.0866667
TraesCS1A03G0891000	PS51294 HTH_MYB Myb-type HTH DNA-binding domain profile.													123180354	LOC123180354	XP_044448335.1	myb-related protein Hv33-like		taes:123180354	K09422	transcription factor MYB, plant				MF-GO:0003677-DNA binding	TraesCS1A02G366100	TraesCS1A01G366100	TRIAE_CS42_1AL_TGACv1_002296_AA0040640	Traes_1AL_C7FD90C13		-	Os05g0543600	-	0.46	1.17	2.59667	0.743333	0.71	0.83	1.57	0.866667	1.03333	1.02	2.00667	0.96	0.170098	0.0916515	0.39074	0.366075
TraesCS1A03G0891100	PS51294 HTH_MYB Myb-type HTH DNA-binding domain profile.													123065614	LOC123065614	XP_044344797.1	myb-related protein Hv33-like		taes:123065614	K09422	transcription factor MYB, plant				MF-GO:0003677-DNA binding	TraesCS1A02G366200	TraesCS1A01G366200	TRIAE_CS42_1AL_TGACv1_002296_AA0040650	Traes_1AL_25726E5E7	Ta.18675.1.S1_at	-		-	2.04333	1.18667	4.38333	2.11333	2.08667	1.44667	4.50333	1.84	1.50333	1.8	3.86	1.06333	0.387829	0.148922	0.861633	0.279126
TraesCS1A03G0892400	PS00108 PROTEIN_KINASE_ST Serine/Threonine protein kinases active-site signature.	PS50011 PROTEIN_KINASE_DOM Protein kinase domain profile.												123180366	LOC123180366	XP_044448350.1	mitogen-activated protein kinase kinase kinase 18-like		taes:123180366	K20716	mitogen-activated protein kinase kinase kinase 17/18				BP-GO:0006468-protein phosphorylation | MF-GO:0004672-protein kinase activity | MF-GO:0005524-ATP binding	TraesCS1A02G367000	TraesCS1A01G367000	TRIAE_CS42_1AL_TGACv1_001291_AA0028340	Traes_1AL_22D77EE15		-	Os05g0545400	-	0.346667	0.306667	2.58667	0.456667	0.466667	0.286667	1.94667	0.09	0.32	0.69	2.17	0.606667	0.124677	0.160139	0.881671	0.0883805
TraesCS1A03G0903400	PS50863 B3 B3 DNA-binding domain profile.	PS51032 AP2_ERF AP2/ERF domain profile.												123066132	LOC123066132	XP_044345213.1	AP2/ERF and B3 domain-containing protein Os05g0549800-like		taes:123066132	K09287	RAV-like factor				BP-GO:0006351-transcription, DNA-templated | BP-GO:0006355-regulation of transcription, DNA-templated | CC-GO:0005634-nucleus | MF-GO:0003677-DNA binding | MF-GO:0003700-DNA-binding transcription factor activity	TraesCS1A02G372300	TraesCS1A01G372300	TRIAE_CS42_1AL_TGACv1_002863_AA0045650		Ta.27316.1.S1_at	-		-	0.526667	1.26333	2.11	1.03333	1.30667	1.50333	1.51333	1.18667	1.09333	1.40667	2.67333	1.26333	0.075351	0.35272	0.690386	0.255756
TraesCS1A03G0903700														123066226	LOC123066226	XP_044345290.1	AFG1-like ATPase		taes:123066226	K18798	peroxisome-assembly ATPase [EC:3.6.4.7]	EC:3.6.4.7			MF-GO:0005524-ATP binding	TraesCS1A02G372400	TraesCS1A01G372400	TRIAE_CS42_1AL_TGACv1_001960_AA0037230	Traes_1AL_75166A6E7	Ta.6039.2.S1_at	BRADI_3g19280v3	Os08g0265500	AT4G28070	21.61	19.9567	40.4967	17.9467	21.2	21.4367	44.4267	24.3833	23.1933	21.64	33.0433	20.8633	2.52858	0.451565	1.61479	0.68909
TraesCS1A03G0908700														123066571	LOC123066571	XP_044345569.1	uncharacterized protein LOC123066571 isoform X2		taes:123066571	no KO assigned						TraesCS1A02G374900	TraesCS1A01G374900	TRIAE_CS42_1AL_TGACv1_000799_AA0019370			BRADI_2g17500v3	Os05g0551100	-	3.08	2.62333	1.36	2.91	2.67	3.16	1.62667	2.37333	1.81667	2.21333	1.12333	2.42667	0.292062	0.267104	0.273191	0.163707
TraesCS1A03G0911900																																		25.13	22.9967	11.1033	24.4933	27.39	30.2067	14.2733	28.7333	24.8133	21.9767	10.3633	24.9567	2.32425	1.15841	2.05447	0.327736
TraesCS1A03G0914900														123180829	LOC123180829	XP_044448908.1	uncharacterized protein LOC123180829		taes:123180829	no KO assigned						TraesCS1A02G378500	TraesCS1A01G378500	TRIAE_CS42_1AL_TGACv1_000051_AA0001410			-	Os05g0552800	-	0.883333	0.423333	1.99333	0.466667	0.403333	0.49	3.49667	0.166667	0.36	0.403333	1.06	0.176667	0.482159	0.102686	0.338936	0.234473
TraesCS1A03G0920800														123067183	LOC123067183	XP_044346032.1	CDP-diacylglycerol--serine O-phosphatidyltransferase 2-like		taes:123067183	K08730	phosphatidylserine synthase 2 [EC:2.7.8.29]	EC:2.7.8.29			BP-GO:0006659-phosphatidylserine biosynthetic process | CC-GO:0016021-integral component of membrane | MF-GO:0106245-L-serine-phosphatidylethanolamine phosphatidyltransferase activity	TraesCS1A02G381500	TraesCS1A01G381500	TRIAE_CS42_1AL_TGACv1_001087_AA0024720	Traes_1AL_2CB1F6DC2	Ta.3174.1.S1_at	BRADI_2g17230v3	Os05g0554400	-	1.7	1.78	3.56	1.47	1.98333	1.41	3.41333	1.67333	1.82333	1.52333	3.79	1.63	0.120139	0.219317	0.974491	0.263502
TraesCS1A03G0923600														123067235	LOC123067235	XP_044346063.1	GDSL esterase/lipase At5g45910-like		taes:123067235	no KO assigned					MF-GO:0016788-hydrolase activity, acting on ester bonds	TraesCS1A02G382200	TraesCS1A01G382200	TRIAE_CS42_1AL_TGACv1_005785_AA0054990	Traes_1AL_0D6ADE0A3	TaAffx.38628.1.S1_at	-		-	5.11667	4.65	9.95	7.33	3.48	2.85	8.07667	1.89333	1.02333	3.94667	5.21333	2.29333	0.74266	1.6087	0.217792	3.26143
TraesCS1A03G0925600														123180952	LOC123180952	XP_044449088.1	photosynthetic NDH subunit of subcomplex B 3, chloroplastic-like		taes:123180952	no KO assigned					MF-GO:0009055-electron transfer activity | MF-GO:0051536-iron-sulfur cluster binding	TraesCS1A02G383200	TraesCS1A01G383200	TRIAE_CS42_1AL_TGACv1_001328_AA0028750	Traes_1AL_69445B187	Ta.11368.1.S1_at	BRADI_2g17200v3	Os05g0555300	AT4G32590	2.83	1.72667	0.7	2.68	2.08	3.36333	1.01	2.51333	2.73	1.77	0.8	1.35333	0.410041	0.351489	0.208087	0.420991
TraesCS1A03G0926900														123180994	LOC123180994	XP_044449134.1	CASP-like protein 1U2		taes:123180994	no KO assigned			CASP-like protein [Source:UniProtKB/TrEMBL;Acc:A0A1D5RZN3]		CC-GO:0005886-plasma membrane | CC-GO:0016021-integral component of membrane	TraesCS1A02G383800	TraesCS1A01G383800	TRIAE_CS42_1AL_TGACv1_003726_AA0051220			BRADI_4g11523v3	Os11g0649700	-	0.0833333	0.146667	0	0.0933333	5.29667	5.99667	0.613333	12.7	0	0.2	0	0.57	0.0833333	0.146667	0	0.0933333
TraesCS1A03G0928500	PS00801 TRANSKETOLASE_1 Transketolase signature 1.	PS00802 TRANSKETOLASE_2 Transketolase signature 2.												123181002	LOC123181002	XP_044449147.1	probable 1-deoxy-D-xylulose-5-phosphate synthase 2, chloroplastic		taes:123181002	K01662	1-deoxy-D-xylulose-5-phosphate synthase [EC:2.2.1.7]	EC:2.2.1.7			BP-GO:0016114-terpenoid biosynthetic process | MF-GO:0003824-catalytic activity | MF-GO:0008661-1-deoxy-D-xylulose-5-phosphate synthase activity	TraesCS1A02G384300	TraesCS1A01G384300	TRIAE_CS42_1AL_TGACv1_004446_AA0053550			BRADI_1g54890v3		-	0.11	0.05	33.33	0.246667	0.44	0.476667	93.0367	0.713333	0	3.05	44.3933	0.0466667	0.0635085	0.05	5.02267	0.246667
TraesCS1A03G0938000	PS50836 DOMON DOMON domain profile.	PS50939 CYTOCHROME_B561 Cytochrome b561 domain profile.												123067437	LOC123067437	XP_044346168.1	cytochrome b561 and DOMON domain-containing protein At3g61750-like		taes:123067437	no KO assigned					BP-GO:0055114-oxidation-reduction process | CC-GO:0016021-integral component of membrane	TraesCS1A02G385600	TraesCS1A01G385600	TRIAE_CS42_1AL_TGACv1_000475_AA0013000		Ta.26050.1.S1_at	BRADI_2g17067v3	Os05g0556400	AT3G61750	3.49333	4.04667	5.73333	4.54	3.68333	2.52	7.83	3.66	2.50667	2.89667	4.96	2.32667	0.84578	0.695278	0.644989	1.81451
TraesCS1A03G0940300														123181034	LOC123181034	XP_044449189.1	probable purine permease 4		taes:123181034	no KO assigned					CC-GO:0016021-integral component of membrane | MF-GO:0005215-transporter activity | MF-GO:0015211-purine nucleoside transmembrane transporter activity	TraesCS1A02G385800	TraesCS1A01G385800	TRIAE_CS42_1AL_TGACv1_000639_AA0016320	Traes_1AL_B060AC908	Ta.3801.1.A1_at	-	Os05g0556800	-	3.09	4.81667	11.8533	4.20667	4.63333	4.94667	14.3267	3.02667	4.18	5.07667	11.88	4.56333	0.327159	0.853158	1.9618	0.811384
TraesCS1A03G0940600	PS00004 CAMP_PHOSPHO_SITE cAMP- and cGMP-dependent protein kinase phosphorylation site.	PS00005 PKC_PHOSPHO_SITE Protein kinase C phosphorylation site.	PS00008 MYRISTYL N-myristoylation site.											123181050	LOC123181050	XP_044449206.1	probable purine permease 4		taes:123181050	no KO assigned					CC-GO:0016021-integral component of membrane | MF-GO:0005215-transporter activity | MF-GO:0015211-purine nucleoside transmembrane transporter activity	TraesCS1A02G386100	TraesCS1A01G386100	TRIAE_CS42_1AL_TGACv1_000639_AA0016350			BRADI_2g17050v3		-	1.86667	2.46667	2.25	2.27667	2.19	2.12	2.74333	1.75333	1.21	1.45667	2.36333	1.47	0.104775	0.360293	0.415812	0.756755
TraesCS1A03G0949800	PS00455 AMP_BINDING Putative AMP-binding domain signature.													123067720	LOC123067720	XP_044346331.1	protein NINJA homolog 1-like	NINJA	taes:123067720	no KO assigned			NINJA [Source:Projected from Arabidopsis thaliana (AT4G28910) UniProtKB/TrEMBL;Acc:A0A178UVV4]		BP-GO:0007165-signal transduction | BP-GO:0009867-jasmonic acid mediated signaling pathway | BP-GO:0045892-negative regulation of transcription, DNA-templated | CC-GO:0005634-nucleus	TraesCS1A02G389500	TraesCS1A01G389500	TRIAE_CS42_1AL_TGACv1_001389_AA0029840	Traes_1AL_88881A5C9	TaAffx.84262.1.S1_at	BRADI_2g11790v3	Os05g0558800	AT4G28910	24.4467	22.93	49.3833	22.4967	20.54	19.9467	20.4333	18.5633	21.6667	23.7867	35.21	22.8367	0.17742	0.242143	0.0819214	0.842542
TraesCS1A03G0951500														123067814	LOC123067814	XP_044346377.1	cell number regulator 2-like		taes:123067814	no KO assigned					CC-GO:0016021-integral component of membrane	TraesCS1A02G390500	TraesCS1A01G390500	TRIAE_CS42_1AL_TGACv1_001153_AA0026180	Traes_1AL_B6D253895		BRADI_3g46930v3	Os02g0579800	AT1G14870	35.3033	32.8067	14.2933	56.49	64.6867	70.2133	15.7467	115.17	53.9033	44.11	19.66	85.21	3.10489	4.19623	3.9362	7.09716
TraesCS1A03G0954900														123067973	LOC123067973	XP_044346460.1	pirin-like protein		taes:123067973	K06911	quercetin 2,3-dioxygenase [EC:1.13.11.24]	EC:1.13.11.24				TraesCS1A02G391900	TraesCS1A01G391900	TRIAE_CS42_1AL_TGACv1_000099_AA0003260	Traes_1AL_9022E66BC	TaAffx.254.1.S1_at	BRADI_3g21730v3	Os08g0364900	-	3.62333	10.8467	13.1567	8.56	13.1167	11.27	11.6667	14.4333	11.3067	10.7567	20.1833	11.1967	0.256407	1.03125	2.6338	1.37122
TraesCS1A03G0958900														123068029	LOC123068029	XP_044346492.1	3-deoxy-manno-octulosonate cytidylyltransferase-like		taes:123068029	K00979	3-deoxy-manno-octulosonate cytidylyltransferase (CMP-KDO synthetase) [EC:2.7.7.38]	EC:2.7.7.38	Nucleotide-diphospho-sugar transferases superfamily protein [Source:Projected from Arabidopsis thaliana (AT1G53000) TAIR;Acc:AT1G53000]		CC-GO:0005737-cytoplasm | CC-GO:0016021-integral component of membrane | MF-GO:0008690-3-deoxy-manno-octulosonate cytidylyltransferase activity	TraesCS1A02G394500	TraesCS1A01G394500	TRIAE_CS42_1AL_TGACv1_000327_AA0008960	Traes_1AL_0FC07AEF4		BRADI_2g16710v3	Os05g0561500	AT1G53000	6.62	6	14.82	5	5.17333	4.48	11.52	4.90667	4.64	5.71667	13.2233	4.73667	1.25587	0.271539	1.12616	0.696156
TraesCS1A03G0959100														123068040	LOC123068040	XP_044346496.1	uncharacterized protein LOC123068040		taes:123068040	no KO assigned						TraesCS1A02G394400	TraesCS1A01G394400	TRIAE_CS42_1AL_TGACv1_000327_AA0008940	Traes_1AL_F32957C4C	TaAffx.128724.1.S1_at	BRADI_2g16680v3	Os05g0561600	-	25.4467	20.62	78.3967	21.38	28.0067	26.9667	98.04	28.7567	22.9633	24.6333	76.0333	18.0467	2.58846	1.09002	5.56825	3.14511
TraesCS1A03G0968100	PS50213 FAS1 FAS1/BIgH3 domain profile.													100037577	LOC100037577	XP_044346643.1	fasciclin-like arabinogalactan protein 12		taes:100037577	no KO assigned			Fasciclin-like protein FLA15 [Source:UniProtKB/TrEMBL;Acc:Q06I91]		BP-GO:0009834-plant-type secondary cell wall biogenesis | CC-GO:0005886-plasma membrane	TraesCS1A02G396800	TraesCS1A01G396800	TRIAE_CS42_U_TGACv1_642438_AA2117630			BRADI_2g16560v3	Os05g0563600	-	6.68667	10.7067	28.3233	9.82	11.86	11.1767	25.6467	13.3233	8.92333	10.0433	27.3367	10.21	0.514922	1.71548	2.63281	0.389401
TraesCS1A03G0982700														123068544	LOC123068544	XP_044347078.1	GDP-mannose 3,5-epimerase 1		taes:123068544	K10046	GDP-D-mannose 3', 5'-epimerase [EC:5.1.3.18 5.1.3.-]	EC:5.1.3.18 5.1.3.-			MF-GO:0003824-catalytic activity | MF-GO:0047918-GDP-mannose 3,5-epimerase activity | MF-GO:0051287-NAD binding	TraesCS1A02G402500	TraesCS1A01G402500	TRIAE_CS42_1AL_TGACv1_000482_AA0013200	Traes_1AL_C4B40A214	Ta.3094.1.S1_x_at	BRADI_3g26860v3	Os10g0417600	AT5G28840	3.34333	4.50333	11.6167	5.08333	3.65667	4.35	6.91667	4.17333	5.12333	4.42333	9.23333	3.76333	0.0384419	0.456703	0.66016	1.06387
TraesCS1A03G0983400	PS00107 PROTEIN_KINASE_ATP Protein kinases ATP-binding region signature.	PS01351 MAPK MAP kinase signature.	PS50011 PROTEIN_KINASE_DOM Protein kinase domain profile.											123068569	LOC123068569	XP_044347108.1	mitogen-activated protein kinase 7-like	MPK20-5	taes:123068569	no KO assigned			Mitogen-activated protein kinase [Source:UniProtKB/TrEMBL;Acc:A0A1D5RVG9]		BP-GO:0006468-protein phosphorylation | CC-GO:0005622-intracellular anatomical structure | MF-GO:0004672-protein kinase activity | MF-GO:0004707-MAP kinase activity | MF-GO:0005524-ATP binding	TraesCS1A02G402400	TraesCS1A01G402400	TRIAE_CS42_1AL_TGACv1_001596_AA0032670	Traes_1AL_30C4B017F		BRADI_2g16337v3		-	1.58	1.97	6.81	1.47	3.04	2.37333	5.65	3.70333	2.35667	1.76333	6.23333	2.52333	0.138564	0.289194	1.31074	0.555818
TraesCS1A03G0983700																																		3.31333	3.74667	1.99	3.69	3.06667	4.77	1.59667	3.34	4.25667	4.06333	1.18333	4.56333	0.657428	0.469551	0.390384	0.765398
TraesCS1A03G0985200	PS00120 LIPASE_SER Lipases, serine active site.													123052662	LOC123052662	XP_044331916.1	phospholipase A1-II 7-like		taes:123052662	no KO assigned					BP-GO:0006629-lipid metabolic process | MF-GO:0008970-phospholipase A1 activity	TraesCS4A02G300800	TraesCS4A01G300800			Ta.9749.1.A1_at	-		-	0	0	0	0	1.83667	2.16	37.6233	2.66667	0	0	0	0	0	0	0	0
TraesCS1A03G0986900														123068639	LOC123068639	XP_044347188.1	chlorophyll a-b binding protein of LHCII type 1-like		taes:123068639	K08912	light-harvesting complex II chlorophyll a/b binding protein 1		Chlorophyll a-b binding protein, chloroplastic [Source:UniProtKB/TrEMBL;Acc:A0A1D5RS51]		BP-GO:0009416-response to light stimulus | BP-GO:0009765-photosynthesis, light harvesting | BP-GO:0009768-photosynthesis, light harvesting in photosystem I | BP-GO:0015979-photosynthesis | BP-GO:0018298-protein-chromophore linkage | CC-GO:0009507-chloroplast | CC-GO:0009522-photosystem I | CC-GO:0009523-photosystem II | CC-GO:0009535-chloroplast thylakoid membrane | CC-GO:0009536-plastid | CC-GO:…	TraesCS1A02G403300	TraesCS1A01G403300	TRIAE_CS42_1AL_TGACv1_000708_AA0017440		Ta.29587.1.A1_at	-		-	407.533	541.047	203.813	565.433	772.023	876.243	313.03	901.89	611.847	668.51	273.287	737.25	39.7643	34.2431	16.6508	114.033
TraesCS1A03G0988100														123068673	LOC123068673	XP_044347224.1	chlorophyll a-b binding protein, chloroplastic-like		taes:123068673	K08912	light-harvesting complex II chlorophyll a/b binding protein 1		Chlorophyll a-b binding protein, chloroplastic [Source:UniProtKB/TrEMBL;Acc:A0A1D5RQT5]		BP-GO:0009765-photosynthesis, light harvesting | BP-GO:0018298-protein-chromophore linkage | CC-GO:0009522-photosystem I | CC-GO:0009523-photosystem II | CC-GO:0009535-chloroplast thylakoid membrane | CC-GO:0016020-membrane | CC-GO:0016021-integral component of membrane | MF-GO:0016168-chlorophyll binding	TraesCS1A02G403800	TraesCS1A01G403800	TRIAE_CS42_1AL_TGACv1_000383_AA0010660	Traes_1AL_B77FFBAFC		-		-	35.5533	32.9933	12.2667	39.41	40.5533	31.5167	27.8	39.39	53.1033	41.0567	14.1867	52.9833	3.36294	0.846115	1.0021	7.44441
TraesCS1A03G0989300														123181763	LOC123181763	XP_044450037.1	uncharacterized protein LOC123181763		taes:123181763	no KO assigned						TraesCS1A02G404200	TraesCS1A01G404200			Ta.9481.2.S1_x_at	BRADI_1g52750v3		-	22.7733	20.21	63.3267	21.49	12.1467	10.3067	32.1567	11.41	23.6333	27.58	62.13	22.4267	3.64422	0.812978	7.46674	3.4519
TraesCS1A03G0994300	PS00005 PKC_PHOSPHO_SITE Protein kinase C phosphorylation site.	PS00008 MYRISTYL N-myristoylation site.	PS00009 AMIDATION Amidation site.											123181803	LOC123181803	XP_044450113.1	iron-sulfur cluster assembly protein 1-like		taes:123181803	K22068	iron-sulfur cluster assembly enzyme ISCU, mitochondrial		Iron-sulfur cluster assembly protein [Source:UniProtKB/TrEMBL;Acc:A0A1D5RY00]		BP-GO:0016226-iron-sulfur cluster assembly | CC-GO:0005759-mitochondrial matrix | MF-GO:0005506-iron ion binding | MF-GO:0051536-iron-sulfur cluster binding | MF-GO:0051537-2 iron, 2 sulfur cluster binding	TraesCS1A02G406300	TraesCS1A01G406300	TRIAE_CS42_1AL_TGACv1_002546_AA0042990	Traes_1AL_26E629ECA	Ta.6120.1.S1_at	BRADI_2g16040v3		-	4.18	3.11667	4.24667	2.90667	0.8	0.6	1.02333	0.786667	1.96	6.89333	6.63333	3.51333	0.795005	0.840046	0.765971	0.52209
TraesCS1A03G0994700	PS51294 HTH_MYB Myb-type HTH DNA-binding domain profile.													123181809	LOC123181809	XP_044450126.1	MYB-like transcription factor EOBI		taes:123181809	K09422	transcription factor MYB, plant				MF-GO:0003677-DNA binding	TraesCS1A02G406600	TraesCS1A01G406600	TRIAE_CS42_1AL_TGACv1_001455_AA0030810	Traes_1AL_91299CB97		-		AT3G27810	3.28	4.98333	9.33667	1.88667	3.68333	4.53667	11.4133	3.60333	6.52333	4.32667	12.1333	5.05333	1.14845	1.31228	1.69246	0.569717
TraesCS1A03G0999100														123181961	LOC123181961	XP_044450324.1	uncharacterized protein LOC123181961		taes:123181961	no KO assigned						TraesCS1A02G408300	TraesCS1A01G408300	TRIAE_CS42_1AL_TGACv1_000922_AA0021960			-	Os05g0568800	-	3.93667	7.76667	2.02667	7.40667	9.09333	6.95333	2.81667	9.34333	8.19	9.17667	2.70333	9.56333	0.624108	0.897633	0.476841	1.01121
TraesCS1A03G1003700														123069067	LOC123069067	XP_044347741.1	protein WHAT'S THIS FACTOR 1 homolog, chloroplastic-like		taes:123069067	no KO assigned						TraesCS1A02G410300	TraesCS1A01G410300	TRIAE_CS42_1AL_TGACv1_002244_AA0040000	Traes_1AL_A40D123CB	Ta.12694.1.S1_at	BRADI_2g15890v3	Os05g0571100	AT4G01037	24.1333	18.7	10.6033	22.9933	24.4333	24.65	10.1933	23.17	21.7933	22.4033	11.73	25.0367	1.08335	0.57657	1.68875	1.2117
TraesCS1A03G1004200																										TraesCS1A02G410800	TraesCS1A01G410800	TRIAE_CS42_1AL_TGACv1_002537_AA0042940	Traes_1AL_834747574		BRADI_2g15870v3	Os05g0571400	AT1G64355	5.84667	5.41333	1.65333	5.73	5.23	4.33667	1.19333	4.56667	4.08	5.56	1.9	4.33333	1.75348	1.09045	0.458488	0.861936
TraesCS1A03G1008200																									MF-GO:0008970-phospholipase A1 activity	TraesCS1A02G412700	TraesCS1A01G412700	TRIAE_CS42_U_TGACv1_641703_AA2101980			-		-	0	0.41	2.92333	0.333333	0	0.203333	1.26333	0.65	0.443333	0.496667	2.71667	0.656667	0	0.281839	0.648931	0.176383
TraesCS1A03G1008300	PS00120 LIPASE_SER Lipases, serine active site.													123069199	LOC123069199	XP_044347922.1	phospholipase A1-II 7-like		taes:123069199	no KO assigned					BP-GO:0006629-lipid metabolic process | MF-GO:0008970-phospholipase A1 activity	TraesCS1A02G412800	TraesCS1A01G412800	TRIAE_CS42_1AL_TGACv1_005431_AA0054790	Traes_1AL_5787B4774		-		-	1.24	4.12667	13.2133	2.86	2.55	3.82667	7.85	4.54333	3.76333	3.83	11.9167	2.7	0.300222	1.08102	3.56485	0.785897
TraesCS1A03G1012700														123182180	LOC123182180	XP_044450599.1	uncharacterized protein LOC123182180		taes:123182180	no KO assigned						TraesCS1A02G414600	TraesCS1A01G414600	TRIAE_CS42_1AL_TGACv1_001063_AA0024240			BRADI_2g15650v3	Os05g0576600	-	0	0.196667	2.10333	0.263333	0.176667	0.223333	3.54333	0.306667	0.24	0.423333	4.64333	0.336667	0	0.196667	0.856589	0.150148
TraesCS1A03G1019700														123069539	LOC123069539	XP_044348364.1	cinnamoyl-CoA reductase-like SNL6		taes:123069539	no KO assigned					BP-GO:0006694-steroid biosynthetic process | BP-GO:0055114-oxidation-reduction process | MF-GO:0003854-3-beta-hydroxy-delta5-steroid dehydrogenase activity | MF-GO:0016616-oxidoreductase activity, acting on the CH-OH group of donors, NAD or NADP as acceptor	TraesCS1A02G417800	TraesCS1A01G417800	TRIAE_CS42_1AL_TGACv1_000322_AA0008740	Traes_1AL_1D53DBDF3		BRADI_2g14870v3	Os05g0578500	AT5G14700	0.99	1.23333	4.50667	1.1	1.48667	0.83	4.38667	0.78	1.69667	0.923333	4.14667	1.04	0.270617	0.356854	0.893427	0.323316
TraesCS1A03G1022100	PS00862 OX2_COVAL_FAD Oxygen oxidoreductases covalent FAD-binding site.	PS51387 FAD_PCMH PCMH-type FAD-binding domain profile.												123182331	LOC123182331	XP_044450791.1	reticuline oxidase-like		taes:123182331	no KO assigned					BP-GO:0055114-oxidation-reduction process | MF-GO:0016491-oxidoreductase activity | MF-GO:0050660-flavin adenine dinucleotide binding | MF-GO:0071949-FAD binding	TraesCS1A02G418900	TraesCS1A01G418900				BRADI_3g16460v3	Os08g0158400	-	1.67333	1.81333	0.623333	2.27667	2.31333	2.34667	1.06667	1.92333	2.07	2.17667	1.28667	2.26	0.099387	0.489126	0.156027	0.636771
TraesCS1A03G1025400	PS00001 ASN_GLYCOSYLATION N-glycosylation site.	PS00004 CAMP_PHOSPHO_SITE cAMP- and cGMP-dependent protein kinase phosphorylation site.	PS00005 PKC_PHOSPHO_SITE Protein kinase C phosphorylation site.	PS00006 CK2_PHOSPHO_SITE Casein kinase II phosphorylation site.	PS00008 MYRISTYL N-myristoylation site.	PS00009 AMIDATION Amidation site.								123182390	LOC123182390	XP_044450871.1	phosphatidate cytidylyltransferase, mitochondrial-like		taes:123182390	K17807	mitochondrial translocator assembly and maintenance protein 41				BP-GO:0032049-cardiolipin biosynthetic process | MF-GO:0004605-phosphatidate cytidylyltransferase activity	TraesCS1A02G420200	TraesCS1A01G420200	TRIAE_CS42_1AL_TGACv1_000516_AA0013800	Traes_1AL_469DD3811		BRADI_4g16540v3	Os11g0549650	AT3G47630	1.54	1.63333	1.52667	1.44667	1.61667	1.50333	0.873333	1.48667	2.37	1.48333	1.29	1.03333	0.140119	0.308347	0.607463	0.303333
TraesCS1A03G1027700	PS00131 CARBOXYPEPT_SER_SER Serine carboxypeptidases, serine active site.													123182431	LOC123182431	XP_044450929.1	serine carboxypeptidase-like 50 isoform X1		taes:123182431	K09645	vitellogenic carboxypeptidase-like protein [EC:3.4.16.-]	EC:3.4.16.-	Carboxypeptidase [Source:UniProtKB/TrEMBL;Acc:A0A1D5S077]		BP-GO:0006508-proteolysis | MF-GO:0004185-serine-type carboxypeptidase activity	TraesCS1A02G421200	TraesCS1A01G421200	TRIAE_CS42_1AL_TGACv1_004431_AA0053470			-		-	0.346667	0.503333	7.40333	0.303333	0.6	0.79	8.26	0.57	0.26	0.696667	7.55667	0.343333	0.124677	0.186577	1.09879	0.16128
TraesCS1A03G1028600	PS50811 WRKY WRKY domain profile.																								BP-GO:0006355-regulation of transcription, DNA-templated | MF-GO:0003700-DNA-binding transcription factor activity | MF-GO:0043565-sequence-specific DNA binding	TraesCS1A02G421900	TraesCS1A01G421900	TRIAE_CS42_1AL_TGACv1_002273_AA0040370	Traes_1AL_180B9CF01		-		-	0.25	0.483333	2.41333	0.28	0.81	0.64	4.26667	0.846667	0.596667	0.796667	2.87667	0.676667	0.25	0.244563	0.290765	0.28
TraesCS1A03G1029900	PS00107 PROTEIN_KINASE_ATP Protein kinases ATP-binding region signature.	PS00108 PROTEIN_KINASE_ST Serine/Threonine protein kinases active-site signature.	PS50011 PROTEIN_KINASE_DOM Protein kinase domain profile.	PS51473 GNK2 Gnk2-homologous domain profile.										123182558	LOC123182558	XP_044451122.1	cysteine-rich receptor-like protein kinase 6 isoform X2		taes:123182558	no KO assigned					BP-GO:0006468-protein phosphorylation | CC-GO:0016021-integral component of membrane | MF-GO:0004672-protein kinase activity | MF-GO:0005524-ATP binding	TraesCS1A02G422700	TraesCS1A01G422700	TRIAE_CS42_1AL_TGACv1_000750_AA0018320	Traes_1AL_05881352A		-		-	3.26667	3.09	0.996667	3.67	4.05333	3.94333	0.786667	6.46333	3.75333	3.03333	1.09	5.89	0.612273	0.62554	0.316877	0.95626
TraesCS1A03G1033200	PS51387 FAD_PCMH PCMH-type FAD-binding domain profile.																								BP-GO:0055114-oxidation-reduction process | MF-GO:0016491-oxidoreductase activity | MF-GO:0050660-flavin adenine dinucleotide binding | MF-GO:0071949-FAD binding	TraesCS1A02G424100	TraesCS1A01G424100	TRIAE_CS42_1AL_TGACv1_000845_AA0020270	Traes_1AL_17693190C	TaAffx.130091.1.S1_at	-		-	0.266667	3.53667	2.83333	0.8	5.71667	4.66667	5.05	6.64	2.84333	3.59333	3.7	3.59333	0.141107	1.88691	1.70143	0.42332
TraesCS1A03G1035100														123069968	LOC123069968	XP_044348907.1	uncharacterized protein LOC123069968		taes:123069968	no KO assigned					BP-GO:1900150-regulation of defense response to fungus	TraesCS1A02G425200	TraesCS1A01G425200	TRIAE_CS42_1AL_TGACv1_002368_AA0041280	Traes_1AL_110B76159	TaAffx.97845.2.S1_at	BRADI_2g14820v3	Os05g0586400	-	3.63667	3.42667	8.13667	3.52333	3.55	2.85667	6.47667	2.39333	2.62667	2.95	5.13333	2.42667	0.352578	0.377065	1.4078	0.398218
TraesCS1A03G1039100	PS51375 PPR Pentatricopeptide (PPR) repeat profile.													123070047	LOC123070047	XP_044348999.1	pentatricopeptide repeat-containing protein At4g01030, mitochondrial-like		taes:123070047	no KO assigned			Pentatricopeptide repeat-containing protein At4g01030, mitochondrial [Source:Projected from Arabidopsis thaliana (AT4G01030) UniProtKB/Swiss-Prot;Acc:Q9SV26]		MF-GO:0005515-protein binding | MF-GO:0008270-zinc ion binding	TraesCS1A02G426900	TraesCS1A01G426900	TRIAE_CS42_1AL_TGACv1_000466_AA0012750			BRADI_2g14750v3	Os05g0586900	AT4G01030	3.14	3.25333	0.75	3.08333	3.32	3.42	0.993333	3.04667	3.98	3.21667	1.27	3.28667	0.560387	0.289904	0.205994	0.341581
TraesCS1A03G1039400	PS51273 GATASE_TYPE_1 Glutamine amidotransferase type 1 domain profile.													123070060	LOC123070060	XP_044349020.1	CTP synthase-like isoform X2		taes:123070060	K01937	CTP synthase [EC:6.3.4.2]	EC:6.3.4.2	CTP synthase [Source:UniProtKB/TrEMBL;Acc:A0A1D5RR73]		BP-GO:0006221-pyrimidine nucleotide biosynthetic process | BP-GO:0006241-CTP biosynthetic process | BP-GO:0006541-glutamine metabolic process | BP-GO:0044210-'de novo' CTP biosynthetic process | MF-GO:0003883-CTP synthase activity | MF-GO:0005524-ATP binding	TraesCS1A02G427100	TraesCS1A01G427100	TRIAE_CS42_1AL_TGACv1_000466_AA0012770	Traes_1AL_341E2A7A8		BRADI_2g14730v3		-	7.67	7.33	3.38	6.85	8.52667	7.25667	3.47667	8.12333	7.22667	7.48667	4.28	6.83667	1.52049	0.571868	0.327872	0.589661
TraesCS1A03G1039500	PS50280 SET SET domain profile.													123070075	LOC123070075	XP_044349029.1	protein PLASTID TRANSCRIPTIONALLY ACTIVE 14-like		taes:123070075	no KO assigned			Protein PLASTID TRANSCRIPTIONALLY ACTIVE 14 [Source:Projected from Arabidopsis thaliana (AT4G20130) UniProtKB/Swiss-Prot;Acc:Q84JF5]		BP-GO:0009416-response to light stimulus | BP-GO:0009658-chloroplast organization | BP-GO:0010027-thylakoid membrane organization | BP-GO:0042793-plastid transcription | CC-GO:0000427-plastid-encoded plastid RNA polymerase complex | CC-GO:0009508-plastid chromosome | CC-GO:0009534-chloroplast thylakoid | MF-GO:0005515-protein binding	TraesCS1A02G427200	TraesCS1A01G427200	TRIAE_CS42_1AL_TGACv1_000466_AA0012780	Traes_1AL_D8BA4FB5D		BRADI_2g14720v3	Os05g0587200	AT4G20130	1.60333	1.29333	0.7	1.38667	1.60667	0.963333	0.326667	1.10667	2.57667	1.77333	0.743333	1.84667	0.438799	0.193592	0.340441	0.0617342
TraesCS1A03G1041900	PS00005 PKC_PHOSPHO_SITE Protein kinase C phosphorylation site.	PS00006 CK2_PHOSPHO_SITE Casein kinase II phosphorylation site.	PS00008 MYRISTYL N-myristoylation site.																							TraesCS1A02G428200	TraesCS1A01G428200	TRIAE_CS42_1AL_TGACv1_000956_AA0022480	Traes_1AL_08D8D344F	Ta.25704.1.S1_at	-		-	2.45	2.71333	1.31	2.14667	3.72333	3.14667	0.843333	3.37333	2.58	2.21667	0.67	1.64333	0.811911	0.478133	0.742316	0.596834
TraesCS1A03G1042500	PS00167 TRP_SYNTHASE_ALPHA Tryptophan synthase alpha chain signature.													123070244	LOC123070244	XP_044349279.1	tryptophan synthase alpha chain-like		taes:123070244	K01695	tryptophan synthase alpha chain [EC:4.2.1.20]	EC:4.2.1.20			BP-GO:0006568-tryptophan metabolic process | MF-GO:0003824-catalytic activity | MF-GO:0004834-tryptophan synthase activity	TraesCS1A02G428400	TraesCS1A01G428400	TRIAE_CS42_1AL_TGACv1_000956_AA0022510	Traes_1AL_EF31F706D		BRADI_1g55440v3	Os07g0182100	AT4G02610	10.4433	11.1033	23.8633	11.3033	23.1033	21.4267	46.1967	25.7367	11.4533	13.9267	25.81	11.3967	1.38391	0.405969	3.98679	2.52501
TraesCS1A03G1048300														123178526	LOC123178526	XP_044447403.1	proteinase inhibitor PSI-1.2-like		taes:123178526	no KO assigned					BP-GO:0006979-response to oxidative stress | BP-GO:0010951-negative regulation of endopeptidase activity | MF-GO:0004867-serine-type endopeptidase inhibitor activity	TraesCS1A02G431300	TraesCS1A01G431300	TRIAE_CS42_1AL_TGACv1_001423_AA0030320	Traes_1AL_4BA4656FC		BRADI_2g08717v3		AT1G72060	14.8	8.29667	3.84333	10.2067	3.65333	2.63333	0	6.47667	12.67	20.5567	0.996667	14.5867	2.47946	2.59342	2.0517	2.30802
TraesCS1A03G1050000														123070406	LOC123070406	XP_044349562.1	RNA polymerase sigma factor sigC-like isoform X1		taes:123070406	K03093	RNA polymerase sigma factor		RNA polymerase sigma factor [Source:UniProtKB/TrEMBL;Acc:W4ZN09]		BP-GO:0006352-DNA-templated transcription, initiation | BP-GO:0006355-regulation of transcription, DNA-templated | CC-GO:0009507-chloroplast | MF-GO:0003677-DNA binding | MF-GO:0003700-DNA-binding transcription factor activity | MF-GO:0016987-sigma factor activity	TraesCS1A02G431600	TraesCS1A01G431600	TRIAE_CS42_1AL_TGACv1_003423_AA0049660	Traes_1AL_2F1278623	TaAffx.22892.1.S1_at	BRADI_2g14567v3	Os05g0589200	AT3G53920	7.58	6.31	1.02333	5.38	5.70667	5.94667	1.59333	3.77	7.31	5.90333	1.12	5.58667	0.86153	0.642599	0.188001	0.470567
TraesCS1A03G1057400														123070512	LOC123070512	XP_044349694.1	probable esterase D14L		taes:123070512	no KO assigned						TraesCS1A02G435000	TraesCS1A01G435000	TRIAE_CS42_1AL_TGACv1_000825_AA0019830	Traes_1AL_CF6C67E1B	Ta.29866.1.S1_at	BRADI_2g14500v3	Os05g0590300	-	10.2367	7.62667	3.90333	11.0467	8.34	7.41667	8.29	7.19667	13.9	8.85	7.51333	10.5067	0.989854	1.41403	0.730167	0.487488
TraesCS1A03G1069100														123070832	LOC123070832	XP_044350139.1	uncharacterized protein LOC123070832 isoform X2		taes:123070832	no KO assigned						TraesCS1A02G439700	TraesCS1A01G439700	TRIAE_CS42_1AL_TGACv1_001283_AA0028220	Traes_1AL_A2BFF08CD	TaAffx.117460.1.S1_at	-		-	1.36667	1.21	0.883333	1.45	2.38667	2.24	0.456667	1.73333	1.51	1.25667	0.533333	1.39667	0.379751	0.0953939	0.303827	0.305505
TraesCS1A03G1069400														123070821	LOC123070821	XP_044350119.1	uncharacterized protein LOC123070821 isoform X1		taes:123070821	no KO assigned					CC-GO:0016021-integral component of membrane	TraesCS1A02G439800	TraesCS1A01G439800	TRIAE_CS42_1AL_TGACv1_001283_AA0028240	Traes_1AL_F08E230A9		BRADI_2g14391v3		AT5G56850	1.97667	1.76667	0.22	1.72333	0.8	0.506667	0.246667	0.466667	2.52667	3.31	0.59	2.51333	0.701673	0.396709	0.110604	0.242097
TraesCS1A03G1073700	PS00118 PA2_HIS Phospholipase A2 histidine active site.													123070924	LOC123070924	XP_044350273.1	protein ANTAGONIST OF LIKE HETEROCHROMATIN PROTEIN 1-like		taes:123070924	no KO assigned						TraesCS1A02G441100	TraesCS1A01G441100	TRIAE_CS42_1AL_TGACv1_004133_AA0052530			-		-	2.75333	3.85667	6.63667	3.79	5.13667	4.47333	6.56333	4.93333	3.11333	3.16333	6.2	4.06667	0.164553	0.206908	1.30932	0.372066
TraesCS1A03G1081600														123071094	LOC123071094	XP_044350509.1	UDP-glucose 4-epimerase 1		taes:123071094	K01784	UDP-glucose 4-epimerase [EC:5.1.3.2]	EC:5.1.3.2			BP-GO:0006012-galactose metabolic process | MF-GO:0003978-UDP-glucose 4-epimerase activity	TraesCS1A02G443900	TraesCS1A01G443900	TRIAE_CS42_1AL_TGACv1_000473_AA0012920	Traes_1AL_9D3A2CA99	Ta.13087.1.S1_at	BRADI_2g14250v3	Os05g0595100	AT4G10960	4.11	2.77667	8.64333	4.01667	3.94	4.34	5.45	3.96333	3.92667	5.12333	10.2267	4.03	0.0862168	0.331126	1.01055	0.483609
TraesCS1A03G1081800	PS50110 RESPONSE_REGULATORY Response regulatory domain profile.													123060607	LOC123060607	XP_044339355.1	two-component response regulator ORR42-like		taes:123060607	no KO assigned					BP-GO:0000160-phosphorelay signal transduction system | CC-GO:0005622-intracellular anatomical structure	TraesCS1A02G444100	TraesCS1A01G444100	TRIAE_CS42_1AL_TGACv1_000473_AA0012940	Traes_1AL_121D2D3FE		-		-	12.5467	9.86667	6.13	8.01	6.12	7.28	3.34667	5.58333	8.67333	6.05	5.19333	6.5	2.19886	1.71486	1.56091	2.5743
TraesCS1B03G0003100														123102404	LOC123102404	XP_044379695.1	uncharacterized protein At4g37920-like		taes:123102404	no KO assigned						TraesCS1B02G001600	TraesCS1B01G001600	TRIAE_CS42_1BS_TGACv1_050538_AA0173180	Traes_1BS_9F243CEA6	Ta.3965.1.A1_at	BRADI_2g40070v3	Os02g0291500	AT1G36320	7.15	7.52	12.5333	8.59333	7.33667	7.92333	15.9367	10.7533	7.81333	10.3933	15.0833	9.23333	0.306431	1.23758	0.796855	0.891484
TraesCS1B03G0003200	PS00086 CYTOCHROME_P450 Cytochrome P450 cysteine heme-iron ligand signature.													123102416	LOC123102416	XP_044379702.1	cytochrome P450 72A14-like		taes:123102416	no KO assigned					BP-GO:0055114-oxidation-reduction process | CC-GO:0016021-integral component of membrane | MF-GO:0004497-monooxygenase activity | MF-GO:0005506-iron ion binding | MF-GO:0016705-oxidoreductase activity, acting on paired donors, with incorporation or reduction of molecular oxygen | MF-GO:0020037-heme binding	TraesCS1B02G001700	TraesCS1B01G001700	TRIAE_CS42_1BS_TGACv1_050538_AA0173170	Traes_1BS_388868A7B	TaAffx.110437.1.S1_at	-		-	0.463333	0.593333	13.1433	0.683333	0.46	0.25	10.0367	0.336667	0.62	1.48333	14.0967	0.57	0.0523874	0.214035	2.48319	0.173813
TraesCS1B03G0003300	PS00154 ATPASE_E1_E2 E1-E2 ATPases phosphorylation site.													123102426	LOC123102426	XP_044379713.1	putative phospholipid-transporting ATPase 9		taes:123102426	K01530	phospholipid-translocating ATPase [EC:7.6.2.1]	EC:7.6.2.1	Phospholipid-transporting ATPase [Source:UniProtKB/TrEMBL;Acc:A0A1D5SMR1]		BP-GO:0015914-phospholipid transport | CC-GO:0016021-integral component of membrane | MF-GO:0000166-nucleotide binding | MF-GO:0000287-magnesium ion binding | MF-GO:0005524-ATP binding | MF-GO:0140326-ATPase-coupled intramembrane lipid transporter activity	TraesCS1B02G001800	TraesCS1B01G001800	TRIAE_CS42_1BS_TGACv1_050538_AA0173160	Traes_1BS_A774414FD		BRADI_2g40060v3	Os05g0100600	-	3.45	3.74667	11.5167	4.13333	3.66	3.85333	11.9533	3.80333	3.38	4.56333	11.32	4.23	0.233024	0.45725	1.46088	0.313387
TraesCS1B03G0003400																																		0.336667	0.566667	20.67	0.44	0.48	0.75	18.1567	0.733333	0.26	2.57	25.2133	0.863333	0.183151	0.154955	2.76885	0.181475
TraesCS1B03G0015400														123102788	LOC123102788	XP_044380151.1	uncharacterized protein LOC123102788		taes:123102788	no KO assigned						TraesCS1B02G007700	TraesCS1B01G007700	TRIAE_CS42_1BS_TGACv1_049417_AA0152950	Traes_1BS_7BC6EFB55		BRADI_2g40010v3	Os05g0102500	-	1.68667	1.56667	3.36333	1.86333	2.32667	2.38333	3.77333	1.46	1.96667	1.71333	3.32333	1.6	0.591307	0.578081	0.745572	0.177044
TraesCS1B03G0015900	PS01070 NUCLEASE_NON_SPEC DNA/RNA non-specific endonucleases active site.	PS50102 RRM Eukaryotic RNA Recognition Motif (RRM) profile.												123102815	LOC123102815	XP_044380188.1	protein MEI2-like 3		taes:123102815	no KO assigned					MF-GO:0003676-nucleic acid binding | MF-GO:0003723-RNA binding	TraesCS1B02G008000	TraesCS1B01G008000	TRIAE_CS42_1BS_TGACv1_049417_AA0152890	Traes_1BS_B9CBEFAE5		BRADI_2g39990v3	Os05g0102800	-	22.4567	20.6033	63.2733	22.07	24.86	24.4167	64.3133	24.43	21.5033	23.7767	50.1867	21.9833	2.1498	2.31396	3.11286	1.02456
TraesCS1B03G0028900														123083709	LOC123083709	XP_044361600.1	coniferyl alcohol acyltransferase-like		taes:123083709	no KO assigned					MF-GO:0016747-transferase activity, transferring acyl groups other than amino-acyl groups	TraesCS1B02G014300	TraesCS1B01G014300	TRIAE_CS42_1BS_TGACv1_050337_AA0170860	Traes_1BS_1B8F9BD00	TaAffx.25358.1.S1_at	-	Os07g0244600	-	1.2	1.45	5.82	1.06667	1.39667	1.13333	6.74	1.18667	1.91667	3.1	9.81333	2.37333	0.228108	0.609289	1.21198	0.581187
TraesCS1B03G0035300	PS51752 JACALIN_LECTIN Jacalin-type lectin domain profile.													123083909	LOC123083909	XP_044361719.1	horcolin-like isoform X2		taes:123083909	no KO assigned						TraesCS1B02G017000	TraesCS1B01G017000				-		-	42.9033	42.3733	132.18	50.88	51.8167	43.96	139.403	48.4833	36.1267	59.1267	106.423	33.4067	5.33719	7.55811	26.3142	5.80393
TraesCS1B03G0036800	PS51555 SAM_MT12 Methionine S-methyltransferase (EC 2.1.1.12) family profile.													123103256	LOC123103256	XP_044380725.1	methionine S-methyltransferase-like isoform X1		taes:123103256	K08247	methionine S-methyltransferase [EC:2.1.1.12]	EC:2.1.1.12	Methionine S-methyltransferase [Source:UniProtKB/TrEMBL;Acc:A0A341NVY9]		BP-GO:0009058-biosynthetic process | MF-GO:0003824-catalytic activity | MF-GO:0008168-methyltransferase activity | MF-GO:0030170-pyridoxal phosphate binding	TraesCS1B02G017800	TraesCS1B01G017800	TRIAE_CS42_1BS_TGACv1_051495_AA0180110	Traes_1BS_B67548763	Ta.28419.1.S1_at	BRADI_2g39790v3	Os05g0105000	AT5G49810	9.31667	8.24	95.91	8.81333	13.0433	14.0367	97.7467	16.4933	11.0167	19.45	94.22	12.46	0.181873	1.6142	8.96442	1.39965
TraesCS1B03G0037500	PS00879 ODR_DC_2_2 Orn/DAP/Arg decarboxylases family 2 signature 2.													123103280	LOC123103280	XP_044380748.1	arginine decarboxylase-like		taes:123103280	K01583	arginine decarboxylase [EC:4.1.1.19]	EC:4.1.1.19	Arginine decarboxylase [Source:UniProtKB/TrEMBL;Acc:W5ABN0]		BP-GO:0006527-arginine catabolic process | BP-GO:0008295-spermidine biosynthetic process | MF-GO:0003824-catalytic activity | MF-GO:0008792-arginine decarboxylase activity	TraesCS1B02G018200	TraesCS1B01G018200	TRIAE_CS42_1BS_TGACv1_049494_AA0154830	Traes_1BS_DB2EFB90D	Ta.4072.1.A1_at	BRADI_1g50067v3	Os04g0107600	AT4G34710	0.12	0.0566667	11.1133	0.22	0.19	0.143333	12.8733	0.19	0.0866667	0.953333	10.46	0.0933333	0.069282	0.0566667	1.92261	0.163707
TraesCS1B03G0039000														123103334	LOC123103334	XP_044380826.1	protein PHOTOSYSTEM I ASSEMBLY 2, chloroplastic-like		taes:123103334	no KO assigned						TraesCS1B02G019300	TraesCS1B01G019300	TRIAE_CS42_1BS_TGACv1_049885_AA0163610	Traes_1BS_2F6DD776E	Ta.1142.1.S1_x_at	BRADI_2g39740v3	Os05g0105800	AT1G22630	59.5767	48.4667	18.0233	53.6	97.22	80.9167	30.17	85.8067	74.21	61.6567	22.74	62.5533	7.3944	1.32335	0.968441	3.46233
TraesCS1B03G0067900	PS00285 POTATO_INHIBITOR Potato inhibitor I family signature.													123103987	LOC123103987	XP_044381628.1	subtilisin-chymotrypsin inhibitor CI-1A-like		taes:123103987	no KO assigned					BP-GO:0009611-response to wounding | MF-GO:0004867-serine-type endopeptidase inhibitor activity	TraesCS1B02G033900	TraesCS1B01G033900	TRIAE_CS42_1BS_TGACv1_050120_AA0167660	Traes_1BS_2BCFB8A20	Ta.3114.1.S1_at	BRADI_2g39280v3		-	0.726667	1.54333	179.99	7.17667	4.93667	1.50333	126.29	1.41667	2.64667	12.2333	118.677	0	0.726667	1.54333	35.6152	4.11677
TraesCS1B03G0068000														123103992	LOC123103992	XP_044381640.1	subtilisin-chymotrypsin inhibitor-2A-like		taes:123103992	no KO assigned					BP-GO:0009611-response to wounding | MF-GO:0004867-serine-type endopeptidase inhibitor activity	TraesCS1B02G034000	TraesCS1B01G034000			Ta.24535.1.S1_at	-		-	3.85	3.6	73.28	2.34333	0.936667	2.78	49.1	2.91667	0	8.31333	65.9433	1.05	2.24032	2.29644	25.6764	1.22262
TraesCS1B03G0068200																									BP-GO:0009611-response to wounding | MF-GO:0004867-serine-type endopeptidase inhibitor activity	TraesCS1B02G034100	TraesCS1B01G034100	TRIAE_CS42_1BS_TGACv1_050120_AA0167680	Traes_1BS_29F7B6139		-		-	0.283333	0	7.02333	0.413333	0	0	5.24333	0	0.616667	0.2	2.66333	0	0.283333	0	3.19511	0.413333
TraesCS1B03G0068300																									BP-GO:0009611-response to wounding | MF-GO:0004867-serine-type endopeptidase inhibitor activity	TraesCS1B02G034200	TraesCS1B01G034200	TRIAE_CS42_1BS_TGACv1_050120_AA0167690		TaAffx.113766.1.S1_at	BRADI_2g35500v3	Os12g0437800	-	0.303333	0.213333	19.3833	0	0.273333	0	8.55	0.543333	0	1.06	15.5967	0.766667	0.303333	0.213333	7.06532	0
TraesCS1B03G0069700																									BP-GO:0009611-response to wounding | MF-GO:0004867-serine-type endopeptidase inhibitor activity	TraesCS1B02G035100	TraesCS1B01G035100	TRIAE_CS42_1BS_TGACv1_050596_AA0173790	Traes_1BS_FCCC2FA60		-	Os12g0548401	-	0	0	7.95	0.406667	0.333333	0	2.20667	0	0.836667	0.656667	4.64333	0	0	0	3.0103	0.406667
TraesCS1B03G0093100																									MF-GO:0043531-ADP binding	TraesCS1B02G044100	TraesCS1B01G044100	TRIAE_CS42_1BS_TGACv1_050042_AA0166360	Traes_1BS_A55A5F413		-		-	3.51333	3.32	1.13333	2.63667	3.23667	3.67	1.25	3.72333	2.99667	3.53667	0.97	3.69667	0.578398	0.070946	0.149703	0.441902
TraesCS1B03G0094400	PS50088 ANK_REPEAT Ankyrin repeat profile.	PS50089 ZF_RING_2 Zinc finger RING-type profile.	PS50297 ANK_REP_REGION Ankyrin repeat region circular profile.											123104853	LOC123104853	XP_044382706.1	E3 ubiquitin-protein ligase XB3-like		taes:123104853	no KO assigned			E3 ubiquitin ligase, XA21-mediated disease resistanc [Source: Projected from Oryza sativa (Os05g0112000)]		BP-GO:0042742-defense response to bacterium | BP-GO:0051865-protein autoubiquitination | MF-GO:0004842-ubiquitin-protein transferase activity | MF-GO:0005515-protein binding	TraesCS1B02G050200	TraesCS1B01G050200	TRIAE_CS42_1BS_TGACv1_049980_AA0165340	Traes_1BS_BEC0ABF3A		BRADI_2g37100v3	Os05g0112000	AT2G28840	6.49	9.39333	3.14333	8.13667	7.99667	9.79	2.97	9.1	7.98	7.54	2.91333	7.32667	0.172143	0.580239	0.642192	0.885933
TraesCS1B03G0095300	PS50004 C2 C2 domain profile.	PS50035 PLD Phospholipase D phosphodiesterase active site profile.												123104906	LOC123104906	XP_044382780.1	phospholipase D alpha 2-like		taes:123104906	K01115	phospholipase D1/2 [EC:3.1.4.4]	EC:3.1.4.4	Phospholipase D [Source:UniProtKB/TrEMBL;Acc:W5AAI9]		BP-GO:0016042-lipid catabolic process | BP-GO:0046470-phosphatidylcholine metabolic process | CC-GO:0016020-membrane | MF-GO:0003824-catalytic activity | MF-GO:0004630-phospholipase D activity | MF-GO:0005509-calcium ion binding | MF-GO:0070290-N-acylphosphatidylethanolamine-specific phospholipase D activity	TraesCS1B02G050400	TraesCS1B01G050400	TRIAE_CS42_1BS_TGACv1_049952_AA0164700	Traes_1BS_9FAA5E026		-		-	0	0	0.823333	0.06	0	0	2.34667	0.0233333	0	0.13	1.47333	0.0466667	0	0	0.428965	0.03
TraesCS1B03G0095700	PS00120 LIPASE_SER Lipases, serine active site.													123085306	LOC123085306	XP_044362865.1	lecithin-cholesterol acyltransferase-like 1		taes:123085306	no KO assigned					BP-GO:0006629-lipid metabolic process | MF-GO:0008374-O-acyltransferase activity	TraesCS1B02G050600	TraesCS1B01G050600	TRIAE_CS42_1BS_TGACv1_050837_AA0176130			-	Os02g0589000	-	0.786667	0.626667	2.55333	0.636667	1.04	0.846667	3.61333	1.76667	0.523333	0.646667	1.63	0.556667	0.115662	0.213099	0.248752	0.326411
TraesCS1B03G0107600														123085574	LOC123085574	XP_044363177.1	3-ketoacyl-CoA synthase 5-like		taes:123085574	K15397	3-ketoacyl-CoA synthase [EC:2.3.1.199]	EC:2.3.1.199	3-ketoacyl-CoA synthase [Source:UniProtKB/TrEMBL;Acc:A0A341NYZ4]		BP-GO:0006633-fatty acid biosynthetic process | CC-GO:0016020-membrane | MF-GO:0016746-transferase activity, transferring acyl groups | MF-GO:0016747-transferase activity, transferring acyl groups other than amino-acyl groups	TraesCS1B02G048000	TraesCS1B01G048000	TRIAE_CS42_1BS_TGACv1_050521_AA0172990	Traes_1BS_45CC4F34B		-		-	1.65	1.55667	3.00667	2.39	2.19333	2.34333	2.74667	1.25333	2.58333	2.98333	2.76333	2.50667	0.121655	0.389416	0.186667	0.236291
TraesCS1B03G0118700	PS00041 HTH_ARAC_FAMILY_1 Bacterial regulatory proteins, araC family signature.													123085802	LOC123085802	XP_044363451.1	uncharacterized acetyltransferase At3g50280-like		taes:123085802	no KO assigned					MF-GO:0016747-transferase activity, transferring acyl groups other than amino-acyl groups	TraesCS1B02G052500	TraesCS1B01G052500	TRIAE_CS42_1BS_TGACv1_049997_AA0165570	Traes_1BS_9DA08515E		-		-	0.936667	0.693333	0	1.53333	1.45	1.03	0.303333	1.66667	2.27333	1.13667	0.593333	1.44	0.235961	0.238351	0	0.376711
TraesCS1B03G0128200	PS51294 HTH_MYB Myb-type HTH DNA-binding domain profile.													100873099	LOC100873099	XP_044383642.1	transcription factor MYB59		taes:100873099	K09422	transcription factor MYB, plant				MF-GO:0003677-DNA binding	TraesCS1B02G055200	TraesCS1B01G055200	TRIAE_CS42_1BS_TGACv1_049635_AA0158560	Traes_1BS_B44ECE28C	Ta.19783.1.S1_x_at	BRADI_2g37377v3		-	4.64667	3.44333	1.11333	3.64333	5.78333	5.38333	1.14667	6.45333	6.13333	3.91	1.01333	4.35333	0.598062	0.34527	0.364112	0.611046
TraesCS1B03G0134900														123105831	LOC123105831	XP_044383928.1	dihydroneopterin aldolase 2-like		taes:123105831	K01633	7,8-dihydroneopterin aldolase/epimerase/oxygenase [EC:4.1.2.25 5.1.99.8 1.13.11.81]	EC:4.1.2.25 5.1.99.8 1.13.11.81	7,8-dihydroneopterin aldolase [Source:UniProtKB/TrEMBL;Acc:A0A1D5SKN3]		BP-GO:0006760-folic acid-containing compound metabolic process | BP-GO:0046654-tetrahydrofolate biosynthetic process | BP-GO:0046656-folic acid biosynthetic process | MF-GO:0004150-dihydroneopterin aldolase activity	TraesCS1B02G057900	TraesCS1B01G057900	TRIAE_CS42_1BS_TGACv1_049818_AA0162110		Ta.27668.1.A1_at	BRADI_3g42650v3		AT5G62980	27.7033	23.06	12.3967	21.6033	27.8067	25.9767	13.2567	26.2733	31.76	26.0067	15.8	25.3467	1.76345	3.14053	0.959328	0.985636
TraesCS1B03G0139600														123105870	LOC123105870	XP_044383974.1	legumin B-like		taes:123105870	no KO assigned					MF-GO:0045735-nutrient reservoir activity	TraesCS1B02G059000	TraesCS1B01G059000	TRIAE_CS42_1BS_TGACv1_050809_AA0175810	Traes_1BS_D00BF5C95	Ta.10434.1.A1_at	BRADI_2g37470v3	Os05g0116000	AT1G07750	18.4633	15.82	36.2333	17.5733	13.96	15.43	33.55	14.22	14.9333	16.7433	32.5833	14.8033	0.581502	2.09051	1.20319	2.06888
TraesCS1B03G0150400														123106146	LOC123106146	XP_044384303.1	F-box/LRR-repeat protein 14-like		taes:123106146	K10268	F-box and leucine-rich repeat protein 2/20				MF-GO:0005515-protein binding	TraesCS1B02G061700	TraesCS1B01G061700	TRIAE_CS42_1BS_TGACv1_051007_AA0177190	Traes_1BS_2DCFA2753		-		-	1.15333	1.38	0.94	1.55	1.61	1.65	1.09333	1.07	2.53333	1.09333	1.02	1.59	0.253136	0.41328	0.0776745	0.176918
TraesCS1B03G0164400	PS00211 ABC_TRANSPORTER_1 ABC transporters family signature.	PS50893 ABC_TRANSPORTER_2 ATP-binding cassette, ABC transporter-type domain profile.												123106463	LOC123106463	XP_044384556.1	ABC transporter G family member 1-like		taes:123106463	no KO assigned					CC-GO:0016020-membrane | MF-GO:0005524-ATP binding | MF-GO:0016887-ATPase activity	TraesCS1B02G066000	TraesCS1B01G066000				-	Os05g0120200	-	6.16667	7.22	11.5667	7.75	5.43667	5.94333	8.32333	7.49667	6.23667	7.55333	9.90333	7.23	0.768426	0.297714	0.651826	1.23041
TraesCS1B03G0165400	PS00059 ADH_ZINC Zinc-containing alcohol dehydrogenases signature.													123106492	LOC123106492	XP_044384580.1	alcohol dehydrogenase-like 4		taes:123106492	K00001	alcohol dehydrogenase [EC:1.1.1.1]	EC:1.1.1.1			BP-GO:0055114-oxidation-reduction process | MF-GO:0008270-zinc ion binding | MF-GO:0016491-oxidoreductase activity	TraesCS1B02G066400	TraesCS1B01G066400	TRIAE_CS42_1BS_TGACv1_049466_AA0154250	Traes_1BS_36169E4A1	Ta.10015.1.A1_at	BRADI_3g20810v3	Os10g0159800	AT1G32780	2.37667	2.50667	6.29667	2.77	2.50333	2.72	5.74	2.47667	2.31667	2.94	6.67333	2.64667	0.683041	0.522249	0.588142	0.178979
TraesCS1B03G0184900														123106979	LOC123106979	XP_044384934.1	ribonuclease II, chloroplastic/mitochondrial-like		taes:123106979	K01147	exoribonuclease II [EC:3.1.13.1]	EC:3.1.13.1			MF-GO:0003723-RNA binding | MF-GO:0004540-ribonuclease activity	TraesCS1B02G072200	TraesCS1B01G072200	TRIAE_CS42_1BS_TGACv1_049613_AA0158130	Traes_1BS_328E7387C	TaAffx.86255.1.S1_at	BRADI_2g37760v3	Os01g0841800	AT5G02250	5.58667	5.3	2.60333	5.33333	7.31333	8.18333	4.22667	7.36	5.77333	5.25333	2.39	6.08	0.487898	0.181751	0.580728	0.299017
TraesCS1B03G0187300	PS00435 PEROXIDASE_1 Peroxidases proximal heme-ligand signature.													123107073	LOC123107073	XP_044385018.1	uncharacterized protein LOC123107073		taes:123107073	no KO assigned					CC-GO:0016021-integral component of membrane	TraesCS1B02G073500	TraesCS1B01G073500	TRIAE_CS42_5BL_TGACv1_404424_AA1299450	Traes_1BS_8204F1412	Ta.3923.1.S1_at	-	Os08g0269500	-	33.5533	31.1133	16.11	23.7567	27.5933	27.1467	14.3467	27.77	30.4	29.1333	17.97	31.74	1.48735	2.41568	3.52932	1.4094
TraesCS1B03G0188600																										TraesCS1B02G074300	TraesCS1B01G074300	TRIAE_CS42_1BS_TGACv1_050329_AA0170760	Traes_1BS_15DC56175	Ta.18739.1.A1_at	BRADI_4g19641v3	Os11g0412484	-	15.8133	9.92333	3.58	13.3667	7.36333	9	3.53	10.5033	16.9333	7.87333	3.75	10.0833	1.27939	1.38288	1.33238	1.62997
TraesCS1B03G0190500	PS00747 GLUTR Glutamyl-tRNA reductase signature.													123107212	LOC123107212	XP_044385152.1	glutamyl-tRNA reductase 2-like	hemA1	taes:123107212	K02492	glutamyl-tRNA reductase [EC:1.2.1.70]	EC:1.2.1.70	Glutamyl-tRNA reductase [Source:UniProtKB/TrEMBL;Acc:A0A1D5SNF8]		BP-GO:0006782-protoporphyrinogen IX biosynthetic process | BP-GO:0033014-tetrapyrrole biosynthetic process | BP-GO:0055114-oxidation-reduction process | MF-GO:0008883-glutamyl-tRNA reductase activity | MF-GO:0050661-NADP binding	TraesCS1B02G075200	TraesCS1B01G075200	TRIAE_CS42_1BS_TGACv1_050930_AA0176780	Traes_1BS_ABD495014	Ta.3243.1.S1_at	-	Os10g0502400	-	52.9933	38.1933	10.9133	46.69	57.2267	52.4033	20.65	54.0667	56.58	44.0633	10.36	50.3033	7.58775	4.42946	0.877389	5.52344
TraesCS1B03G0194400														123107460	LOC123107460	XP_044385382.1	D-ribulose kinase-like		taes:123107460	K22935	D-ribulokinase [EC:2.7.1.47]	EC:2.7.1.47	D-ribulose kinase [Source:Projected from Arabidopsis thaliana (AT2G21370) UniProtKB/Swiss-Prot;Acc:Q8L794]		BP-GO:0005975-carbohydrate metabolic process | CC-GO:0009507-chloroplast | MF-GO:0005524-ATP binding | MF-GO:0016773-phosphotransferase activity, alcohol group as acceptor | MF-GO:0019150-D-ribulokinase activity	TraesCS1B02G077300	TraesCS1B01G077300	TRIAE_CS42_1BS_TGACv1_049692_AA0159740	Traes_1BS_F5E892762	Ta.650.1.A1_at	BRADI_1g52670v3	Os07g0409200	AT2G21370	3.70667	2.99333	1.41	3.04333	3.95333	4.45667	2.78	4.15667	4.80333	3.35	1.78667	2.80333	0.910793	0.176383	0.328684	0.114649
TraesCS1B03G0195100	PS51635 PNPLA Patatin-like phospholipase (PNPLA) domain profile.													123107468	LOC123107468	XP_044385394.1	patatin-like protein 2		taes:123107468	no KO assigned			Patatin [Source:UniProtKB/TrEMBL;Acc:W5A9I4]		BP-GO:0006629-lipid metabolic process | BP-GO:0016042-lipid catabolic process | MF-GO:0016787-hydrolase activity	TraesCS1B02G077500	TraesCS1B01G077500	TRIAE_CS42_1BS_TGACv1_051414_AA0179560	Traes_1BS_68F77FAE7	Ta.28866.1.S1_at	BRADI_4g13670v3	Os11g0614400	-	23.8667	25.2233	121.35	29.1567	33.59	32.83	107.863	32.0267	31.59	39.47	120.217	34.5667	4.41028	7.3095	4.0666	5.04005
TraesCS1B03G0195500														123107477	LOC123107477	XP_044385404.1	adenine/guanine permease AZG1-like		taes:123107477	K06901	adenine/guanine/hypoxanthine permease		AZG1 [Source:Projected from Arabidopsis thaliana (AT3G10960) UniProtKB/TrEMBL;Acc:A0A178VPT2]		BP-GO:0055085-transmembrane transport | CC-GO:0016020-membrane | MF-GO:0022857-transmembrane transporter activity	TraesCS1B02G077600	TraesCS1B01G077600	TRIAE_CS42_1BS_TGACv1_050344_AA0170930	Traes_1BS_427D088971	TaAffx.12155.1.A1_at	BRADI_2g30850v3	Os05g0332600	AT3G10960	0.633333	0.543333	5.41333	0.756667	0.98	0.946667	5.20333	0.77	0.936667	1.07	5.10667	0.843333	0.128106	0.0338296	0.976906	0.269093
TraesCS1B03G0199000	PS51375 PPR Pentatricopeptide (PPR) repeat profile.													123107532	LOC123107532	XP_044385446.1	pentatricopeptide repeat-containing protein At1g09900-like		taes:123107532	no KO assigned					MF-GO:0005515-protein binding	TraesCS1B02G078800	TraesCS1B01G078800	TRIAE_CS42_1BS_TGACv1_050194_AA0168920	Traes_1BS_09C058B2F		BRADI_3g46270v3	Os02g0565400	AT1G09900	2.41667	2.04333	0.763333	1.82333	2.87667	2.53333	0.843333	1.8	2.25	3.38333	0.81	2.05333	0.450789	0.0920748	0.0290593	0.203825
TraesCS1B03G0202500	PS00375 UDPGT UDP-glycosyltransferases signature.													123107676	LOC123107676	XP_044385562.1	UDP-glycosyltransferase 86A1-like		taes:123107676	no KO assigned			Glycosyltransferase [Source:UniProtKB/TrEMBL;Acc:A0A341NWY7]		MF-GO:0008194-UDP-glycosyltransferase activity | MF-GO:0016758-transferase activity, transferring hexosyl groups	TraesCS1B02G080400	TraesCS1B01G080400	TRIAE_CS42_1BS_TGACv1_051008_AA0177200	Traes_1BS_0336F750F	TaAffx.110417.1.S1_at	BRADI_3g27610v3	Os10g0442400	AT2G36970	1.42667	2.66	6.31	2.75	2.58333	3.51	7.45	3.56667	2.79333	3.15333	6.68333	2.91333	0.186577	0.696348	0.896289	0.340049
TraesCS1B03G0202700														123107703	LOC123107703	XP_044385586.1	tetraspanin-3-like		taes:123107703	no KO assigned					CC-GO:0016021-integral component of membrane	TraesCS1B02G080500	TraesCS1B01G080500	TRIAE_CS42_1BS_TGACv1_049405_AA0152490	Traes_1BS_56CFEF3EA	Ta.25548.2.S1_at	BRADI_2g37950v3	Os05g0122800	AT3G45600	60.3	60.49	171.923	55.75	71.1867	62.23	201.08	71.3733	61.2633	67.89	176.97	56.74	1.79626	4.76607	2.09371	3.96062
TraesCS1B03G0212900	PS50082 WD_REPEATS_2 Trp-Asp (WD) repeats profile.	PS50294 WD_REPEATS_REGION Trp-Asp (WD) repeats circular profile.												123107986	LOC123107986	XP_044385799.1	LEC14B protein-like		taes:123107986	K11801	DDB1- and CUL4-associated factor 11				MF-GO:0005515-protein binding	TraesCS1B02G083400	TraesCS1B01G083400	TRIAE_CS42_1BS_TGACv1_050776_AA0175370	Traes_1BS_081FAB9CA		BRADI_2g13223v3		-	3.59667	2.65	6.97	4.30333	4.04	3.45	8.48667	4.36333	3.73667	4.49	9.11333	3.11333	0.299462	0.319531	1.04892	0.326309
TraesCS1B03G0213900														123108055	LOC123108055	XP_044385853.1	neurofilament medium polypeptide-like		taes:123108055	no KO assigned						TraesCS1B02G084000	TraesCS1B01G084000				BRADI_2g38040v3	Os05g0125100	-	2.51333	2.92333	1.05667	2.52333	3.23333	3.24	1.49667	2.28333	2.30333	2.04667	1.41667	1.67	0.196751	0.518148	0.202183	0.10105
TraesCS1B03G0216900	PS00107 PROTEIN_KINASE_ATP Protein kinases ATP-binding region signature.	PS00108 PROTEIN_KINASE_ST Serine/Threonine protein kinases active-site signature.	PS50011 PROTEIN_KINASE_DOM Protein kinase domain profile.											123108133	LOC123108133	XP_044385913.1	probable serine/threonine-protein kinase PBL25		taes:123108133	no KO assigned					BP-GO:0006468-protein phosphorylation | MF-GO:0004672-protein kinase activity | MF-GO:0004674-protein serine/threonine kinase activity | MF-GO:0005524-ATP binding	TraesCS1B02G085000	TraesCS1B01G085000	TRIAE_CS42_1BS_TGACv1_049760_AA0160980	Traes_1BS_796383BD4	Ta.13240.1.A1_at	BRADI_2g38090v3	Os05g0125400	AT3G07070	31.1133	35.0967	74.86	27.2467	37.3667	37.5667	104.52	28.9933	31.2867	40.1133	74.23	24.2067	3.86568	5.42478	4.7336	4.86901
TraesCS1B03G0217100	PS00072 ACYL_COA_DH_1 Acyl-CoA dehydrogenases signature 1.	PS00073 ACYL_COA_DH_2 Acyl-CoA dehydrogenases signature 2.												123108145	LOC123108145	XP_044385923.1	isovaleryl-CoA dehydrogenase, mitochondrial		taes:123108145	K00253	isovaleryl-CoA dehydrogenase [EC:1.3.8.4]	EC:1.3.8.4			BP-GO:0006552-leucine catabolic process | BP-GO:0055114-oxidation-reduction process | CC-GO:0005759-mitochondrial matrix | MF-GO:0003995-acyl-CoA dehydrogenase activity | MF-GO:0005524-ATP binding | MF-GO:0008470-isovaleryl-CoA dehydrogenase activity | MF-GO:0016627-oxidoreductase activity, acting on the CH-CH group of donors | MF-GO:0050660-flavin adenine dinucleotide binding	TraesCS1B02G085100	TraesCS1B01G085100	TRIAE_CS42_1BS_TGACv1_049760_AA0160990	Traes_1BS_CEB5DA163		BRADI_2g38100v3	Os05g0125500	AT3G45300	105.157	119.86	278.893	95.2867	112.407	121.037	324.463	106.553	95.37	136.027	264.94	90.2267	14.6919	13.6624	9.42558	18.9608
TraesCS1B03G0217600														123108204	LOC123108204	XP_044385973.1	protein SEEDLING PLASTID DEVELOPMENT 1-like		taes:123108204	no KO assigned			P-loop containing nucleoside triphosphate hydrolases superfamily protein [Source:Projected from Arabidopsis thaliana (AT3G10420) UniProtKB/TrEMBL;Acc:F4J3R7]		CC-GO:0009507-chloroplast | MF-GO:0005524-ATP binding | MF-GO:0016887-ATPase activity	TraesCS1B02G085200	TraesCS1B01G085200	TRIAE_CS42_1BS_TGACv1_051280_AA0178950	Traes_1BS_23156BD3C	Ta.18848.1.S1_at	BRADI_1g55007v3	Os07g0187400	AT3G10420	7.01667	6.89333	16.6433	7.15	9.41333	8.25667	22.9733	9.91667	7.25	9.09667	17.1933	8.18333	0.545965	0.507423	2.6132	0.255799
TraesCS1B03G0232000														123087389	LOC123087389	XP_044365330.1	uncharacterized protein LOC123087389		taes:123087389	no KO assigned					CC-GO:0016021-integral component of membrane	TraesCS1B02G088400	TraesCS1B01G088400	TRIAE_CS42_U_TGACv1_640692_AA2068850	Traes_1BS_D2F76B19C	TaAffx.31317.1.S1_at	BRADI_2g38237v3	Os05g0128100	-	14.4733	17.3967	3.94333	12.3033	16.1467	16.9	5.45333	16.0133	15.7433	16.0467	4.55667	15.84	0.310501	0.846411	0.473474	0.599287
TraesCS1B03G0233100	PS51471 FE2OG_OXY Fe(2+) 2-oxoglutarate dioxygenase domain profile.													123109316	LOC123109316	XP_044386320.1	jasmonate-induced oxygenase 4-like		taes:123109316	no KO assigned					BP-GO:0055114-oxidation-reduction process | MF-GO:0016491-oxidoreductase activity | MF-GO:0046872-metal ion binding	TraesCS1B02G088600	TraesCS1B01G088600	TRIAE_CS42_1BS_TGACv1_050155_AA0168250	Traes_1BS_CE840DC06		BRADI_2g38220v3	Os05g0127500	AT3G11180	0.736667	1.02	7.31333	1.24333	2.04	2.06333	8.83333	2.37	0.83	1.66333	12.18	1.77333	0.0648931	0.150997	2.31575	0.384115
TraesCS1B03G0235500	PS50811 WRKY WRKY domain profile.													100049024	LOC100049024	XP_044386342.1	probable WRKY transcription factor 26	WRKY,WRKY53-a	taes:100049024	K13424	WRKY transcription factor 33				BP-GO:0006355-regulation of transcription, DNA-templated | CC-GO:0005634-nucleus | MF-GO:0003677-DNA binding | MF-GO:0003700-DNA-binding transcription factor activity | MF-GO:0043565-sequence-specific DNA binding	TraesCS1B02G088900	TraesCS1B01G088900	TRIAE_CS42_1BS_TGACv1_050906_AA0176590	Traes_1BS_EF67E5A24	TaAffx.128663.1.S1_at	BRADI_2g00280v3	Os05g0343400	AT2G38470	8.83	8.74333	43.2167	10.8833	11.2767	9.89	43.8667	14.1567	13.1833	11.0367	39.7267	10.7633	2.1688	0.428343	9.79358	2.01091
TraesCS1B03G0235600	PS00005 PKC_PHOSPHO_SITE Protein kinase C phosphorylation site.	PS00006 CK2_PHOSPHO_SITE Casein kinase II phosphorylation site.	PS00008 MYRISTYL N-myristoylation site.	PS00105 AA_TRANSFER_CLASS_1 Aminotransferases class-I pyridoxal-phosphate attachment site.										123109698	LOC123109698	XP_044386343.1	nicotianamine aminotransferase 1-like		taes:123109698	K00815	tyrosine aminotransferase [EC:2.6.1.5]	EC:2.6.1.5			BP-GO:0006520-cellular amino acid metabolic process | BP-GO:0009058-biosynthetic process | MF-GO:0003824-catalytic activity | MF-GO:0008483-transaminase activity | MF-GO:0030170-pyridoxal phosphate binding	TraesCS1B02G089000	TraesCS1B01G089000	TRIAE_CS42_1BS_TGACv1_050395_AA0171570	Traes_1BS_D5E16C471	TaAffx.111048.1.S1_at	BRADI_4g16430v3		-	2.13667	2.01333	3.69667	2.71667	2.14667	2.93	4.39	3.17333	1.47667	2.23333	3.17333	1.99667	0.152133	0.32865	1.06246	0.390313
TraesCS1B03G0235700	PS00107 PROTEIN_KINASE_ATP Protein kinases ATP-binding region signature.	PS00108 PROTEIN_KINASE_ST Serine/Threonine protein kinases active-site signature.	PS50011 PROTEIN_KINASE_DOM Protein kinase domain profile.											123109730	LOC123109730	XP_044386346.1	putative serine/threonine-protein kinase-like protein CCR3		taes:123109730	no KO assigned					BP-GO:0006468-protein phosphorylation | MF-GO:0004672-protein kinase activity | MF-GO:0005524-ATP binding	TraesCS1B02G089100	TraesCS1B01G089100	TRIAE_CS42_1BS_TGACv1_051537_AA0180290	Traes_1BS_29617D1FC	Ta.22231.1.S1_at	BRADI_2g38200v3	Os05g0127300	AT3G55950	1.29	1.37	3.75667	1.05667	1.50667	1.57667	2.76333	1.81	1.83333	1.2	2.91	1.18333	0.150444	0.112694	0.635959	0.156027
TraesCS1B03G0239200														123189645	LOC123189645	XP_044458044.1	mitochondrial pyruvate carrier 1-like		taes:123189645	K22138	mitochondrial pyruvate carrier 1		Mitochondrial pyruvate carrier [Source:UniProtKB/TrEMBL;Acc:W5A7X3]		BP-GO:0006850-mitochondrial pyruvate transmembrane transport | CC-GO:0005743-mitochondrial inner membrane | CC-GO:0016021-integral component of membrane	TraesCS1B02G090000	TraesCS1B01G090000	TRIAE_CS42_1BS_TGACv1_049656_AA0158990	Traes_1BS_0A858EB86	TaAffx.26884.1.S1_at	BRADI_3g35726v3		-	2.33	5.70333	4.68333	2.57	2.83667	4.98	8.95667	5.67667	2.29333	4.22	6.09667	2.41667	0.775005	1.54765	2.48409	1.33315
TraesCS1B03G0239900														123110014	LOC123110014	XP_044386361.1	metal tolerance protein 1-like		taes:123110014	K14689	solute carrier family 30 (zinc transporter), member 2				BP-GO:0006812-cation transport | BP-GO:0055085-transmembrane transport | CC-GO:0016021-integral component of membrane | MF-GO:0008324-cation transmembrane transporter activity	TraesCS1B02G090400	TraesCS1B01G090400	TRIAE_CS42_1BS_TGACv1_049830_AA0162340	Traes_1BS_7F56C8B50	Ta.27494.1.S1_at	BRADI_2g38330v3	Os05g0128400	AT2G46800	25.2733	20.8933	57.9767	23.38	26.4033	25.7967	63.0867	27.08	23.58	30.8933	57.5867	25.3733	0.983604	0.964267	4.16077	3.24763
TraesCS1B03G0240900														123110039	LOC123110039	XP_044386380.1	glutamate--cysteine ligase B, chloroplastic-like		taes:123110039	K01919	glutamate--cysteine ligase [EC:6.3.2.2]	EC:6.3.2.2			BP-GO:0006750-glutathione biosynthetic process | BP-GO:0042398-cellular modified amino acid biosynthetic process | MF-GO:0003824-catalytic activity | MF-GO:0004357-glutamate-cysteine ligase activity | MF-GO:0016874-ligase activity	TraesCS1B02G090500	TraesCS1B01G090500	TRIAE_CS42_1BS_TGACv1_049766_AA0161150	Traes_1BS_D3FD8CC9D		BRADI_2g38340v3	Os05g0129000	AT4G23100	24.5167	25.8133	58.68	38.1167	29.0433	27.8033	60.9567	40.9167	28.6267	26.68	56.0567	33.2267	1.19925	2.37151	11.8687	3.23988
TraesCS1B03G0241000	PS00600 AA_TRANSFER_CLASS_3 Aminotransferases class-III pyridoxal-phosphate attachment site.													123110058	LOC123110058	XP_044386401.1	acetylornithine aminotransferase, mitochondrial-like		taes:123110058	K00818	acetylornithine aminotransferase [EC:2.6.1.11]	EC:2.6.1.11			BP-GO:0006525-arginine metabolic process | MF-GO:0003824-catalytic activity | MF-GO:0008483-transaminase activity | MF-GO:0030170-pyridoxal phosphate binding	TraesCS1B02G090600	TraesCS1B01G090600	TRIAE_CS42_1BS_TGACv1_049467_AA0154300	Traes_1BS_CD0B11493	Ta.5321.1.S1_at	BRADI_2g38350v3	Os07g0461900	AT1G80600	20.6133	23.2367	72.31	24.9233	20.7867	21.3033	66.4667	24.6567	25.98	27.7533	75.6467	27.2167	2.65017	2.65343	7.10193	4.44947
TraesCS1B03G0257100	PS00435 PEROXIDASE_1 Peroxidases proximal heme-ligand signature.	PS00436 PEROXIDASE_2 Peroxidases active site signature.	PS50873 PEROXIDASE_4 Plant heme peroxidase family profile.											123110643	LOC123110643	XP_044387153.1	peroxidase 2-like		taes:123110643	K00430	peroxidase [EC:1.11.1.7]	EC:1.11.1.7	Peroxidase [Source:UniProtKB/TrEMBL;Acc:W5A8K7]		BP-GO:0006979-response to oxidative stress | BP-GO:0042744-hydrogen peroxide catabolic process | BP-GO:0055114-oxidation-reduction process | CC-GO:0005576-extracellular region | MF-GO:0004601-peroxidase activity | MF-GO:0020037-heme binding | MF-GO:0046872-metal ion binding	TraesCS1B02G095800	TraesCS1B01G095800	TRIAE_CS42_1BS_TGACv1_050802_AA0175700	Traes_1BS_2E766829E		BRADI_2g38660v3	Os05g0134400	-	17.37	22.4933	33.6333	19.8933	21.4833	18.93	32.9367	21.5233	19.5733	17.9167	28.6967	18.2267	2.70519	2.7776	3.97513	1.0731
TraesCS1B03G0259900	PS00435 PEROXIDASE_1 Peroxidases proximal heme-ligand signature.	PS50873 PEROXIDASE_4 Plant heme peroxidase family profile.												123087684	LOC123087684	XP_044365688.1	peroxidase 5-like		taes:123087684	K00430	peroxidase [EC:1.11.1.7]	EC:1.11.1.7	Peroxidase [Source:UniProtKB/TrEMBL;Acc:W5AA63]		BP-GO:0006979-response to oxidative stress | BP-GO:0042744-hydrogen peroxide catabolic process | BP-GO:0055114-oxidation-reduction process | CC-GO:0005576-extracellular region | MF-GO:0004601-peroxidase activity | MF-GO:0020037-heme binding | MF-GO:0046872-metal ion binding	TraesCS1B02G096900	TraesCS1B01G096900	TRIAE_CS42_1BS_TGACv1_049881_AA0163500	Traes_1BS_8A9C9C25B	Ta.17325.1.S1_at	BRADI_2g37000v3	Os05g0135500	-	6.49333	5.71667	99.1733	8.84	8.96	7.15333	88.8067	11.16	6.96	15.4333	83.0833	7.00333	1.49247	1.80002	7.20164	1.90956
TraesCS1B03G0260500	PS50404 GST_NTER Soluble glutathione S-transferase N-terminal domain profile.	PS50405 GST_CTER Soluble glutathione S-transferase C-terminal domain profile.												123110696	LOC123110696	XP_044387224.1	probable glutathione S-transferase GSTF1		taes:123110696	K00799	glutathione S-transferase [EC:2.5.1.18]	EC:2.5.1.18			BP-GO:0006749-glutathione metabolic process | MF-GO:0005515-protein binding	TraesCS1B02G097200	TraesCS1B01G097200	TRIAE_CS42_1BS_TGACv1_050249_AA0169680	Traes_1BS_2E8EE06AF	Ta.26344.1.A1_at	BRADI_2g13110v3		AT3G62760	11.89	8.23	33.9967	11.5133	11.1733	9.87667	40.25	10.63	8.33	11.3967	38.6	8.99333	0.873002	1.71118	9.4531	1.18648
TraesCS1B03G0260800	PS50404 GST_NTER Soluble glutathione S-transferase N-terminal domain profile.	PS50405 GST_CTER Soluble glutathione S-transferase C-terminal domain profile.												543445	LOC543445	XP_044387236.1	probable glutathione S-transferase GSTF1		taes:543445	K00799	glutathione S-transferase [EC:2.5.1.18]	EC:2.5.1.18			BP-GO:0006749-glutathione metabolic process | MF-GO:0004364-glutathione transferase activity | MF-GO:0005515-protein binding | MF-GO:0016740-transferase activity	TraesCS1B02G097400	TraesCS1B01G097400	TRIAE_CS42_1BS_TGACv1_050671_AA0174330	Traes_1BS_51D0630EC	Ta.24150.1.S1_at	-	Os01g0371200	-	5.83	6.83667	63.2633	10.7	7.07333	6.69667	99.16	10.79	7.94	7.75333	99.8167	9.10333	0.08544	1.36834	25.5583	1.92346
TraesCS1B03G0264000	PS00107 PROTEIN_KINASE_ATP Protein kinases ATP-binding region signature.	PS00108 PROTEIN_KINASE_ST Serine/Threonine protein kinases active-site signature.	PS50011 PROTEIN_KINASE_DOM Protein kinase domain profile.	PS50816 NAF NAF domain profile.										123087736	LOC123087736	XP_044365773.1	CBL-interacting protein kinase 17-like		taes:123087736	K07198	5'-AMP-activated protein kinase, catalytic alpha subunit [EC:2.7.11.11]	EC:2.7.11.11	Non-specific serine/threonine protein kinase [Source:UniProtKB/TrEMBL;Acc:W5AC07]		BP-GO:0006468-protein phosphorylation | BP-GO:0007165-signal transduction | MF-GO:0004672-protein kinase activity | MF-GO:0004674-protein serine/threonine kinase activity | MF-GO:0005524-ATP binding	TraesCS1B02G098600	TraesCS1B01G098600	TRIAE_CS42_1BS_TGACv1_050098_AA0167360	Traes_1BS_F0520EC18	Ta.15747.1.S1_at	-		-	0.543333	0.45	2	0.886667	1.08333	1.15667	1.55	1.13333	0.56	0.433333	1.25333	0.423333	0.111704	0.141539	0.105357	0.213099
TraesCS1B03G0264600	PS00107 PROTEIN_KINASE_ATP Protein kinases ATP-binding region signature.	PS00108 PROTEIN_KINASE_ST Serine/Threonine protein kinases active-site signature.	PS50011 PROTEIN_KINASE_DOM Protein kinase domain profile.	PS50816 NAF NAF domain profile.										123110850	LOC123110850	XP_044387409.1	CBL-interacting protein kinase 17-like		taes:123110850	K07198	5'-AMP-activated protein kinase, catalytic alpha subunit [EC:2.7.11.11]	EC:2.7.11.11	Non-specific serine/threonine protein kinase [Source:UniProtKB/TrEMBL;Acc:W5AB74]		BP-GO:0006468-protein phosphorylation | BP-GO:0007165-signal transduction | MF-GO:0004672-protein kinase activity | MF-GO:0004674-protein serine/threonine kinase activity | MF-GO:0005524-ATP binding	TraesCS1B02G098700	TraesCS1B01G098700	TRIAE_CS42_1BS_TGACv1_049662_AA0159060	Traes_1BS_C385DE03B	TaAffx.3524.1.S1_at	BRADI_2g11220v3	Os05g0136200	AT3G17510	10.5967	9.63333	19.6933	8.43	10.61	9.91667	21.3367	10.18	9.77333	11.03	18.9767	7.95	0.856161	1.44117	1.65425	0.624206
TraesCS1B03G0265200	PS00070 ALDEHYDE_DEHYDR_CYS Aldehyde dehydrogenases cysteine active site.													123110856	LOC123110856	XP_044387422.1	acyl transferase 4-like		taes:123110856	no KO assigned					MF-GO:0016747-transferase activity, transferring acyl groups other than amino-acyl groups	TraesCS1B02G098800	TraesCS1B01G098800	TRIAE_CS42_1BS_TGACv1_049480_AA0154550	Traes_1BS_20E123654	TaAffx.131838.1.S1_s_at	BRADI_2g36910v3	Os05g0136900	-	7.99667	8.20333	21.48	9.86667	8.16333	6.45667	19.2867	9.21	5.05667	7.90667	14.7067	6.42333	1.76564	0.60834	2.84507	3.01312
TraesCS1B03G0267200	PS00141 ASP_PROTEASE Eukaryotic and viral aspartyl proteases active site.	PS50015 SAP_B Saposin B type domain profile.	PS51257 PROKAR_LIPOPROTEIN Prokaryotic membrane lipoprotein lipid attachment site profile.	PS51767 PEPTIDASE_A1 Peptidase family A1 domain profile.										123110880	LOC123110880	XP_044387455.1	aspartic proteinase-like		taes:123110880	K08245	phytepsin [EC:3.4.23.40]	EC:3.4.23.40			BP-GO:0006508-proteolysis | BP-GO:0006629-lipid metabolic process | MF-GO:0004190-aspartic-type endopeptidase activity	TraesCS1B02G099600	TraesCS1B01G099600	TRIAE_CS42_1BS_TGACv1_050232_AA0169280	Traes_1BS_170500B8B	Ta.9156.2.A1_a_at	BRADI_2g36862v3	Os05g0137400	-	29.27	28.44	65.51	30.1433	29.3367	29.5533	74.3267	30.98	31.9767	32.6833	68.4967	30.62	0.305341	2.39463	2.95101	0.678389
TraesCS1B03G0267900														123087805	LOC123087805	XP_044365853.1	1,4-dihydroxy-2-naphthoyl-CoA thioesterase 1-like		taes:123087805	K19222	1,4-dihydroxy-2-naphthoyl-CoA hydrolase [EC:3.1.2.28]	EC:3.1.2.28				TraesCS1B02G099800	TraesCS1B01G099800	TRIAE_CS42_1BS_TGACv1_050232_AA0169250	Traes_1BS_AF5CD333E		BRADI_2g36856v3	Os05g0137700	-	13.0267	12.19	20.22	13.8167	12.3833	13.0733	21.7867	15.97	14.33	12.89	23.0433	11.6233	1.73744	1.58237	2.57733	1.96146
TraesCS1B03G0269500	PS01309 UPF0057 Uncharacterized protein family UPF0057 signature.													123110974	LOC123110974	XP_044387568.1	hydrophobic protein LTI6B		taes:123110974	no KO assigned					CC-GO:0016020-membrane | CC-GO:0016021-integral component of membrane	TraesCS1B02G100100	TraesCS1B01G100100			Ta.12995.1.S1_at	BRADI_2g36770v3		AT3G05880	18.34	30.33	142.177	29.3433	34.54	28.3967	128.16	40.85	35.4167	39.7433	117.753	32.32	3.27088	7.28101	46.0274	9.65175
TraesCS1B03G0270900														123087877	LOC123087877	XP_044365938.1	uncharacterized protein LOC123087877		taes:123087877	no KO assigned						TraesCS1B02G100700	TraesCS1B01G100700	TRIAE_CS42_1BS_TGACv1_049677_AA0159460	Traes_1BS_655BE782B	TaAffx.78492.1.S1_at	BRADI_2g36720v3	Os05g0140300	-	0.71	1.16	2.66	1.23667	0.526667	0.626667	2.79333	0.646667	0.31	0.403333	2.09667	0.856667	0.104403	0.599194	0.758705	0.631304
TraesCS1B03G0274000	PS00175 PG_MUTASE Phosphoglycerate mutase family phosphohistidine signature.													123111063	LOC123111063	XP_044387677.1	phosphoglycerate mutase-like protein AT74H		taes:123111063	no KO assigned					MF-GO:0003824-catalytic activity	TraesCS1B02G101800	TraesCS1B01G101800	TRIAE_CS42_1BS_TGACv1_049439_AA0153720	Traes_1BS_544D2707F		BRADI_2g36640v3	Os05g0141700	AT3G05170	5.36667	5.62667	16.2633	6.52667	4.93	4.86333	11.9067	5.30333	4.93333	7.59667	12.0633	5.85333	1.07852	1.43729	1.16946	1.62848
TraesCS1B03G0280400	PS00131 CARBOXYPEPT_SER_SER Serine carboxypeptidases, serine active site.	PS00560 CARBOXYPEPT_SER_HIS Serine carboxypeptidases, histidine active site.												123111218	LOC123111218	XP_044387903.1	serine carboxypeptidase 2-like isoform X2		taes:123111218	no KO assigned			Carboxypeptidase [Source:UniProtKB/TrEMBL;Acc:W5AC96]		BP-GO:0006508-proteolysis | MF-GO:0004185-serine-type carboxypeptidase activity	TraesCS1B02G104500	TraesCS1B01G104500	TRIAE_CS42_1BS_TGACv1_050530_AA0173040	Traes_1BS_FEA181281	Ta.15776.1.A1_at	BRADI_2g35197v3	Os05g0268500	-	1.92333	2.86667	2.99667	3.62	3.2	2.74333	3.9	2.54667	1.97667	2.05333	3.86	2.86	0.0898765	0.342799	0.132832	0.425793
TraesCS1B03G0284900														123111343	LOC123111343	XP_044388056.1	uncharacterized protein LOC123111343		taes:123111343	no KO assigned					CC-GO:0016021-integral component of membrane	TraesCS1B02G105700	TraesCS1B01G105700	TRIAE_CS42_1BS_TGACv1_049627_AA0158410	Traes_1BS_D52125F85		BRADI_3g46360v3	Os02g0566400	-	2.63	2.68	0.81	2.88333	4.22	3.53	1.45667	3.05	2.84	2.53333	0.776667	2.47667	0.39145	0.113578	0.0964365	0.18415
TraesCS1B03G0290200														123111541	LOC123111541	XP_044388313.1	probable sucrose-phosphatase 3 isoform X2		taes:123111541	K07024	sucrose-6-phosphatase [EC:3.1.3.24]	EC:3.1.3.24			BP-GO:0005986-sucrose biosynthetic process | MF-GO:0000287-magnesium ion binding | MF-GO:0050307-sucrose-phosphate phosphatase activity	TraesCS1B02G107600	TraesCS1B01G107600	TRIAE_CS42_1BS_TGACv1_050010_AA0165890	Traes_1BS_998F2E806		BRADI_2g36350v3		-	1.79333	2.05667	1.27667	2.84667	2.10667	1.84333	0.85	3.33667	2.24667	1.65667	1.48333	3.11667	0.245922	0.378256	0.178543	0.352436
TraesCS1B03G0306600	PS50404 GST_NTER Soluble glutathione S-transferase N-terminal domain profile.	PS50405 GST_CTER Soluble glutathione S-transferase C-terminal domain profile.												123112175	LOC123112175	XP_044389045.1	glutathione S-transferase 4-like		taes:123112175	K00799	glutathione S-transferase [EC:2.5.1.18]	EC:2.5.1.18			BP-GO:0006749-glutathione metabolic process | MF-GO:0005515-protein binding	TraesCS1B02G113500	TraesCS1B01G113500	TRIAE_CS42_1BS_TGACv1_051274_AA0178930		Ta.14632.1.S1_at	-		-	0.176667	0.503333	23.8633	0.553333	0.723333	0.786667	22.4933	0.206667	0.653333	0.463333	34.0033	0.71	0.0938675	0.300684	12.5056	0.349539
TraesCS1B03G0306800	PS50404 GST_NTER Soluble glutathione S-transferase N-terminal domain profile.	PS50405 GST_CTER Soluble glutathione S-transferase C-terminal domain profile.												123088224	LOC123088224	XP_044366356.1	glutathione S-transferase 4-like		taes:123088224	K00799	glutathione S-transferase [EC:2.5.1.18]	EC:2.5.1.18			BP-GO:0006749-glutathione metabolic process | MF-GO:0005515-protein binding	TraesCS1B02G113700	TraesCS1B01G113700	TRIAE_CS42_1BS_TGACv1_052728_AA0181960	Traes_1BS_6FEB6D656	Ta.30944.1.S1_s_at	-		-	2.30667	1.67	9.49667	2.98333	2.9	2.64	12.1233	3.33333	2.03333	1.38667	9.41667	1.72333	0.443634	0.349333	4.0285	1.35996
TraesCS1B03G0306900	PS50404 GST_NTER Soluble glutathione S-transferase N-terminal domain profile.	PS50405 GST_CTER Soluble glutathione S-transferase C-terminal domain profile.												123088233	LOC123088233	XP_044366368.1	probable glutathione S-transferase GSTF1		taes:123088233	K00799	glutathione S-transferase [EC:2.5.1.18]	EC:2.5.1.18			BP-GO:0006749-glutathione metabolic process | MF-GO:0005515-protein binding	TraesCS1B02G113800	TraesCS1B01G113800	TRIAE_CS42_1BS_TGACv1_049612_AA0157990	Traes_1BS_0012F8EB1		-	Os05g0148900	-	11.34	10.2167	31.3267	14.5567	10.3767	11.8267	26.9533	13.67	13.7367	13.2767	29.4433	14.6467	0.760022	1.05028	4.5881	1.20969
TraesCS1B03G0307200																										TraesCS1B02G113900	TraesCS1B01G113900				-		-	0	2.34667	4.90333	3.88333	4.97	4.92667	0	0	1.96667	1.37667	1.35	1.41667	0	1.20696	0.906446	2.22305
TraesCS1B03G0317200	PS00435 PEROXIDASE_1 Peroxidases proximal heme-ligand signature.	PS50873 PEROXIDASE_4 Plant heme peroxidase family profile.												123112512	LOC123112512	XP_044389460.1	peroxidase A2-like		taes:123112512	K00430	peroxidase [EC:1.11.1.7]	EC:1.11.1.7	Peroxidase [Source:UniProtKB/TrEMBL;Acc:W5AB05]		BP-GO:0006979-response to oxidative stress | BP-GO:0042744-hydrogen peroxide catabolic process | BP-GO:0055114-oxidation-reduction process | CC-GO:0005576-extracellular region | MF-GO:0004601-peroxidase activity | MF-GO:0020037-heme binding | MF-GO:0046872-metal ion binding	TraesCS1B02G115900	TraesCS1B01G115900	TRIAE_CS42_1BS_TGACv1_052525_AA0181760	Traes_1BS_BA046E212	Ta.12472.1.S1_x_at	-		-	32.9067	36.79	4.29	22.93	31.5667	34.9267	7.74667	18.1433	46.44	52.3733	13.0433	39.5533	4.9541	2.70471	1.71035	6.33945
TraesCS1B03G0320200	PS51471 FE2OG_OXY Fe(2+) 2-oxoglutarate dioxygenase domain profile.													123112607	LOC123112607	XP_044389578.1	1-aminocyclopropane-1-carboxylate oxidase-like		taes:123112607	K05933	aminocyclopropanecarboxylate oxidase [EC:1.14.17.4]	EC:1.14.17.4			BP-GO:0055114-oxidation-reduction process | MF-GO:0016491-oxidoreductase activity | MF-GO:0046872-metal ion binding	TraesCS1B02G117400	TraesCS1B01G117400	TRIAE_CS42_1BS_TGACv1_050442_AA0172070	Traes_1BS_4F863C0A0	Ta.28942.1.S1_x_at	BRADI_2g35860v3	Os05g0149400	AT1G77330	20.69	21.08	262.947	21.57	37.6367	37.19	330.77	44.4833	33.3267	40.47	328.483	29.18	0.885569	0.952628	51.3899	3.42072
TraesCS1B03G0320500	PS51471 FE2OG_OXY Fe(2+) 2-oxoglutarate dioxygenase domain profile.													123112615	LOC123112615	XP_044389588.1	1-aminocyclopropane-1-carboxylate oxidase-like		taes:123112615	K05933	aminocyclopropanecarboxylate oxidase [EC:1.14.17.4]	EC:1.14.17.4			BP-GO:0055114-oxidation-reduction process | MF-GO:0016491-oxidoreductase activity	TraesCS1B02G117500	TraesCS1B01G117500				-		-	9.85	8.42	149.487	10.1733	15.67	15.06	162.8	19.2133	14.88	18.1067	156.483	14.54	1.19718	1.20648	26.9399	3.11119
TraesCS1B03G0334900	PS00488 PAL_HISTIDASE Phenylalanine and histidine ammonia-lyases signature.													123113082	LOC123113082	XP_044390147.1	phenylalanine ammonia-lyase-like		taes:123113082	K10775	phenylalanine ammonia-lyase [EC:4.3.1.24]	EC:4.3.1.24	Phenylalanine ammonia-lyase [Source:UniProtKB/TrEMBL;Acc:W5A9P3]		BP-GO:0006559-L-phenylalanine catabolic process | BP-GO:0009800-cinnamic acid biosynthetic process | CC-GO:0005737-cytoplasm | MF-GO:0003824-catalytic activity | MF-GO:0016841-ammonia-lyase activity | MF-GO:0045548-phenylalanine ammonia-lyase activity	TraesCS1B02G122800	TraesCS1B01G122800	TRIAE_CS42_1BS_TGACv1_050729_AA0174830		Ta.7022.1.S1_x_at	-		-	1.05333	0.986667	15.14	1.46	1.1	1.48667	10.5733	1.82	2.14333	2.31667	10.12	2.09667	0.261874	0.207391	2.51275	0.142244
TraesCS1B03G0344500														123113539	LOC123113539	XP_044390749.1	DNA-directed RNA polymerase III subunit RPC4-like		taes:123113539	K03026	DNA-directed RNA polymerase III subunit RPC4				BP-GO:0006383-transcription by RNA polymerase III | CC-GO:0005666-RNA polymerase III complex | MF-GO:0003677-DNA binding	TraesCS1B02G126800	TraesCS1B01G126800	TRIAE_CS42_1BS_TGACv1_050808_AA0175790	Traes_1BS_57775CD49		BRADI_2g34200v3	Os04g0394500	AT5G09380	3.23333	4.53333	4.52667	3.79333	3.35333	3.36667	5.74	5.26333	3.97667	4.48333	6.12667	4.62	0.600009	0.454325	0.650239	0.632622
TraesCS1B03G0344600														123113566	LOC123113566	XP_044390782.1	NAD(P)H-quinone oxidoreductase subunit S, chloroplastic-like		taes:123113566	K00345	NAD(P)H-quinone oxidoreductase subunit S, chloroplastic [EC:7.1.1.-]	EC:7.1.1.-			BP-GO:0009767-photosynthetic electron transport chain	TraesCS1B02G126900	TraesCS1B01G126900	TRIAE_CS42_1BS_TGACv1_050181_AA0168710	Traes_1BS_13A5170CA	Ta.10093.1.A1_at	BRADI_3g21280v3	Os07g0196200	AT4G23890	22.03	16.0567	3.79333	17.6433	24.34	22.0033	6.90333	19.7267	20.6767	17.4033	2.90667	14.18	2.44602	0.209947	1.26505	2.96756
TraesCS1B03G0345500	PS00036 BZIP_BASIC Basic-leucine zipper (bZIP) domain signature.	PS50217 BZIP Basic-leucine zipper (bZIP) domain profile.	PS51806 DOG1 DOG1 domain profile.											123088791	LOC123088791	XP_044366856.1	transcription factor HBP-1b(c1)-like isoform X1		taes:123088791	K14431	transcription factor TGA				BP-GO:0006351-transcription, DNA-templated | BP-GO:0006355-regulation of transcription, DNA-templated | MF-GO:0003700-DNA-binding transcription factor activity | MF-GO:0043565-sequence-specific DNA binding	TraesCS1B02G127400	TraesCS1B01G127400	TRIAE_CS42_1BS_TGACv1_049763_AA0161060	Traes_1BS_E3FCA98E3		-		-	4.94333	10.5767	21.72	11.43	16.1833	17.3	22.9667	17.0033	10.7067	11.0033	17.8833	9.97333	1.9292	3.46744	4.70143	4.2788
TraesCS1B03G0346200														123088817	LOC123088817	XP_044366859.1	WAT1-related protein At5g64700-like		taes:123088817	no KO assigned			WAT1-related protein [Source:UniProtKB/TrEMBL;Acc:W5A9W0]		CC-GO:0016020-membrane | CC-GO:0016021-integral component of membrane | MF-GO:0022857-transmembrane transporter activity	TraesCS1B02G128000	TraesCS1B01G128000	TRIAE_CS42_1BS_TGACv1_049648_AA0158790	Traes_1BS_7C71DA159	TaAffx.105485.1.S1_at	BRADI_2g39677v3	Os05g0106200	AT5G64700	1.35333	2.09	10.6933	1.95667	1.43667	1.17	6.99333	1.03667	1.26667	2.11667	10.04	0.97	0.205129	0.308923	1.9546	0.601507
TraesCS1B03G0347800														123113747	LOC123113747	XP_044390996.1	GDSL esterase/lipase At1g09390-like		taes:123113747	no KO assigned					MF-GO:0016788-hydrolase activity, acting on ester bonds	TraesCS1B02G128600	TraesCS1B01G128600	TRIAE_CS42_1BS_TGACv1_050457_AA0172300	Traes_1BS_09CBCE13A	TaAffx.85800.1.S1_at	BRADI_2g34790v3		-	15.3333	15.61	30.9533	20.43	22.89	20.8733	32.5233	22.8767	21.7133	19.53	29.9133	19.9067	1.25178	2.62534	1.04258	2.4441
TraesCS1B03G0348500																																		107.037	83.3733	38.7333	84.08	118.78	114.283	54.4267	106.707	102.433	90.2867	34.1433	97.1533	3.3757	4.19492	3.94754	2.80036
TraesCS1B03G0349400	PS50888 BHLH Myc-type, basic helix-loop-helix (bHLH) domain profile.													123088833	LOC123088833	XP_044366860.1	transcription factor AIG1-like		taes:123088833	no KO assigned					MF-GO:0046983-protein dimerization activity	TraesCS1B02G129200	TraesCS1B01G129200	TRIAE_CS42_1BS_TGACv1_049786_AA0161460	Traes_1BS_1F372BED3	TaAffx.92552.1.S1_at	BRADI_2g34600v3		-	0.866667	0.633333	2.83333	0.883333	2.35667	0.643333	3.55	2.01667	0.996667	1.21333	3.12	1.47667	0.203415	0.111405	0.591082	0.180954
TraesCS1B03G0351000	PS51294 HTH_MYB Myb-type HTH DNA-binding domain profile.													123088876	LOC123088876	XP_044366863.1	protein REVEILLE 6-like isoform X2		taes:123088876	no KO assigned					CC-GO:0005634-nucleus | MF-GO:0003677-DNA binding	TraesCS1B02G129800	TraesCS1B01G129800	TRIAE_CS42_1BS_TGACv1_050237_AA0169430	Traes_1BS_24DBD38A8		BRADI_2g34670v3	Os05g0162800	-	0	0.0566667	7.56333	0.0733333	0.0866667	0	5.00667	0	0.22	0.55	2.94333	0.15	0	0.0566667	1.70648	0.0733333
TraesCS1B03G0355400	PS00018 EF_HAND_1 EF-hand calcium-binding domain.	PS50222 EF_HAND_2 EF-hand calcium-binding domain profile.	PS51831 HD HD domain profile.											123114044	LOC123114044	XP_044391337.1	probable GTP diphosphokinase CRSH1, chloroplastic		taes:123114044	K00951	GTP pyrophosphokinase [EC:2.7.6.5]	EC:2.7.6.5			BP-GO:0015969-guanosine tetraphosphate metabolic process | MF-GO:0005509-calcium ion binding	TraesCS1B02G130800	TraesCS1B01G130800	TRIAE_CS42_1BS_TGACv1_049684_AA0159560	Traes_1BS_C32640D51		BRADI_2g34740v3	Os05g0161200	AT3G17470	9.72	7.93333	4.44667	9.59333	10.4567	10.5133	6.47667	10.5667	10.3033	10.16	4.06333	10.0067	0.735278	0.42978	0.965062	1.37453
TraesCS1B03G0373500																										TraesCS1B02G137900	TraesCS1B01G137900	TRIAE_CS42_1BS_TGACv1_050027_AA0166160			BRADI_2g34048v3	Os05g0178300	-	8.62	37.43	0	8.12667	24.0533	4.4	0	18.4033	25.0733	13.1667	0	16.9033	8.62	12.3677	0	8.12667
TraesCS1B03G0376500														123114896	LOC123114896	XP_044392206.1	acyl transferase 7-like		taes:123114896	no KO assigned					MF-GO:0016747-transferase activity, transferring acyl groups other than amino-acyl groups	TraesCS1B02G138600	TraesCS1B01G138600	TRIAE_CS42_1BS_TGACv1_049401_AA0152360	Traes_1BS_66A76DFC2		-	Os05g0179300	-	3.78667	6.86	10.8367	7.06667	7.84333	6.60333	10.13	8	7.15	7.15667	12.8933	6.83667	0.271437	0.382143	1.29834	0.620278
TraesCS1B03G0379800														123089307	LOC123089307	XP_044366956.1	ent-copalyl diphosphate synthase 1, chloroplastic-like	TaCPS4	taes:123089307	K04120	ent-copalyl diphosphate synthase [EC:5.5.1.13]	EC:5.5.1.13			MF-GO:0000287-magnesium ion binding | MF-GO:0010333-terpene synthase activity | MF-GO:0016829-lyase activity	TraesCS1B02G139400	TraesCS1B01G139400	TRIAE_CS42_1BS_TGACv1_049637_AA0158610	Traes_1BS_8A9B3CE82		-		-	0.733333	0.776667	1.86	0.89	0.85	0.896667	2.1	1.07333	0.98	1.02	2.34333	0.846667	0.128755	0.0676593	0.20502	0.247857
TraesCS1B03G0395400														123115823	LOC123115823	XP_044392844.1	NDR1/HIN1-like protein 13		taes:123115823	no KO assigned						TraesCS1B02G144700	TraesCS1B01G144700	TRIAE_CS42_1BS_TGACv1_051068_AA0177610	Traes_1BS_A601D3B12	Ta.6043.3.S1_a_at	BRADI_2g33100v3	Os05g0199100	AT1G17620	3.21	2.55	7.21	3.80333	3.73	3.15333	6.72333	4.3	4.17667	3.53	6.47667	3.14333	0.285365	0.421466	0.72	0.984891
TraesCS1B03G0396900														123089483	LOC123089483	XP_044367093.1	uncharacterized protein LOC123089483		taes:123089483	no KO assigned						TraesCS1B02G145000	TraesCS1B01G145000	TRIAE_CS42_1BS_TGACv1_050954_AA0176880	Traes_1BS_336C90B81		BRADI_2g32950v3	Os05g0202300	-	1.93333	0.646667	2.49667	1.22333	0.846667	1.10333	2.25667	1.31	0.77	0.55	2.23333	1.18667	1.00077	0.0617342	0.418622	0.274853
TraesCS1B03G0405900														123089595	LOC123089595	XP_044367167.1	bidirectional sugar transporter SWEET3a-like		taes:123089595	K15382	solute carrier family 50 (sugar transporter)		Bidirectional sugar transporter SWEET [Source:UniProtKB/TrEMBL;Acc:A0A1D5SK60]		BP-GO:0008643-carbohydrate transport | CC-GO:0005886-plasma membrane | CC-GO:0016021-integral component of membrane	TraesCS1B02G147200	TraesCS1B01G147200	TRIAE_CS42_1BS_TGACv1_049687_AA0159600	Traes_1BS_7E67C6CD9		BRADI_2g32230v3	Os05g0214300	AT5G53190	2.31667	1.49	5.63333	2.72	2.14667	1.66333	7.49333	2.29333	1.13	1.82	5.37	1.31	0.656895	0.120554	0.879571	0.517397
TraesCS1B03G0455300	PS00107 PROTEIN_KINASE_ATP Protein kinases ATP-binding region signature.	PS50011 PROTEIN_KINASE_DOM Protein kinase domain profile.												123119243	LOC123119243	XP_044394904.1	serine/threonine-protein kinase PCRK1-like isoform X1		taes:123119243	no KO assigned					BP-GO:0006468-protein phosphorylation | MF-GO:0004672-protein kinase activity | MF-GO:0005524-ATP binding	TraesCS1B02G157700	TraesCS1B01G157700	TRIAE_CS42_1BL_TGACv1_032726_AA0133380	Traes_1BL_1FC4B72FE		BRADI_3g27640v3	Os10g0442800	AT5G03320	1.15	2.13333	8.15667	2.77667	2.11667	2.19667	6.65333	2.33333	1.82667	2.98	8.30333	1.79	0.399625	0.175721	0.238421	0.895923
TraesCS1B03G0462000														123119461	LOC123119461	XP_044395205.1	silicon efflux transporter LSI2-like		taes:123119461	no KO assigned					BP-GO:0055085-transmembrane transport | CC-GO:0016021-integral component of membrane	TraesCS1B02G159400	TraesCS1B01G159400	TRIAE_CS42_1BL_TGACv1_031794_AA0120680	Traes_1BL_019A334D8	Ta.21321.1.S1_at	BRADI_3g27800v3	Os10g0447900	AT1G02260	1.78	1.33333	9.08	3.50333	3.14667	2.36667	11.0567	3.48333	2.25	2.23	7.94	1.77333	0.3139	0.361955	0.390043	1.4353
TraesCS1B03G0462300														123119513	LOC123119513	XP_044395281.1	rubisco accumulation factor 1, chloroplastic-like		taes:123119513	no KO assigned						TraesCS1B02G159700	TraesCS1B01G159700				BRADI_3g27730v3	Os10g0445600	AT3G04550	7.30333	8.59667	2.46333	8.41333	11.07	11.9867	3.40667	11.0333	10.24	8.86	4.11667	10.19	0.30013	0.256732	0.0841295	0.707727
TraesCS1B03G0462600	PS50089 ZF_RING_2 Zinc finger RING-type profile.	PS51266 ZF_CHY Zinc finger CHY-type profile.	PS51270 ZF_CTCHY Zinc finger CTCHY-type profile.											123119530	LOC123119530	XP_044395305.1	E3 ubiquitin-protein ligase RZFP34-like isoform X1		taes:123119530	K10144	RING finger and CHY zinc finger domain-containing protein 1 [EC:2.3.2.27]	EC:2.3.2.27			BP-GO:1902456-regulation of stomatal opening | MF-GO:0008270-zinc ion binding	TraesCS1B02G159900	TraesCS1B01G159900	TRIAE_CS42_1BL_TGACv1_031523_AA0115550	Traes_1BL_3431E1CF5	TaAffx.86506.2.S1_x_at	BRADI_3g27900v3	Os10g0456800	AT5G22920	42.4033	38.35	18.4867	35.5467	37.62	32.6133	17.5967	30.8033	38.8633	37.7233	17.8267	36.6067	5.60048	4.87944	2.95853	0.986346
TraesCS1B03G0472200														123119714	LOC123119714	XP_044395551.1	uncharacterized protein LOC123119714		taes:123119714	no KO assigned					MF-GO:0005515-protein binding	TraesCS1B02G162000	TraesCS1B01G162000	TRIAE_CS42_1BL_TGACv1_031705_AA0119300	Traes_1BL_CDB5E50C2		BRADI_3g28050v3	Os07g0170800	-	5.88	4.15	1.04667	2.56667	7.07667	5.35	2.14333	3.63667	3.97667	4.90333	0.73	3.40667	0.954376	0.943981	0.27205	0.751672
TraesCS1B03G0472300	PS50800 SAP SAP motif profile.													123119723	LOC123119723	XP_044395561.1	uncharacterized protein LOC123119723		taes:123119723	no KO assigned			Plastid transcriptionally active 3 [Source:Projected from Arabidopsis thaliana (AT3G04260) UniProtKB/TrEMBL;Acc:F4J3M2]		MF-GO:0005515-protein binding	TraesCS1B02G162100	TraesCS1B01G162100	TRIAE_CS42_1BL_TGACv1_032702_AA0133090	Traes_1BL_73E5A673A		BRADI_3g28060v3	Os10g0462800	AT3G04260	2.24	2.33	0.81	1.82667	2	2.42667	0.983333	2.23	2.81667	1.75333	0.38	2.17667	0.282194	0.243311	0.131149	0.136423
TraesCS1B03G0482000														123120132	LOC123120132	XP_044396086.1	uncharacterized protein LOC123120132		taes:123120132	no KO assigned						TraesCS1B02G164000	TraesCS1B01G164000	TRIAE_CS42_1BL_TGACv1_031949_AA0123260	Traes_1BL_EB95F4919	Ta.15042.1.A1_at	BRADI_3g28120v3	Os10g0463800	AT1G07040	34.9867	37.4833	95.0333	34.4033	34.46	33.56	95.2533	32.8767	32.02	37.5933	85.57	31.2967	2.26901	4.59673	9.44031	2.65408
TraesCS1B03G0485000														123120271	LOC123120271	XP_044396178.1	ketohexokinase-like		taes:123120271	no KO assigned					MF-GO:0016301-kinase activity	TraesCS1B02G165500	TraesCS1B01G165500	TRIAE_CS42_1BL_TGACv1_032171_AA0126270	Traes_1BL_02BC24D8A	Ta.12952.3.S1_s_at	BRADI_3g28237v3		-	13.6667	11.9833	3.34	11.7233	11.6967	12.37	3.41	12.9633	11.4533	12.3633	4.05333	9.23667	1.67038	1.51442	0.106927	1.28823
TraesCS1B03G0489100														123120554	LOC123120554	XP_044396502.1	uncharacterized protein LOC123120554		taes:123120554	no KO assigned						TraesCS1B02G166600	TraesCS1B01G166600	TRIAE_CS42_1BL_TGACv1_032737_AA0133530			-		-	0.793333	1.56667	3.56	2.11	1.54	1.45667	3.91667	1.78333	2.30333	1.26333	4.59	1.28333	0.261173	0.658593	0.637913	1.25429
TraesCS1B03G0493300														123120720	LOC123120720	XP_044396648.1	cellulose synthase A catalytic subunit 7	CesA4	taes:123120720	K10999	cellulose synthase A [EC:2.4.1.12]	EC:2.4.1.12	Cellulose synthase [Source:UniProtKB/TrEMBL;Acc:A0A341P280]		BP-GO:0030244-cellulose biosynthetic process | CC-GO:0016020-membrane | MF-GO:0016760-cellulose synthase (UDP-forming) activity	TraesCS1B02G167200	TraesCS1B01G167200	TRIAE_CS42_1BL_TGACv1_030372_AA0088320	Traes_1BL_01498409F	Ta.5571.1.S1_at	BRADI_3g28350v3	Os10g0467800	AT5G44030	8.79667	11.7933	29.8567	11.5333	10.1333	9.25667	28.91	11.3767	6.59667	11.0333	23.36	8.53667	2.13615	0.721696	1.56865	3.27064
TraesCS1B03G0494600														123120800	LOC123120800	XP_044396730.1	protein NRT1/ PTR FAMILY 5.2-like isoform X1		taes:123120800	no KO assigned					BP-GO:0055085-transmembrane transport | CC-GO:0016020-membrane | MF-GO:0022857-transmembrane transporter activity	TraesCS1B02G168100	TraesCS1B01G168100	TRIAE_CS42_1BL_TGACv1_031160_AA0108950	Traes_1BL_660FB499C	TaAffx.28726.1.S1_at	BRADI_3g28410v3	Os10g0470700	AT5G46050	3.92667	3.07	1.34333	3.78333	4.53333	3.71	1.41	4.96	3.36667	3.42333	1.00333	3.11667	0.643178	0.144338	0.520587	0.422072
TraesCS1B03G0496900														123120895	LOC123120895	XP_044396805.1	cyanate hydratase-like		taes:123120895	K01725	cyanate lyase [EC:4.2.1.104]	EC:4.2.1.104	Cyanate hydratase [Source:UniProtKB/TrEMBL;Acc:A0A1D5SFT8]		BP-GO:0009439-cyanate metabolic process | MF-GO:0003677-DNA binding | MF-GO:0008824-cyanate hydratase activity	TraesCS1B02G168600	TraesCS1B01G168600	TRIAE_CS42_1BL_TGACv1_032711_AA0133270	Traes_1BL_CAB6FC379	Ta.22734.2.S1_at	BRADI_3g28470v3	Os10g0471300	AT3G23490	35.7767	36.2	64.8767	42.4333	42.2233	42.9633	68.0367	46.3567	41.9333	41.2367	75.6433	43.48	2.2622	2.80476	6.06837	6.15727
TraesCS1B03G0501600														123090606	LOC123090606	XP_044367864.1	ribonuclease 1-like		taes:123090606	K01166	ribonuclease T2 [EC:4.6.1.19]	EC:4.6.1.19			MF-GO:0003723-RNA binding | MF-GO:0033897-ribonuclease T2 activity	TraesCS1B02G170100	TraesCS1B01G170100	TRIAE_CS42_1BL_TGACv1_031299_AA0111060	Traes_1BL_A4F8B229A	Ta.26907.1.S1_at	-	Os09g0538000	-	5.19667	5.96667	24.2433	7.30333	22.3933	23.0033	117.417	39.5867	4.58667	9.27	19.31	8.33667	1.8663	1.82962	4.57979	1.48307
TraesCS1B03G0501800																																		0.806667	0.393333	1.50667	0.63	0.423333	0.263333	2.72333	0.163333	0	0.63	0.766667	0.306667	0.228133	0.0266667	0.391933	0.302379
TraesCS1B03G0512300														123121452	LOC123121452	XP_044397380.1	probable cytokinin riboside 5'-monophosphate phosphoribohydrolase LOGL10		taes:123121452	K22522	cytokinin riboside 5'-monophosphate phosphoribohydrolase [EC:3.2.2.-]	EC:3.2.2.-	Cytokinin riboside 5'-monophosphate phosphoribohydrolase [Source:UniProtKB/TrEMBL;Acc:W4ZZG6]		BP-GO:0009691-cytokinin biosynthetic process | CC-GO:0005634-nucleus | CC-GO:0005829-cytosol | MF-GO:0016787-hydrolase activity | MF-GO:0016799-hydrolase activity, hydrolyzing N-glycosyl compounds | MF-GO:0102682-N6-(Delta2-isopentenyl)-adenosine 5'-monophosphate phosphoribohydrolase activity	TraesCS1B02G173200	TraesCS1B01G173200	TRIAE_CS42_1BL_TGACv1_030247_AA0083770	Traes_1BL_0721C39AE		BRADI_3g28900v3	Os10g0479500	AT2G37210	13.04	20.1233	29.6	9.85667	15.6233	13.74	30.81	10.93	8.45333	12.6967	26.6267	6.91333	1.69016	3.79475	5.05095	3.08941
TraesCS1B03G0512500														123121467	LOC123121467	XP_044397398.1	UDP-xylose transporter 1-like		taes:123121467	K15285	solute carrier family 35, member E3				CC-GO:0016021-integral component of membrane	TraesCS1B02G173400	TraesCS1B01G173400	TRIAE_CS42_1BL_TGACv1_032022_AA0124330	Traes_1BL_FD97D9FAF	Ta.4366.1.A1_at	BRADI_3g28920v3	Os10g0479700	-	14.21	14.0167	33.97	15.1267	15.2267	14.0267	33.93	14.1167	15.1033	16.0633	30.6233	14.4033	0.160935	1.63468	2.02505	1.21658
TraesCS1B03G0513500	PS50003 PH_DOMAIN PH domain profile.	PS50848 START START domain profile.												123121543	LOC123121543	XP_044397483.1	protein ENHANCED DISEASE RESISTANCE 2-like		taes:123121543	no KO assigned					MF-GO:0008289-lipid binding	TraesCS1B02G173600	TraesCS1B01G173600	TRIAE_CS42_1BL_TGACv1_031688_AA0118850	Traes_1BL_48C89D0DB	Ta.9953.1.S1_at	BRADI_3g28937v3		AT2G28320	2.24667	2.76333	4.55667	2.45667	3.13667	3.09333	5.14667	3.15	2.13667	2.59667	4.52	3.22	0.47876	0.755212	0.308671	0.217128
TraesCS1B03G0516100														123090739	LOC123090739	XP_044368012.1	uncharacterized protein LOC123090739		taes:123090739	no KO assigned						TraesCS1B02G174100	TraesCS1B01G174100	TRIAE_CS42_1BL_TGACv1_031541_AA0115840			BRADI_3g28990v3	Os10g0481000	AT5G03230	2.10333	3.69333	4.08333	2.13333	3.18333	4.10667	3.81	2.67667	2.20667	2.65667	2.93	2.46	0.075351	0.639826	0.826969	0.264344
TraesCS1B03G0517700														123121677	LOC123121677	XP_044397630.1	uncharacterized protein LOC123121677		taes:123121677	no KO assigned					CC-GO:0016021-integral component of membrane	TraesCS1B02G174600	TraesCS1B01G174600	TRIAE_CS42_1BL_TGACv1_031525_AA0115610	Traes_1BL_00B889423		BRADI_1g54440v3	Os07g0204100	-	24.01	23.94	66.94	20.0333	27.71	24.0133	81.7367	27.7633	21.2833	28.8933	84.3367	22.6567	1.52073	1.67216	7.1467	2.38336
TraesCS1B03G0521400	PS00107 PROTEIN_KINASE_ATP Protein kinases ATP-binding region signature.	PS00108 PROTEIN_KINASE_ST Serine/Threonine protein kinases active-site signature.	PS50011 PROTEIN_KINASE_DOM Protein kinase domain profile.																						BP-GO:0006468-protein phosphorylation | MF-GO:0004672-protein kinase activity | MF-GO:0005524-ATP binding	TraesCS1B02G175900	TraesCS1B01G175900			TaAffx.22844.1.S1_at	-		-	4.02333	3.56333	1.22667	2.85	4.05667	3.30333	0.693333	3.56	3.08	3.27667	0.896667	3.85	0.604465	0.678389	0.172852	1.07937
TraesCS1B03G0535400																																		3.04333	2.38333	4.14667	2.57333	1.54333	2.62667	3.71667	2.40333	2.53667	2.22	5.16333	2.96	0.214035	0.168951	0.718617	0.372305
TraesCS1B03G0543400														123122567	LOC123122567	XP_044398714.1	NDR1/HIN1-like protein 6		taes:123122567	no KO assigned					CC-GO:0016021-integral component of membrane	TraesCS1B02G183500	TraesCS1B01G183500	TRIAE_CS42_1BL_TGACv1_033678_AA0141260		TaAffx.105935.1.S1_at	BRADI_3g29620v3		AT1G65690	0.476667	0.556667	5.03333	0.0933333	0.466667	0.483333	3.79667	0.743333	0.54	1.06	2.86333	0.523333	0.0554777	0.0648931	1.18953	0.0933333
TraesCS1B03G0545700	PS00131 CARBOXYPEPT_SER_SER Serine carboxypeptidases, serine active site.													123122618	LOC123122618	XP_044398816.1	serine carboxypeptidase-like 51 isoform X2		taes:123122618	K09646	serine carboxypeptidase 1 [EC:3.4.16.-]	EC:3.4.16.-	Carboxypeptidase [Source:UniProtKB/TrEMBL;Acc:W5A7D8]		BP-GO:0006508-proteolysis | MF-GO:0004185-serine-type carboxypeptidase activity	TraesCS1B02G184500	TraesCS1B01G184500	TRIAE_CS42_1BL_TGACv1_031654_AA0118000	Traes_1BL_F4D20AE54		BRADI_1g60600v3	Os03g0393700	-	17.6267	19.3333	37.99	20.41	22.6033	25.47	46.23	25.73	19.1433	24.94	47.7	23.56	2.59285	2.04973	4.14818	5.38911
TraesCS1B03G0549100	PS00105 AA_TRANSFER_CLASS_1 Aminotransferases class-I pyridoxal-phosphate attachment site.																						NADPH-protochlorophyllide oxidoreductase [Source:UniProtKB/TrEMBL;Acc:A0A341P2Z0]		BP-GO:0055114-oxidation-reduction process | MF-GO:0016630-protochlorophyllide reductase activity	TraesCS1B02G186300	TraesCS1B01G186300	TRIAE_CS42_1BL_TGACv1_031645_AA0117810	Traes_5BL_34A03598E	Ta.3258.3.S1_x_at	BRADI_3g57380v3	Os10g0496900	AT5G54190	69.4967	65.0633	22.43	69.3733	79.6567	84.0233	31.02	82.51	82.8033	72.2267	28.46	81.9267	5.2358	2.75894	3.12916	3.68592
TraesCS1B03G0549500														123122776	LOC123122776	XP_044399053.1	bifunctional epoxide hydrolase 2-like		taes:123122776	no KO assigned					MF-GO:0003824-catalytic activity	TraesCS1B02G186600	TraesCS1B01G186600	TRIAE_CS42_1BL_TGACv1_035559_AA0146840	Traes_1BL_6518E3320	Ta.26576.1.A1_at	BRADI_4g12070v3		-	8.31333	8.99	1.37	6.41333	7.11667	4.59333	1.92333	7.32667	6.59667	5.73	2.45333	5.70667	0.991133	0.820549	0.102632	1.58941
TraesCS1B03G0550700	PS00099 THIOLASE_3 Thiolases active site.	PS51371 CBS CBS domain profile.												123122879	LOC123122879	XP_044399189.1	CBS domain-containing protein CBSX5-like		taes:123122879	no KO assigned						TraesCS1B02G187200	TraesCS1B01G187200	TRIAE_CS42_1BL_TGACv1_033999_AA0143060		Ta.8275.1.S1_s_at	BRADI_3g30017v3	Os10g0499400	AT4G27460	17.1233	23.25	51.9733	17.28	17.6033	19.4367	47.0133	15.08	15.42	20.7767	48.27	17.3267	0.836587	1.69016	2.98952	1.2985
TraesCS1B03G0551700														123122963	LOC123122963	XP_044399286.1	protein NEOXANTHIN-DEFICIENT 1-like		taes:123122963	no KO assigned						TraesCS1B02G187500	TraesCS1B01G187500	TRIAE_CS42_1BL_TGACv1_035340_AA0146430	Traes_1BL_C64AE1A5E		BRADI_3g30027v3	Os10g0499600	AT1G28100	1.66	1.24	0.62	1.6	2.39333	1.78	1.19333	2.57333	1.24333	1.75	0.746667	1.01333	0.317857	0.034641	0.122882	0.401539
TraesCS1B03G0563600	PS00747 GLUTR Glutamyl-tRNA reductase signature.													123123305	LOC123123305	XP_044399719.1	glutamyl-tRNA reductase 1, chloroplastic-like	HEMA1	taes:123123305	K02492	glutamyl-tRNA reductase [EC:1.2.1.70]	EC:1.2.1.70	Glutamyl-tRNA reductase [Source:UniProtKB/TrEMBL;Acc:A0A1D5S7J1]		BP-GO:0006779-porphyrin-containing compound biosynthetic process | BP-GO:0006782-protoporphyrinogen IX biosynthetic process | BP-GO:0033014-tetrapyrrole biosynthetic process | BP-GO:0055114-oxidation-reduction process | MF-GO:0008883-glutamyl-tRNA reductase activity | MF-GO:0016491-oxidoreductase activity | MF-GO:0050661-NADP binding	TraesCS1B02G191200	TraesCS1B01G191200	TRIAE_CS42_1BL_TGACv1_030564_AA0094130	Traes_1BL_EC3E899FE		BRADI_3g30160v3		AT1G58290	138.273	108.19	46.02	123.327	114.437	114.557	58.4133	113.94	121.437	106.18	40.4367	114.757	4.36801	5.65194	3.95004	3.85801
TraesCS1B03G0574000	PS50404 GST_NTER Soluble glutathione S-transferase N-terminal domain profile.	PS50405 GST_CTER Soluble glutathione S-transferase C-terminal domain profile.												123091339	LOC123091339	XP_044368765.1	probable glutathione S-transferase GSTU6		taes:123091339	K00799	glutathione S-transferase [EC:2.5.1.18]	EC:2.5.1.18			BP-GO:0006749-glutathione metabolic process | MF-GO:0005515-protein binding	TraesCS1B02G194100	TraesCS1B01G194100	TRIAE_CS42_1BL_TGACv1_031186_AA0109330		TaAffx.108243.1.S1_at	BRADI_3g31860v3		-	2.30667	2.11667	9.38667	2.67	2.27667	2.95	11.7	2.70333	2.28	3.3	9.43667	3.30667	0.337853	0.380803	3.6712	0.616144
TraesCS1B03G0574200	PS50404 GST_NTER Soluble glutathione S-transferase N-terminal domain profile.	PS50405 GST_CTER Soluble glutathione S-transferase C-terminal domain profile.												123123837	LOC123123837	XP_044400404.1	probable glutathione S-transferase GSTU6		taes:123123837	K00799	glutathione S-transferase [EC:2.5.1.18]	EC:2.5.1.18			BP-GO:0006749-glutathione metabolic process | MF-GO:0005515-protein binding	TraesCS1B02G194300	TraesCS1B01G194300	TRIAE_CS42_U_TGACv1_641932_AA2107590	Traes_1BL_B0C337630	Ta.1830.2.S1_x_at	BRADI_3g31820v3	Os10g0529400	-	0.546667	0.62	6.21	1.13667	1.4	1.17333	13.8133	1.79333	1.07	0.416667	9.57	0.79	0.361586	0.0550757	2.88212	0.268721
TraesCS1B03G0574500	PS50404 GST_NTER Soluble glutathione S-transferase N-terminal domain profile.	PS50405 GST_CTER Soluble glutathione S-transferase C-terminal domain profile.																							BP-GO:0006749-glutathione metabolic process | MF-GO:0005515-protein binding	TraesCS1B02G194600	TraesCS1B01G194600				-		-	0	0	3.8	0.38	0	0	3.04	0.663333	0	1.13333	2.75333	0.653333	0	0	1.25694	0.38
TraesCS1B03G0574600	PS50404 GST_NTER Soluble glutathione S-transferase N-terminal domain profile.	PS50405 GST_CTER Soluble glutathione S-transferase C-terminal domain profile.												123123846	LOC123123846	XP_044400417.1	probable glutathione S-transferase GSTU6		taes:123123846	K00799	glutathione S-transferase [EC:2.5.1.18]	EC:2.5.1.18			BP-GO:0006749-glutathione metabolic process | MF-GO:0005515-protein binding	TraesCS1B02G194700	TraesCS1B01G194700	TRIAE_CS42_1BL_TGACv1_031893_AA0122280	Traes_1BL_A5CC574CF	Ta.14483.1.S1_x_at	BRADI_3g31727v3	Os10g0528100	-	1.96667	3.26	17.6733	5.35667	3.55333	2.99333	17.3167	7.72333	4.08333	3.11667	18.7667	5.36667	0.644007	0.93504	7.24245	1.00619
TraesCS1B03G0574900	PS50404 GST_NTER Soluble glutathione S-transferase N-terminal domain profile.	PS50405 GST_CTER Soluble glutathione S-transferase C-terminal domain profile.												123091355	LOC123091355	XP_044368786.1	glutathione S-transferase U17-like		taes:123091355	K00799	glutathione S-transferase [EC:2.5.1.18]	EC:2.5.1.18			BP-GO:0006749-glutathione metabolic process | MF-GO:0005515-protein binding	TraesCS1B02G194900	TraesCS1B01G194900	TRIAE_CS42_1BL_TGACv1_030930_AA0103950	Traes_1BL_ACE9E7BF8	Ta.3118.1.S1_at	BRADI_3g31704v3	Os10g0525800	AT1G10360	5.3	7.53333	35.9467	9.11333	5.72	9.3	39.9167	10.0867	6.47	7.5	43.92	6.8	0.657292	1.01747	11.81	1.9978
TraesCS1B03G0575800	PS00004 CAMP_PHOSPHO_SITE cAMP- and cGMP-dependent protein kinase phosphorylation site.	PS00005 PKC_PHOSPHO_SITE Protein kinase C phosphorylation site.	PS00006 CK2_PHOSPHO_SITE Casein kinase II phosphorylation site.	PS00008 MYRISTYL N-myristoylation site.	PS60007 TYR_PHOSPHO_SITE_2 Tyrosine kinase phosphorylation site 2.									123091371	LOC123091371	XP_044368804.1	uncharacterized protein LOC123091371		taes:123091371	no KO assigned						TraesCS1B02G195500	TraesCS1B01G195500	TRIAE_CS42_1BL_TGACv1_030748_AA0099740	Traes_1BL_82AAF9AC3		BRADI_3g31620v3	Os10g0524300	AT3G52790	1.17333	0.996667	2.60333	1.60667	1.84667	2.33	2.39	2.28	0.956667	2.37333	3.09	2.65333	0.591448	0.138363	1.02529	0.396835
TraesCS1B03G0578100														123124002	LOC123124002	XP_044400631.1	RHOMBOID-like protein 2	rhomboid	taes:123124002	no KO assigned			Rhomboid-like protein [Source:UniProtKB/TrEMBL;Acc:W5A7B5]		BP-GO:0006508-proteolysis | CC-GO:0016021-integral component of membrane | MF-GO:0004252-serine-type endopeptidase activity	TraesCS1B02G196600	TraesCS1B01G196600	TRIAE_CS42_1BL_TGACv1_030880_AA0102900	Traes_1BL_F2456E169	Ta.7470.1.S1_at	-	Os10g0521900	AT1G63120	2.68667	3.42333	9.49	2.03333	2.42	2.44333	6.67333	2.60333	1.87	3.10667	6.14667	3.14	0.443333	0.369248	1.12483	0.584247
TraesCS1B03G0578700														123124035	LOC123124035	XP_044400677.1	uncharacterized protein LOC123124035		taes:123124035	no KO assigned						TraesCS1B02G197000	TraesCS1B01G197000	TRIAE_CS42_1BL_TGACv1_031605_AA0116990	Traes_1BL_638FCBE65	Ta.29563.1.S1_at	BRADI_3g31440v3	Os10g0521400	-	1.19	1.39667	6.75667	1.82333	1.50667	1.11333	4.47	1.28333	1.06667	2.03	4.17	1.29667	0.15308	0.236807	0.687273	0.294524
TraesCS1B03G0581400	PS00928 TREHALASE_2 Trehalase signature 2.													123124209	LOC123124209	XP_044400809.1	probable trehalase		taes:123124209	K01194	alpha,alpha-trehalase [EC:3.2.1.28]	EC:3.2.1.28	Trehalase [Source:UniProtKB/TrEMBL;Acc:A0A341P4P0]		BP-GO:0005975-carbohydrate metabolic process | BP-GO:0005991-trehalose metabolic process | MF-GO:0004555-alpha,alpha-trehalase activity	TraesCS1B02G197900	TraesCS1B01G197900	TRIAE_CS42_1BL_TGACv1_030304_AA0086170	Traes_1BL_2AE952A77		BRADI_3g31410v3	Os10g0521000	AT4G24040	1.36667	1.39667	2.46	1.19333	0.873333	0.896667	2.10333	1.35667	1	0.913333	1.71667	0.976667	0.125742	0.0983757	0.494267	0.222436
TraesCS1B03G0581900														123091406	LOC123091406	XP_044368844.1	uncharacterized protein LOC123091406		taes:123091406	no KO assigned					MF-GO:0005515-protein binding	TraesCS1B02G198100	TraesCS1B01G198100	TRIAE_CS42_1BL_TGACv1_031006_AA0105630			BRADI_3g31350v3	Os10g0520100	-	0.52	0.506667	2.32667	0.623333	0.46	0.756667	1.88667	0.743333	0.37	0.453333	2.63333	0.433333	0.185203	0.17901	0.761169	0.0841295
TraesCS1B03G0584400														123124476	LOC123124476	XP_044401028.1	uncharacterized protein LOC123124476		taes:123124476	no KO assigned					CC-GO:0005634-nucleus	TraesCS1B02G199500	TraesCS1B01G199500	TRIAE_CS42_1BL_TGACv1_030599_AA0095340		TaAffx.31009.1.S1_at	BRADI_3g30870v3		AT4G24130	10.4333	12.5833	19.4733	13.6967	10.8833	10.1433	29.6733	11.2333	5.61	9.56	15.8867	8.74667	1.25518	0.186667	1.75737	0.0536449
TraesCS1B03G0584600														123124488	LOC123124488	XP_044401034.1	methionine gamma-lyase-like		taes:123124488	K01761	methionine-gamma-lyase [EC:4.4.1.11]	EC:4.4.1.11			BP-GO:0019346-transsulfuration | MF-GO:0003824-catalytic activity | MF-GO:0030170-pyridoxal phosphate binding	TraesCS1B02G199600	TraesCS1B01G199600	TRIAE_CS42_1BL_TGACv1_030473_AA0091930	Traes_1BL_84977D514	Ta.23112.1.S1_x_at	BRADI_3g30860v3	Os10g0517500	AT1G64660	43.2967	74.9433	319.273	50.7333	47.8867	61.5133	382.84	53.2267	47.9633	79.71	431.733	46.8	2.6743	9.30366	50.9232	6.26589
TraesCS1B03G0586900														123124622	LOC123124622	XP_044401144.1	21 kDa protein-like		taes:123124622	no KO assigned					MF-GO:0004857-enzyme inhibitor activity	TraesCS1B02G200600	TraesCS1B01G200600	TRIAE_CS42_1BL_TGACv1_032547_AA0131250			BRADI_3g30770v3	Os10g0508700	AT5G62360	4.75	5.97667	0.586667	4.06	5.7	7.46667	0.723333	6.21333	4.37333	4.45	1.08333	3.95667	0.881533	1.18109	0.0233333	0.323471
TraesCS1B03G0589200																									MF-GO:0043531-ADP binding	TraesCS1B02G201700	TraesCS1B01G201700	TRIAE_CS42_7DL_TGACv1_604238_AA1995580			-		-	2.34333	2.3	0.653333	2.07667	3.26333	2.57	0.25	2.65	3.21333	2.35333	0.846667	2.16333	0.83957	0.342685	0.459613	0.19342
TraesCS1B03G0592400																										TraesCS1B02G203100	TraesCS1B01G203100			Ta.8564.1.S1_x_at	-	Os10g0516000	-	8.22667	7.41	39.98	11.3267	10.3033	10.1667	34.44	10.4233	11.34	10.43	41.9433	8.34	0.02848	0.561991	9.62436	0.862638
TraesCS1B03G0592800	PS00107 PROTEIN_KINASE_ATP Protein kinases ATP-binding region signature.	PS00108 PROTEIN_KINASE_ST Serine/Threonine protein kinases active-site signature.	PS50011 PROTEIN_KINASE_DOM Protein kinase domain profile.											123125020	LOC123125020	XP_044401502.1	salt tolerance receptor-like cytoplasmic kinase 1		taes:123125020	no KO assigned					BP-GO:0006468-protein phosphorylation | MF-GO:0004672-protein kinase activity | MF-GO:0004674-protein serine/threonine kinase activity | MF-GO:0005524-ATP binding	TraesCS1B02G203200	TraesCS1B01G203200	TRIAE_CS42_1BL_TGACv1_030840_AA0102030	Traes_1BL_BE5D040D3		BRADI_3g30490v3	Os10g0516200	AT1G33260	2.23	4.02333	10.3033	2.94	2.59333	2.28667	8.63333	2.40333	1.87667	2.63667	9.37667	1.43333	0.445234	0.218581	1.45301	0.481698
TraesCS1B03G0598300	PS00197 2FE2S_FER_1 2Fe-2S ferredoxin-type iron-sulfur binding region signature.	PS51085 2FE2S_FER_2 2Fe-2S ferredoxin-type iron-sulfur binding domain profile.	PS51387 FAD_PCMH PCMH-type FAD-binding domain profile.											123125438	LOC123125438	XP_044401869.1	xanthine dehydrogenase-like isoform X1		taes:123125438	K00106	xanthine dehydrogenase/oxidase [EC:1.17.1.4 1.17.3.2]	EC:1.17.1.4 1.17.3.2			BP-GO:0055114-oxidation-reduction process | MF-GO:0005506-iron ion binding | MF-GO:0009055-electron transfer activity | MF-GO:0016491-oxidoreductase activity | MF-GO:0046872-metal ion binding | MF-GO:0050660-flavin adenine dinucleotide binding | MF-GO:0051536-iron-sulfur cluster binding | MF-GO:0051537-2 iron, 2 sulfur cluster binding | MF-GO:0071949-FAD binding	TraesCS1B02G205300	TraesCS1B01G205300	TRIAE_CS42_1BL_TGACv1_030308_AA0086270	Traes_1BL_525464407	Ta.27265.1.S1_x_at	BRADI_1g15800v3	Os03g0429800	AT4G34890	9.16667	10.07	23.6267	9.39333	8.12667	10.0767	26.8533	9.20667	8.91	10.1133	20.93	8.79	1.05742	0.839663	1.07176	0.776624
TraesCS1B03G0601900	PS00584 PFKB_KINASES_2 pfkB family of carbohydrate kinases signature 2.													123125659	LOC123125659	XP_044402061.1	uncharacterized sugar kinase slr0537-like		taes:123125659	no KO assigned			AT4g27600/T29A15_90 [Source:Projected from Arabidopsis thaliana (AT4G27600) UniProtKB/TrEMBL;Acc:Q940Y6]		BP-GO:0015979-photosynthesis | CC-GO:0009507-chloroplast | MF-GO:0016301-kinase activity | MF-GO:0016773-phosphotransferase activity, alcohol group as acceptor	TraesCS1B02G206200	TraesCS1B01G206200	TRIAE_CS42_1BL_TGACv1_033848_AA0142270	Traes_1BL_B2530B79C	Ta.26550.1.A1_at	BRADI_3g34040v3	Os10g0573000	AT4G27600	4.11667	5.61667	6.24333	4.8	4.97	5.82333	8.66667	6.17333	5.48667	4.73	6.25	4.89667	0.341679	0.712562	1.02226	0.505206
TraesCS1B03G0606600	PS50115 ARFGAP ARF GTPase-activating proteins domain profile.													123125855	LOC123125855	XP_044402241.1	probable ADP-ribosylation factor GTPase-activating protein AGD8		taes:123125855	K12493	ADP-ribosylation factor GTPase-activating protein 2/3				MF-GO:0005096-GTPase activator activity | MF-GO:0046872-metal ion binding	TraesCS1B02G207900	TraesCS1B01G207900	TRIAE_CS42_1BL_TGACv1_031547_AA0115870	Traes_1BL_CF404ABF4		BRADI_3g34180v3	Os10g0574800	AT4G17890	21.13	17.3633	52.71	17.1333	14.09	14.3967	44.59	12.6	18.5467	20.74	47.8567	17.04	1.61299	1.69833	2.57849	4.23456
TraesCS1B03G0607400	PS50888 BHLH Myc-type, basic helix-loop-helix (bHLH) domain profile.													123125866	LOC123125866	XP_044402249.1	transcription factor MYC2-like		taes:123125866	K13422	transcription factor MYC2				MF-GO:0046983-protein dimerization activity	TraesCS1B02G208000	TraesCS1B01G208000			TaAffx.105714.1.S1_at	BRADI_3g34200v3	Os10g0575000	AT1G32640	12.33	18.6633	50.97	15.23	13.7467	18.5067	55.0633	14.4567	11.7667	18.1167	61.7867	13.1067	0.624526	1.12908	8.42644	1.50391
TraesCS1B03G0609800														123125963	LOC123125963	XP_044402334.1	probable plastid-lipid-associated protein 3, chloroplastic		taes:123125963	no KO assigned					CC-GO:0009535-chloroplast thylakoid membrane | CC-GO:0010287-plastoglobule	TraesCS1B02G208500	TraesCS1B01G208500	TRIAE_CS42_1BL_TGACv1_030892_AA0103300	Traes_1BL_6357FA4B9	Ta.8027.1.S1_x_at	BRADI_3g34400v3	Os10g0575700	AT2G35490	38.0333	41.99	74.9	42.7333	43.44	46.85	94.5433	53.44	41.3467	48.1367	90.7167	49.91	1.37672	2.20219	6.10909	0.463117
TraesCS1B03G0615000	PS51183 JMJN JmjN domain profile.	PS51184 JMJC JmjC domain profile.												123126286	LOC123126286	XP_044402596.1	lysine-specific demethylase JMJ706-like isoform X2		taes:123126286	no KO assigned			H3K9 demethylase, Floral organ developmen [Source: Projected from Oryza sativa (Os10g0577600)]			TraesCS1B02G210400	TraesCS1B01G210400				BRADI_3g34240v3	Os10g0577600	AT5G46910	4.15	3.66	6.52667	5.04	4.28333	3.41667	6.92	4.59	3.94	4.30333	6.53333	4.40333	0.470779	0.389744	0.228352	0.417612
TraesCS1B03G0618400	PS00086 CYTOCHROME_P450 Cytochrome P450 cysteine heme-iron ligand signature.													123126525	LOC123126525	XP_044402649.1	cytochrome P450 85A1-like		taes:123126525	no KO assigned			Cytochrome P450, family 722, subfamily A, polypeptide 1 [Source:Projected from Arabidopsis thaliana (AT1G19630) UniProtKB/TrEMBL;Acc:F4HP86]		BP-GO:0055114-oxidation-reduction process | MF-GO:0005506-iron ion binding | MF-GO:0016705-oxidoreductase activity, acting on paired donors, with incorporation or reduction of molecular oxygen | MF-GO:0020037-heme binding	TraesCS1B02G211700	TraesCS1B01G211700	TRIAE_CS42_1BL_TGACv1_030562_AA0094080	Traes_1BL_02A4E385A		BRADI_1g09917v3	Os05g0101600	AT1G19630	1.71333	0.713333	4.85667	0.933333	0.85	1.12667	4.5	1.55667	1.02333	1.18333	6.22	1.14	0.572781	0.216744	0.229807	0.287885
TraesCS1B03G0618500	PS00216 SUGAR_TRANSPORT_1 Sugar transport proteins signature 1.	PS00217 SUGAR_TRANSPORT_2 Sugar transport proteins signature 2.	PS50850 MFS Major facilitator superfamily (MFS) profile.											123126557	LOC123126557	XP_044402651.1	D-xylose-proton symporter-like 2		taes:123126557	no KO assigned					BP-GO:0055085-transmembrane transport | CC-GO:0016020-membrane | CC-GO:0016021-integral component of membrane | MF-GO:0022857-transmembrane transporter activity	TraesCS1B02G211800	TraesCS1B01G211800	TRIAE_CS42_1BL_TGACv1_030562_AA0094100	Traes_1BL_33A3CED20	Ta.4365.1.S1_at	BRADI_3g34550v3	Os10g0579200	AT5G17010	7.68	9.04333	15.3067	8.29333	7.51	7.99667	14.12	8.74667	8.54333	10.4433	15.9533	9.49667	0.484286	0.0896908	0.906869	0.83575
TraesCS1B03G0619200														123126657	LOC123126657	XP_044402660.1	protein NRT1/ PTR FAMILY 8.3-like isoform X2		taes:123126657	no KO assigned					BP-GO:0055085-transmembrane transport | CC-GO:0016020-membrane | MF-GO:0022857-transmembrane transporter activity	TraesCS1B02G212200	TraesCS1B01G212200	TRIAE_CS42_1BL_TGACv1_031703_AA0119270	Traes_1BL_CD62BC4C3	TaAffx.17257.3.A1_at	-		-	10.43	11.97	17.1333	10.9267	11.4633	10.8967	20.9267	11.57	12.7167	15.52	19.4333	11.8667	1.44116	1.31936	0.863333	1.55171
TraesCS1B03G0621300														123126811	LOC123126811	XP_044402670.1	uncharacterized protein LOC123126811		taes:123126811	no KO assigned						TraesCS1B02G213400	TraesCS1B01G213400	TRIAE_CS42_1BL_TGACv1_032846_AA0134700	Traes_1BL_28A373A1F	Ta.1487.1.S1_at	BRADI_3g21610v3	Os10g0580900	AT4G25030	9.28667	10.77	37.2933	13.63	9.37	9.10333	30.8833	11.4733	12.4167	10.98	34.2833	11.14	1.40352	1.92143	3.46428	0.740023
TraesCS1B03G0627700	PS51840 C2_NT C2 NT-type domain profile.													123127183	LOC123127183	XP_044402698.1	protein PLASTID MOVEMENT IMPAIRED 1-like		taes:123127183	no KO assigned						TraesCS1B02G215700	TraesCS1B01G215700	TRIAE_CS42_1BL_TGACv1_030254_AA0084010		TaAffx.25213.1.S1_at	BRADI_3g32200v3	Os10g0539700	-	1.66333	2.18667	2.87333	3.67333	2.77667	2.94667	2.68333	4.39	2.10333	1.76667	2.39333	3.41	0.284742	0.382985	0.391975	0.472734
TraesCS1B03G0628600	PS00131 CARBOXYPEPT_SER_SER Serine carboxypeptidases, serine active site.													123078732	LOC123078732	XP_044357263.1	serine carboxypeptidase-like 34		taes:123078732	K16297	serine carboxypeptidase-like clade II [EC:3.4.16.-]	EC:3.4.16.-	Carboxypeptidase [Source:UniProtKB/TrEMBL;Acc:W5A6W5]		BP-GO:0006508-proteolysis | MF-GO:0004185-serine-type carboxypeptidase activity	TraesCS1B02G216400	TraesCS1B01G216400	TRIAE_CS42_1BL_TGACv1_030856_AA0102410	Traes_1BL_E5DE0E229	TaAffx.121307.1.S1_at	-		-	8.44	6.15667	1.76333	7.45667	8.23333	8.07333	3.51333	6.92	8.13333	8.58333	1.80667	8.07333	3.647	0.258285	0.543395	0.647311
TraesCS1B03G0632700														123127305	LOC123127305	XP_044402894.1	protein STRICTOSIDINE SYNTHASE-LIKE 7-like		taes:123127305	no KO assigned					BP-GO:0009058-biosynthetic process | MF-GO:0016844-strictosidine synthase activity	TraesCS1B02G217600	TraesCS1B01G217600	TRIAE_CS42_1BL_TGACv1_031909_AA0122690	Traes_1BL_F75DAB5B1		BRADI_3g32350v3	Os10g0543500	AT3G51420	3.76667	4.81667	5.02333	5.82667	5.43667	6.13	6.54	7.51667	2.78333	3.95	5.46	5.32333	0.725588	0.069602	0.334581	0.346667
TraesCS1B03G0637500														123127461	LOC123127461	XP_044403141.1	cyclin-dependent protein kinase inhibitor SMR1-like isoform X3		taes:123127461	no KO assigned						TraesCS1B02G220500	TraesCS1B01G220500	TRIAE_CS42_1BL_TGACv1_030413_AA0089980	Traes_1BL_99E050616		BRADI_3g32670v3	Os10g0546400	-	1.78	1.94	7.60333	1.95	2.25333	3.39333	8.15333	3.09667	3.00667	2.42	8.85667	1.96333	0.646297	0.553655	1.49216	0.660101
TraesCS1B03G0637700														123091803	LOC123091803	XP_044369349.1	uncharacterized protein LOC123091803		taes:123091803	no KO assigned						TraesCS1B02G220600	TraesCS1B01G220600	TRIAE_CS42_1BL_TGACv1_030413_AA0089990	Traes_1BL_5F8449E10		-	Os02g0829500	-	0.263333	0.523333	2.19333	1.61	0.633333	0.62	2.08333	1.12333	0.5	0.933333	2.04667	1.44333	0.162515	0.107445	0.563807	0.185562
TraesCS1B03G0637900	PS00005 PKC_PHOSPHO_SITE Protein kinase C phosphorylation site.	PS00006 CK2_PHOSPHO_SITE Casein kinase II phosphorylation site.	PS00008 MYRISTYL N-myristoylation site.	PS50089 ZF_RING_2 Zinc finger RING-type profile.										123127526	LOC123127526	XP_044403189.1	RING-H2 finger protein ATL39-like		taes:123127526	no KO assigned					CC-GO:0016021-integral component of membrane	TraesCS1B02G220800	TraesCS1B01G220800	TRIAE_CS42_1BL_TGACv1_032233_AA0127190			BRADI_3g32700v3	Os10g0546900	-	1.16667	2.19	0.226667	1.46667	2.10333	3.04667	0.3	1.81667	1.8	1.40333	0.483333	2.22333	0.0788106	0.145717	0.0338296	0.679125
TraesCS1B03G0638600														123127535	LOC123127535	XP_044403205.1	silicon efflux transporter LSI3-like		taes:123127535	no KO assigned			Divalent ion symporter domain containing protein [Source: Projected from Oryza sativa (Os10g0547500)]		BP-GO:0055085-transmembrane transport | CC-GO:0016021-integral component of membrane	TraesCS1B02G221100	TraesCS1B01G221100	TRIAE_CS42_1BL_TGACv1_030440_AA0090770	Traes_1BL_AA3D0048A1		BRADI_3g32730v3	Os10g0547500	-	2.41	0.916667	0.333333	1.40667	1.12333	1.52667	0.146667	1.19667	1.18333	1.25	0.473333	1.3	0.786215	0.136178	0.13691	0.368797
TraesCS1B03G0639300														123127543	LOC123127543	XP_044403215.1	short-chain dehydrogenase TIC 32, chloroplastic-like		taes:123127543	no KO assigned					BP-GO:0055114-oxidation-reduction process	TraesCS1B02G221200	TraesCS1B01G221200	TRIAE_CS42_1BL_TGACv1_030440_AA0090740	Traes_1BL_72110F11A	Ta.294.1.S1_at	BRADI_3g32757v3	Os10g0547900	-	2.45667	2.13	1.07667	2.03	2.27667	1.69	0.906667	1.89	2.07	1.68	0.81	1.81333	0.0876229	0.271539	0.373735	0.447102
TraesCS1B03G0644100														123127675	LOC123127675	XP_044403396.1	proline dehydrogenase 2, mitochondrial-like		taes:123127675	K00318	proline dehydrogenase [EC:1.5.5.2]	EC:1.5.5.2	Proline dehydrogenase [Source:UniProtKB/TrEMBL;Acc:A0A1D5SGW0]		BP-GO:0006562-proline catabolic process | MF-GO:0004657-proline dehydrogenase activity	TraesCS1B02G223300	TraesCS1B01G223300	TRIAE_CS42_1BL_TGACv1_033285_AA0138440		Ta.3696.3.S1_a_at	BRADI_3g32880v3	Os10g0550900	AT5G38710	24.8867	31.88	102.27	29.51	28.8	29.16	75.7967	29.37	27.7867	33.02	105.347	25.2333	2.5644	1.9104	8.85372	2.44897
TraesCS1B03G0649800	PS01022 PTR2_1 PTR2 family proton/oligopeptide symporters signature 1.													123127795	LOC123127795	XP_044403576.1	protein NRT1/ PTR FAMILY 6.3-like		taes:123127795	no KO assigned					BP-GO:0006857-oligopeptide transport | BP-GO:0055085-transmembrane transport | CC-GO:0016020-membrane | CC-GO:0016021-integral component of membrane | MF-GO:0022857-transmembrane transporter activity	TraesCS1B02G225000	TraesCS1B01G225000	TRIAE_CS42_1BL_TGACv1_030423_AA0090300	Traes_1BL_2E1092B6A	TaAffx.3769.1.A1_at	-		-	3.14	3.66667	0.693333	4.42667	5.58	5.44	1.24333	7.02333	3.7	3.82333	1.23	6.15667	0.378594	0.311787	0.171302	1.02314
TraesCS1B03G0650200														123091903	LOC123091903	XP_044369459.1	QWRF motif-containing protein 7-like		taes:123091903	no KO assigned						TraesCS1B02G225200	TraesCS1B01G225200	TRIAE_CS42_1BL_TGACv1_030516_AA0093020	Traes_1BL_083BD03C9		BRADI_3g33070v3	Os10g0554900	-	3.24	3.38667	8.74667	3.70667	3.23	2.55	7.27667	3.04333	1.32	2.74333	5.97	1.98667	0.756593	0.713263	0.739016	1.46374
TraesCS1B03G0650600	PS00005 PKC_PHOSPHO_SITE Protein kinase C phosphorylation site.	PS00006 CK2_PHOSPHO_SITE Casein kinase II phosphorylation site.	PS00008 MYRISTYL N-myristoylation site.											123127815	LOC123127815	XP_044403592.1	putative pre-16S rRNA nuclease		taes:123127815	no KO assigned					BP-GO:0006139-nucleobase-containing compound metabolic process | BP-GO:0006364-rRNA processing	TraesCS1B02G225400	TraesCS1B01G225400	TRIAE_CS42_1BL_TGACv1_031097_AA0107540	Traes_1BL_521014243		BRADI_3g33090v3	Os10g0555200	AT1G12244	2.01333	1.89333	1.01667	1.49	2.9	1.98667	1.22333	2.67333	2.24667	2.14667	0.31	2.75	0.37024	0.722411	0.327126	0.127017
TraesCS1B03G0651800	PS50842 EXPANSIN_EG45 Expansin, family-45 endoglucanase-like domain profile.	PS50843 EXPANSIN_CBD Expansin, Cellulose-binding-like domain profile.												123127833	LOC123127833	XP_044403624.1	expansin-B3-like isoform X1		taes:123127833	no KO assigned					BP-GO:0019953-sexual reproduction | CC-GO:0005576-extracellular region	TraesCS1B02G226000	TraesCS1B01G226000	TRIAE_CS42_1BL_TGACv1_034214_AA0143800	Traes_1BL_8E3D5E5DF	Ta.3274.1.S1_at	BRADI_3g33150v3	Os10g0555900	-	21.3733	21.8667	7.36333	23.0433	13.9633	13.6467	8.57333	11.86	13.13	14.9067	7.21	19.5333	1.89527	1.24874	0.776237	0.389544
TraesCS1B03G0659600	PS00506 BETA_AMYLASE_1 Beta-amylase active site 1.													123128167	LOC123128167	XP_044404037.1	beta-amylase 3, chloroplastic-like		taes:123128167	K01177	beta-amylase [EC:3.2.1.2]	EC:3.2.1.2	Beta-amylase [Source:UniProtKB/TrEMBL;Acc:A0A1D5S9R7]		BP-GO:0000024-maltose biosynthetic process | BP-GO:0000272-polysaccharide catabolic process | BP-GO:0005983-starch catabolic process | BP-GO:0009409-response to cold | CC-GO:0009570-chloroplast stroma | MF-GO:0016161-beta-amylase activity | MF-GO:0102229-amylopectin maltohydrolase activity	TraesCS1B02G229000	TraesCS1B01G229000	TRIAE_CS42_1BL_TGACv1_030979_AA0104980		Ta.16135.1.A1_at	BRADI_3g33730v3		AT4G17090	21.7333	32.38	52.9867	27.6767	29.13	32.27	45.73	34.27	26.3767	30.3667	50.9233	28.74	5.67262	0.959114	5.42289	1.43283
TraesCS1B03G0659900														123128177	LOC123128177	XP_044404049.1	metacaspase-1-like isoform X1		taes:123128177	K22684	metacaspase-1 [EC:3.4.22.-]	EC:3.4.22.-				TraesCS1B02G229100	TraesCS1B01G229100	TRIAE_CS42_1BL_TGACv1_031487_AA0114960	Traes_1BL_DEDCA160A		BRADI_3g33722v3	Os10g0565100	AT1G02170	10.7767	13.58	19.5733	12.6067	11.2733	12.1433	15.7933	12.7367	13.0933	12.02	17.98	10.6133	0.161898	0.50319	1.6384	0.503466
TraesCS1B03G0660200	PS00018 EF_HAND_1 EF-hand calcium-binding domain.	PS50222 EF_HAND_2 EF-hand calcium-binding domain profile.												123052131	LOC123052131	XP_044331172.1	calcineurin B-like protein 1		taes:123052131	K06268	serine/threonine-protein phosphatase 2B regulatory subunit		Calcineurin B-like protein 1 [Source:UniProtKB/TrEMBL;Acc:V9LSK3]		MF-GO:0005509-calcium ion binding	TraesCS1B02G229300	TraesCS1B01G229300	TRIAE_CS42_1BL_TGACv1_032518_AA0130830	Traes_1BL_DA652B828	Ta.5272.1.S1_x_at	BRADI_3g33700v3	Os10g0564800	AT4G17615	20.8533	20.44	38.3733	21.11	18.4	19.1467	33.2067	19.4333	19.06	21.4233	37.7667	20.93	1.71496	3.63753	0.763814	1.41585
TraesCS1B03G0667000	PS00120 LIPASE_SER Lipases, serine active site.													123092018	LOC123092018	XP_044369607.1	phospholipase A1-Ibeta2, chloroplastic-like		taes:123092018	no KO assigned					BP-GO:0006629-lipid metabolic process | MF-GO:0016787-hydrolase activity	TraesCS1B02G232100	TraesCS1B01G232100	TRIAE_CS42_1BL_TGACv1_032966_AA0135850		TaAffx.58887.1.S1_at	-	Os10g0562200	-	0.143333	0.163333	6.15333	0	0	0.126667	5.65667	0.0766667	0.286667	0.466667	2.42667	0.106667	0.143333	0.0856997	1.35622	0
TraesCS1B03G0667100	PS00096 SHMT Serine hydroxymethyltransferase pyridoxal-phosphate attachment site.													123128436	LOC123128436	XP_044404373.1	serine hydroxymethyltransferase 4-like		taes:123128436	K00600	glycine hydroxymethyltransferase [EC:2.1.2.1]	EC:2.1.2.1			BP-GO:0019264-glycine biosynthetic process from serine | BP-GO:0035999-tetrahydrofolate interconversion | MF-GO:0003824-catalytic activity | MF-GO:0004372-glycine hydroxymethyltransferase activity | MF-GO:0030170-pyridoxal phosphate binding	TraesCS1B02G232200	TraesCS1B01G232200	TRIAE_CS42_1BL_TGACv1_032580_AA0131680	Traes_1BL_BF21B0778	Ta.4930.1.S1_at	BRADI_4g08097v3	Os12g0409000	-	13.4367	16.7333	39.05	15.5167	11.47	14.9533	33.76	14.9067	15.1567	18.7667	32.9467	15.7333	1.39177	0.64695	4.82321	1.07288
TraesCS1B03G0671200	PS00065 D_2_HYDROXYACID_DH_1 D-isomer specific 2-hydroxyacid dehydrogenases NAD-binding signature.	PS00670 D_2_HYDROXYACID_DH_2 D-isomer specific 2-hydroxyacid dehydrogenases signature 2.	PS00671 D_2_HYDROXYACID_DH_3 D-isomer specific 2-hydroxyacid dehydrogenases signature 3.	PS51671 ACT ACT domain profile.										123128760	LOC123128760	XP_044404796.1	D-3-phosphoglycerate dehydrogenase 3, chloroplastic-like		taes:123128760	K00058	D-3-phosphoglycerate dehydrogenase / 2-oxoglutarate reductase [EC:1.1.1.95 1.1.1.399]	EC:1.1.1.95 1.1.1.399	D-3-phosphoglycerate dehydrogenase [Source:UniProtKB/TrEMBL;Acc:A0A1D5SHA7]		BP-GO:0006564-L-serine biosynthetic process | BP-GO:0055114-oxidation-reduction process | MF-GO:0004617-phosphoglycerate dehydrogenase activity | MF-GO:0016616-oxidoreductase activity, acting on the CH-OH group of donors, NAD or NADP as acceptor | MF-GO:0051287-NAD binding	TraesCS1B02G234300	TraesCS1B01G234300	TRIAE_CS42_1BL_TGACv1_033535_AA0140180	Traes_1BL_91DA1F277	Ta.4926.1.A1_s_at	BRADI_3g37240v3	Os08g0447000	-	8.22667	7.77333	14.92	8.8	6.21333	6.74	15.07	6.34667	5.37	6.65333	11.7133	6.15333	1.24384	0.63834	2.13745	1.90014
TraesCS1B03G0671800	PS00142 ZINC_PROTEASE Neutral zinc metallopeptidases, zinc-binding region signature.																								BP-GO:0006508-proteolysis | CC-GO:0031012-extracellular matrix | MF-GO:0004222-metalloendopeptidase activity | MF-GO:0008237-metallopeptidase activity | MF-GO:0008270-zinc ion binding	TraesCS1B02G234700	TraesCS1B01G234700	TRIAE_CS42_1BL_TGACv1_031202_AA0109560			BRADI_3g33217v3	Os10g0557900	AT4G16640	1.97667	2.12667	0.376667	2.30333	2.53667	2.72667	0.59	3.21	2.15333	1.72333	0.843333	1.71	0.555648	0.201025	0.190117	0.480844
TraesCS1B03G0676400	PS50011 PROTEIN_KINASE_DOM Protein kinase domain profile.	PS51257 PROKAR_LIPOPROTEIN Prokaryotic membrane lipoprotein lipid attachment site profile.												123128957	LOC123128957	XP_044405018.1	probable inactive receptor-like protein kinase At3g56050		taes:123128957	no KO assigned					BP-GO:0006468-protein phosphorylation | CC-GO:0016021-integral component of membrane | MF-GO:0004672-protein kinase activity | MF-GO:0005524-ATP binding	TraesCS1B02G236000	TraesCS1B01G236000	TRIAE_CS42_1BL_TGACv1_032612_AA0132060	Traes_1BL_6F26AE1C7		-	Os05g0353500	-	3.07333	4.34333	1.10333	3.64333	3.69667	3.92	1.81667	3.47667	3.16333	2.75667	1.10667	3.59333	0.738249	0.45725	0.0166667	0.518148
TraesCS1B03G0677200														123128989	LOC123128989	XP_044405053.1	probable tocopherol cyclase, chloroplastic		taes:123128989	K09834	tocopherol cyclase [EC:5.5.1.24]	EC:5.5.1.24	Tocopherol cyclase, chloroplastic [Source:Projected from Arabidopsis thaliana (AT4G32770) UniProtKB/Swiss-Prot;Acc:Q94FY7]		BP-GO:0006631-fatty acid metabolic process | BP-GO:0006979-response to oxidative stress | BP-GO:0009266-response to temperature stimulus | BP-GO:0009644-response to high light intensity | BP-GO:0009915-phloem sucrose loading | BP-GO:0010189-vitamin E biosynthetic process | BP-GO:0015994-chlorophyll metabolic process | BP-GO:0016122-xanthophyll metabolic process | BP-GO:0031347-regulation of defen…	TraesCS1B02G236600	TraesCS1B01G236600	TRIAE_CS42_1BL_TGACv1_032281_AA0127850	Traes_1BL_3C990DA25	Ta.21337.2.S1_a_at	BRADI_3g10250v3	Os02g0276500	AT4G32770	2.41667	2.79667	9.59	2.58	3.28	2.57	12.2467	2.14667	2.54333	3.30667	10.32	2.36333	0.399347	0.480359	0.926355	0.135769
TraesCS1B03G0680500	PS00485 A_DEAMINASE Adenosine and AMP deaminase signature.													123129105	LOC123129105	XP_044405205.1	probable AMP deaminase		taes:123129105	K01490	AMP deaminase [EC:3.5.4.6]	EC:3.5.4.6			BP-GO:0009168-purine ribonucleoside monophosphate biosynthetic process | BP-GO:0032264-IMP salvage | MF-GO:0003876-AMP deaminase activity | MF-GO:0019239-deaminase activity	TraesCS1B02G238200	TraesCS1B01G238200	TRIAE_CS42_1BL_TGACv1_031681_AA0118680	Traes_1BL_7905E5D6E		BRADI_2g28450v3		AT2G38280	11.82	12.7267	21.1233	10.9267	11.9367	11.9	20.7767	10.1833	10.8833	13.6333	23.48	11.7633	0.940762	0.786391	0.945909	1.57222
TraesCS1B03G0688300	PS51746 PPM_2 PPM-type phosphatase domain profile.													123129457	LOC123129457	XP_044405551.1	probable protein phosphatase 2C 48		taes:123129457	no KO assigned					MF-GO:0004722-protein serine/threonine phosphatase activity | MF-GO:0016791-phosphatase activity	TraesCS1B02G242300	TraesCS1B01G242300	TRIAE_CS42_1BL_TGACv1_033245_AA0138120	Traes_1BL_26FE40F0E	TaAffx.90915.1.S1_at	-		AT3G05640	6.1	7.02	14.7333	5.04	7.54667	7.35667	13.7467	6	8.4	7.23667	14.95	6.04667	0.348281	0.58731	1.0306	0.629788
TraesCS1B03G0690800	PS51032 AP2_ERF AP2/ERF domain profile.													123092314	LOC123092314	XP_044369992.1	ethylene-responsive transcription factor RAP2-3-like		taes:123092314	K09286	EREBP-like factor		Ethylene-responsive transcription factor RAP2-3 [Source:Projected from Arabidopsis thaliana (AT3G16770) UniProtKB/Swiss-Prot;Acc:P42736]		BP-GO:0006351-transcription, DNA-templated | BP-GO:0006355-regulation of transcription, DNA-templated | CC-GO:0005634-nucleus | MF-GO:0003677-DNA binding | MF-GO:0003700-DNA-binding transcription factor activity	TraesCS1B02G243200	TraesCS1B01G243200	TRIAE_CS42_1BL_TGACv1_031753_AA0120080			BRADI_2g27920v3	Os05g0361700	AT3G16770	0.973333	1.29667	2.48	1.28	1.23667	1.26333	1.87667	0.416667	1.17667	1.35	1.91667	1.26	0.203497	0.415906	0.390384	0.15695
TraesCS1B03G0691600														123129524	LOC123129524	XP_044405595.1	NDR1/HIN1-like protein 26		taes:123129524	no KO assigned					CC-GO:0016021-integral component of membrane	TraesCS1B02G243500	TraesCS1B01G243500	TRIAE_CS42_1BL_TGACv1_032139_AA0125890	Traes_1BL_EED96196B		-	Os08g0494000	AT4G26490	2.62333	0.9	0.433333	0.48	1.66333	1.73333	0.153333	1.39333	0.706667	1.26333	0.896667	0.88	0.653359	0.593408	0.0676593	0.240069
TraesCS1B03G0692600														123129557	LOC123129557	XP_044405612.1	UDP-glucuronic acid decarboxylase 2-like		taes:123129557	K08678	UDP-glucuronate decarboxylase [EC:4.1.1.35]	EC:4.1.1.35			CC-GO:0016021-integral component of membrane	TraesCS1B02G243800	TraesCS1B01G243800	TRIAE_CS42_1BL_TGACv1_030535_AA0093420	Traes_1BL_EA536B3DD	Ta.17273.1.S1_at	BRADI_2g27870v3	Os05g0363200	AT3G62830	39.9	39.82	103.87	39.28	41.1533	41.8133	86.5333	45.5333	41.7533	47.71	85.9933	40.7667	1.94631	1.68625	10.8135	1.39105
TraesCS1B03G0695700														123092354	LOC123092354	XP_044370056.1	NRR repressor homolog 1-like		taes:123092354	no KO assigned					BP-GO:0010112-regulation of systemic acquired resistance	TraesCS1B02G245700	TraesCS1B01G245700	TRIAE_CS42_1BL_TGACv1_032262_AA0127620			BRADI_2g27680v3		-	1.52	0.4	0.803333	26.0267	2.67	2.82	0.97	25.4633	2.34	2.99333	1.73	14.72	0.531633	0.2	0.803333	6.72847
TraesCS1B03G0705900	PS00587 GLYCOSYL_HYDROL_F17 Glycosyl hydrolases family 17 signature.													123053516	LOC123053516	XP_044332919.1	lichenase-2-like		taes:123053516	K25108	licheninase [EC:3.2.1.73]	EC:3.2.1.73	(1,31,4) beta glucanase [Source:UniProtKB/TrEMBL;Acc:Q7DLM1]		BP-GO:0005975-carbohydrate metabolic process | BP-GO:0008152-metabolic process | CC-GO:0046658-anchored component of plasma membrane | MF-GO:0004553-hydrolase activity, hydrolyzing O-glycosyl compounds | MF-GO:0016787-hydrolase activity | MF-GO:0016798-hydrolase activity, acting on glycosyl bonds | MF-GO:0042972-licheninase activity	TraesCS1B02G249000	TraesCS1B01G249000	TRIAE_CS42_1BL_TGACv1_032476_AA0130290	Traes_1BL_01F7D02E2	Ta.10.1.S1_a_at	BRADI_2g27140v3	Os05g0375400	-	539.463	632.643	231.82	621.417	721.837	815.99	305.173	784.523	597.847	658.78	245.44	638.49	58.547	61.2368	21.352	38.9798
TraesCS1B03G0706100														123130380	LOC123130380	XP_044406224.1	peptide chain release factor PrfB3, chloroplastic-like		taes:123130380	no KO assigned			PrfB3 [Source:Projected from Arabidopsis thaliana (AT3G57190) UniProtKB/TrEMBL;Acc:A0A178VAE2]		BP-GO:0006415-translational termination | BP-GO:0009658-chloroplast organization | BP-GO:0043488-regulation of mRNA stability | CC-GO:0009570-chloroplast stroma | MF-GO:0003730-mRNA 3'-UTR binding | MF-GO:0003747-translation release factor activity | MF-GO:0043565-sequence-specific DNA binding	TraesCS1B02G249100	TraesCS1B01G249100	TRIAE_CS42_1BL_TGACv1_030276_AA0084910	Traes_1BL_46FB3D95E	Ta.22184.1.S1_at	BRADI_2g27130v3	Os05g0375600	AT3G57190	6.83667	7.42	2.73333	5.96333	8.37	7.65667	3.21	8.76	6.42333	7.43667	2.61667	6.17	0.995361	0.712344	0.453884	1.38623
TraesCS1B03G0708800														123130727	LOC123130727	XP_044406483.1	probable nitronate monooxygenase		taes:123130727	no KO assigned					BP-GO:0009610-response to symbiotic fungus | BP-GO:0046686-response to cadmium ion | BP-GO:0055114-oxidation-reduction process | CC-GO:0005829-cytosol | MF-GO:0003824-catalytic activity | MF-GO:0018580-nitronate monooxygenase activity	TraesCS1B02G250600	TraesCS1B01G250600	TRIAE_CS42_1BL_TGACv1_034275_AA0144070	Traes_1BL_1AA872E89	TaAffx.7138.1.S1_x_at	BRADI_3g38730v3	Os08g0485400	AT5G64250	15.8067	22.8	70.22	23.73	23.6267	21.0633	86.84	32.78	21.1533	23.3167	78.22	25.8733	2.22873	2.29029	14.265	4.09163
TraesCS1B03G0711800	PS51897 ANNEXIN_2 Annexin repeat profile.													123092520	LOC123092520	XP_044370261.1	annexin D4-like		taes:123092520	K17098	annexin D				MF-GO:0005509-calcium ion binding | MF-GO:0005544-calcium-dependent phospholipid binding	TraesCS1B02G251800	TraesCS1B01G251800	TRIAE_CS42_1BL_TGACv1_032156_AA0126120	Traes_1BL_04EBF6A19	Ta.25635.1.S1_at	BRADI_2g26760v3	Os05g0382600	AT2G38750	32.4867	52.1667	496.817	57.3333	42.4967	52.5633	504.413	48.7233	44.9933	88.06	497.057	43.5367	4.05395	2.75725	35.5819	10.9396
TraesCS1B03G0711900	PS00223 ANNEXIN_1 Annexin repeat signature.	PS51897 ANNEXIN_2 Annexin repeat profile.												123130805	LOC123130805	XP_044406557.1	annexin D3-like isoform X2		taes:123130805	K17098	annexin D		Annexin [Source:UniProtKB/TrEMBL;Acc:W5A6S2]		MF-GO:0005509-calcium ion binding | MF-GO:0005544-calcium-dependent phospholipid binding	TraesCS1B02G251900	TraesCS1B01G251900	TRIAE_CS42_1BL_TGACv1_032156_AA0126110	Traes_1BL_E0E972134		BRADI_2g26770v3	Os05g0382900	AT2G38760	10.4267	17.5833	139.173	14.8667	12.26	16.29	146.94	17.8667	14.1133	25.8133	130.04	16.1233	2.68423	1.12642	6.39076	2.85032
TraesCS1B03G0720100														123131100	LOC123131100	XP_044406797.1	probable transmembrane GTPase FZO-like, chloroplastic isoform X1		taes:123131100	no KO assigned			Probable transmembrane GTPase FZO-like, chloroplastic [Source:Projected from Arabidopsis thaliana (AT1G03160) UniProtKB/Swiss-Prot;Acc:Q1KPV0]		BP-GO:0010027-thylakoid membrane organization | BP-GO:0010228-vegetative to reproductive phase transition of meristem | BP-GO:0034051-negative regulation of plant-type hypersensitive response | BP-GO:1902478-negative regulation of defense response to bacterium, incompatible interaction | CC-GO:0009707-chloroplast outer membrane | MF-GO:0003824-catalytic activity | MF-GO:0005525-GTP binding	TraesCS1B02G255100	TraesCS1B01G255100	TRIAE_CS42_U_TGACv1_641724_AA2102560	Traes_1BL_A127DF6A9		BRADI_2g26650v3	Os05g0390100	AT1G03160	5.53333	5.53	2.88	5.34	5.55	6.61333	2.48	4.99333	5.62667	5.00667	2.39667	5.26	0.436743	0.188237	0.366606	0.181475
TraesCS1B03G0724700	PS50920 SOLCAR Solute carrier (Solcar) repeat profile.													123131509	LOC123131509	XP_044407103.1	peroxisomal adenine nucleotide carrier 1-like		taes:123131509	no KO assigned					CC-GO:0016021-integral component of membrane	TraesCS1B02G257100	TraesCS1B01G257100	TRIAE_CS42_U_TGACv1_641051_AA2083410	Traes_1BL_1DBC89F94	TaAffx.60713.1.S1_x_at	BRADI_2g26480v3	Os05g0392700	AT3G05290	12.0167	15.1433	22.8967	11.9867	11.89	12.58	22.75	13.9867	13.2267	13.5733	23.8533	14.35	0.606667	1.2436	2.99223	0.713707
TraesCS1B03G0725000	PS00564 ARGININOSUCCIN_SYN_1 Argininosuccinate synthase signature 1.	PS00565 ARGININOSUCCIN_SYN_2 Argininosuccinate synthase signature 2.												123131536	LOC123131536	XP_044407117.1	argininosuccinate synthase, chloroplastic-like		taes:123131536	K01940	argininosuccinate synthase [EC:6.3.4.5]	EC:6.3.4.5			BP-GO:0006526-arginine biosynthetic process | MF-GO:0004055-argininosuccinate synthase activity | MF-GO:0005524-ATP binding	TraesCS1B02G257300	TraesCS1B01G257300	TRIAE_CS42_1BL_TGACv1_030379_AA0088620	Traes_1BL_6401A85E7	Ta.9270.1.S1_at	BRADI_4g01920v3	Os12g0235800	AT4G24830	39.47	52.7	95.9067	50.12	47.6633	52.8333	96.8367	50.7533	54.0333	63.34	101.72	55.0467	7.24487	2.5339	4.69048	10.4437
TraesCS1B03G0729500														123131824	LOC123131824	XP_044407444.1	uncharacterized protein LOC123131824		taes:123131824	no KO assigned						TraesCS1B02G258800	TraesCS1B01G258800	TRIAE_CS42_1BL_TGACv1_032058_AA0124840	Traes_1BL_2DF3E745A		BRADI_2g26280v3	Os05g0397300	AT3G06070	6.82333	8.57	3.53667	6.22	7.89	9.32667	2.94333	7.23333	6.46667	7.04667	3.47333	6.82	0.388559	1.41552	0.383159	0.543691
TraesCS1B03G0731800														123131988	LOC123131988	XP_044407665.1	endo-1,3;1,4-beta-D-glucanase-like		taes:123131988	no KO assigned					MF-GO:0016787-hydrolase activity	TraesCS1B02G260400	TraesCS1B01G260400	TRIAE_CS42_1BL_TGACv1_030333_AA0087160	Traes_1BL_96B428B12	Ta.12866.1.S1_at	BRADI_2g26040v3	Os05g0399100	AT3G23600	66.06	70.5967	162.88	70.5533	60.3	68.02	172.047	77.0067	58.4333	66.4967	161.547	61.05	5.64521	2.72401	27.7374	3.30878
TraesCS1B03G0732200																																		0.293333	0.303333	3.19	1.03	0.733333	0.313333	3.19	1.1	0.323333	0.223333	2.80333	0.566667	0.293333	0.21957	1.04058	0.235018
TraesCS1B03G0734300														123132131	LOC123132131	XP_044407826.1	UPF0603 protein OsI_019212, chloroplastic-like		taes:123132131	no KO assigned					CC-GO:0016021-integral component of membrane	TraesCS1B02G261800	TraesCS1B01G261800	TRIAE_CS42_1BL_TGACv1_032072_AA0124950			BRADI_2g25910v3	Os05g0401100	AT1G54780	82.4	82.2233	28.2267	91.8967	91.5533	100.543	37.5767	96.02	83.7967	79.95	27.6567	94.8233	14.5114	2.08273	3.30667	8.8568
TraesCS1B03G0738300														123132317	LOC123132317	XP_044408040.1	LRR receptor-like serine/threonine-protein kinase FLS2		taes:123132317	no KO assigned					MF-GO:0005515-protein binding	TraesCS1B02G263500	TraesCS1B01G263500	TRIAE_CS42_1BL_TGACv1_035265_AA0146370	Traes_1BL_B5F230842		BRADI_2g25620v3	Os05g0406800	AT1G03440	2.93333	4.18333	1.97667	3.6	5.08	3.99	2.26	4.66333	3.69	3.36333	2.28	3.04667	0.441752	0.856628	0.262446	0.737767
TraesCS1B03G0739900														123132386	LOC123132386	XP_044408103.1	cytochrome P450 734A1-like		taes:123132386	no KO assigned					BP-GO:0055114-oxidation-reduction process | MF-GO:0005506-iron ion binding | MF-GO:0016705-oxidoreductase activity, acting on paired donors, with incorporation or reduction of molecular oxygen | MF-GO:0020037-heme binding	TraesCS1B02G264300	TraesCS1B01G264300				-		-	4.84	3.98667	1.79	4.96667	4.90333	6.30333	2.34333	4.66667	3.57333	4	1.67333	4.26667	0.501431	0.351014	0.183576	0.326309
TraesCS1B03G0741600														123092827	LOC123092827	XP_044370612.1	protein RESISTANCE TO PHYTOPHTHORA 1, chloroplastic-like		taes:123092827	no KO assigned					CC-GO:0016021-integral component of membrane	TraesCS1B02G265300	TraesCS1B01G265300	TRIAE_CS42_1BL_TGACv1_030534_AA0093390	Traes_1BL_595277E20	Ta.26495.1.A1_at	BRADI_2g25800v3	Os05g0404400	AT2G48070	7.98	8.04333	3.39333	8.41	9.79667	11.4233	4.44	10.3033	8.96	7.86667	3.9	9.59	0.904673	0.616775	0.274853	1.45616
TraesCS1B03G0743300	PS01174 LIPASE_GDXG_SER Lipolytic enzymes "G-D-X-G" family, putative serine active site.													123132455	LOC123132455	XP_044408185.1	gibberellin receptor GID1-like	gid1,gid1-B1	taes:123132455	K14493	gibberellin receptor GID1 [EC:3.-.-.-]	EC:3.-.-.-	GID1 protein [Source:UniProtKB/TrEMBL;Acc:I7HKW8]		BP-GO:0009939-positive regulation of gibberellic acid mediated signaling pathway | BP-GO:0010325-raffinose family oligosaccharide biosynthetic process | BP-GO:0048444-floral organ morphogenesis | CC-GO:0005634-nucleus | CC-GO:0005737-cytoplasm | MF-GO:0010331-gibberellin binding | MF-GO:0016787-hydrolase activity	TraesCS1B02G265900	TraesCS1B01G265900	TRIAE_CS42_1BL_TGACv1_032368_AA0129000	Traes_1BL_7517181F2	Ta.5616.3.S1_a_at	BRADI_2g25600v3	Os05g0407500	AT5G27320	8.88333	14.17	20.0033	10.3967	9.72667	12.05	20.0033	11.6867	7.53	12.5267	20.8533	10.7233	1.247	1.63065	3.32153	2.06325
TraesCS1B03G0745100	PS00801 TRANSKETOLASE_1 Transketolase signature 1.	PS00802 TRANSKETOLASE_2 Transketolase signature 2.												123132478	LOC123132478	XP_044408215.1	1-deoxy-D-xylulose-5-phosphate synthase 1, chloroplastic-like		taes:123132478	K01662	1-deoxy-D-xylulose-5-phosphate synthase [EC:2.2.1.7]	EC:2.2.1.7	Similar to 1-deoxy-D-xylulose-5-phosphate synthase [Source: Projected from Oryza sativa (Os05g0408900)]		BP-GO:0016114-terpenoid biosynthetic process | MF-GO:0003824-catalytic activity | MF-GO:0008661-1-deoxy-D-xylulose-5-phosphate synthase activity	TraesCS1B02G266500	TraesCS1B01G266500	TRIAE_CS42_1BL_TGACv1_030872_AA0102760	Traes_1BL_7A0E99B19	Ta.3366.1.S1_at	BRADI_2g25550v3	Os05g0408900	AT4G15560	5.21333	6.28333	1.79667	5.57333	6.73	6.83667	2.80667	5.55667	4.47333	5.92333	1.88333	5.64	0.251153	0.442882	0.26181	0.325389
TraesCS1B03G0748200														123132558	LOC123132558	XP_044408326.1	alpha-1,3-arabinosyltransferase XAT3-like		taes:123132558	no KO assigned					CC-GO:0005794-Golgi apparatus | CC-GO:0016020-membrane | CC-GO:0016021-integral component of membrane | MF-GO:0016740-transferase activity | MF-GO:0016757-transferase activity, transferring glycosyl groups	TraesCS1B02G267800	TraesCS1B01G267800	TRIAE_CS42_1BL_TGACv1_033250_AA0138170	Traes_1BL_22C91FBBA	Ta.4908.1.S1_at	BRADI_2g25450v3	Os03g0567600	AT3G18170	9.70667	12.3133	19.1267	13.03	12.8233	11.3467	19.6167	12.72	12.2533	12.6933	17.9733	13.4733	1.42235	1.90242	1.43764	1.43168
TraesCS1B03G0749300														123132600	LOC123132600	XP_044408371.1	protein NRT1/ PTR FAMILY 3.1-like		taes:123132600	no KO assigned					BP-GO:0055085-transmembrane transport | CC-GO:0016020-membrane | MF-GO:0022857-transmembrane transporter activity	TraesCS1B02G267900	TraesCS1B01G267900	TRIAE_CS42_1BL_TGACv1_032016_AA0124260	Traes_1BL_9A4950983		BRADI_2g25460v3	Os05g0410500	-	9.62	16.4367	20.51	12.9467	13.2133	14.8467	21.0633	11.2833	11.1567	11.0033	17.0767	10.7767	1.63365	1.91611	2.98714	1.65282
TraesCS1B03G0753700	PS51462 NUDIX Nudix hydrolase domain profile.													123132917	LOC123132917	XP_044408482.1	isopentenyl-diphosphate Delta-isomerase I-like		taes:123132917	K01823	isopentenyl-diphosphate Delta-isomerase [EC:5.3.3.2]	EC:5.3.3.2			BP-GO:0008299-isoprenoid biosynthetic process | MF-GO:0004452-isopentenyl-diphosphate delta-isomerase activity | MF-GO:0016787-hydrolase activity	TraesCS1B02G269500	TraesCS1B01G269500	TRIAE_CS42_1BL_TGACv1_033423_AA0139330	Traes_1BL_5C0E7A70E	Ta.23248.1.S1_at	BRADI_2g25360v3	Os05g0413400	-	3.15667	3.90333	56.1667	3.21667	3.16	4.27667	66.4533	2.83333	4.51667	7.86667	60.2567	2.86333	0.194622	0.256212	5.36225	0.577389
TraesCS1B03G0753800	PS51319 TFIIS_N TFIIS N-terminal domain profile.													123132933	LOC123132933	XP_044408484.1	probable mediator of RNA polymerase II transcription subunit 26b		taes:123132933	no KO assigned					CC-GO:0005634-nucleus	TraesCS1B02G269600	TraesCS1B01G269600	TRIAE_CS42_1BL_TGACv1_030275_AA0084840	Traes_1BL_D0A6FB240		BRADI_2g25350v3		AT5G05140	11.1133	10.1033	41.1533	9.99	11.2067	11.8567	45.5533	11.9167	10.7533	13.5867	40.2633	10.5733	0.313918	0.329157	2.40433	0.337787
TraesCS1B03G0754000														123132949	LOC123132949	XP_044408485.1	F-box/FBD/LRR-repeat protein At1g13570-like isoform X1		taes:123132949	no KO assigned					MF-GO:0005515-protein binding	TraesCS1B02G269700	TraesCS1B01G269700	TRIAE_CS42_1BL_TGACv1_030275_AA0084820	Traes_1BL_2EAFEE9E0	TaAffx.103599.1.S1_at	BRADI_2g25340v3		-	7.46	6.48333	11.48	6.86333	7.52667	5.25667	12.7367	7.06	6.36667	6.06333	10.7133	6.61667	2.17783	0.80109	1.05816	0.179382
TraesCS1B03G0763800	PS51471 FE2OG_OXY Fe(2+) 2-oxoglutarate dioxygenase domain profile.													123093081	LOC123093081	XP_044370917.1	gibberellin 20 oxidase 2-like	GA20ox-B4	taes:123093081	K05282	gibberellin-44 dioxygenase [EC:1.14.11.12]	EC:1.14.11.12			BP-GO:0055114-oxidation-reduction process | MF-GO:0016491-oxidoreductase activity | MF-GO:0046872-metal ion binding	TraesCS1B02G274200	TraesCS1B01G274200	TRIAE_CS42_U_TGACv1_641295_AA2091040	Traes_1BL_32506F819		BRADI_2g24980v3		-	1.54333	2.63667	1.58667	2.06333	2.94	2.99333	1.61	3.43667	3.37333	2.49	1.36333	3.65	0.438799	0.378256	0.203661	0.651699
TraesCS1B03G0763900	PS51005 NAC NAC domain profile.													123133801	LOC123133801	XP_044409147.1	NAC domain-containing protein 48-like		taes:123133801	no KO assigned					BP-GO:0006355-regulation of transcription, DNA-templated | CC-GO:0005634-nucleus | MF-GO:0003677-DNA binding	TraesCS1B02G274300	TraesCS1B01G274300	TRIAE_CS42_1BL_TGACv1_032010_AA0124150			BRADI_2g24987v3		AT1G01720	5.65	8.55667	22.9267	6.98667	7.93	9.01667	17.8367	7.40667	6.23667	8.36333	26.9167	6.1	0.571577	0.932476	6.15068	0.360432
TraesCS1B03G0767900														123134042	LOC123134042	XP_044409332.1	uncharacterized protein LOC123134042		taes:123134042	no KO assigned					CC-GO:0005576-extracellular region | MF-GO:0004867-serine-type endopeptidase inhibitor activity	TraesCS1B02G276500	TraesCS1B01G276500	TRIAE_CS42_1BL_TGACv1_031247_AA0110350	Traes_1BL_C40D1B0CC		-		-	44.3833	54.1367	279.21	69.37	46.23	51.4067	351.107	77.4933	53.6567	76.8233	350.863	57.59	11.482	4.00323	56.8077	30.0984
TraesCS1B03G0768500														123134052	LOC123134052	XP_044409340.1	uncharacterized protein LOC123134052		taes:123134052	no KO assigned					CC-GO:0005576-extracellular region | MF-GO:0004867-serine-type endopeptidase inhibitor activity	TraesCS1B02G276700	TraesCS1B01G276700	TRIAE_CS42_1BL_TGACv1_031247_AA0110330		Ta.105.1.S1_at	BRADI_2g24820v3		-	6.82333	12.1	133.813	25.3733	8.81	9.46333	155.077	14.13	15.1167	19.6	116.367	13.9267	2.04253	5.54784	54.7684	14.4721
TraesCS1B03G0768600														123134063	LOC123134063	XP_044409350.1	Bowman-Birk type proteinase inhibitor B5-like		taes:123134063	no KO assigned					BP-GO:0010951-negative regulation of endopeptidase activity | CC-GO:0005576-extracellular region | MF-GO:0004867-serine-type endopeptidase inhibitor activity	TraesCS1B02G276800	TraesCS1B01G276800	TRIAE_CS42_1BL_TGACv1_031247_AA0110320	Traes_1BL_0A3CDBCFC	Ta.21350.2.S1_at	BRADI_2g24840v3		-	28.4933	56.9567	661.317	82.1333	49.3	45.1967	670.103	57.7633	42.8967	91.8433	650.003	36.62	10.7424	6.94234	156.4	43.1198
TraesCS1B03G0768700														543201	LOC543201	XP_044409356.1	uncharacterized protein LOC543201	wali6	taes:543201	no KO assigned			Wali6 protein [Source:UniProtKB/TrEMBL;Acc:Q43666]		BP-GO:0010951-negative regulation of endopeptidase activity | CC-GO:0005576-extracellular region | MF-GO:0004867-serine-type endopeptidase inhibitor activity	TraesCS1B02G276900	TraesCS1B01G276900			Ta.5024.1.S1_x_at	-		-	14.5667	24.32	225.133	32.3633	16.59	17.0667	259.48	22.5133	14.51	36.1433	220.31	14.64	3.78859	3.72916	62.8283	14.7348
TraesCS1B03G0769100														123134084	LOC123134084	XP_044409366.1	phospholipase A1-II 7-like		taes:123134084	no KO assigned					BP-GO:0006629-lipid metabolic process | MF-GO:0008970-phospholipase A1 activity	TraesCS1B02G277000	TraesCS1B01G277000	TRIAE_CS42_1BL_TGACv1_030699_AA0098220	Traes_1BL_E6A53E6FA	Ta.7740.1.A1_at	-		-	7.25333	6.93	427.14	8.62	6.78333	6.23333	485.427	6.72	4.77333	38.0167	559.443	5.07667	0.592799	1.50537	67.6433	1.49564
TraesCS1B03G0770200														123134186	LOC123134186	XP_044409421.1	UDP-glucuronate:xylan alpha-glucuronosyltransferase 1-like		taes:123134186	K20890	xylan alpha-glucuronosyltransferase [EC:2.4.1.-]	EC:2.4.1.-	Hexosyltransferase [Source:UniProtKB/TrEMBL;Acc:A0A1D5S9Z8]		CC-GO:0016021-integral component of membrane | MF-GO:0016757-transferase activity, transferring glycosyl groups	TraesCS1B02G277500	TraesCS1B01G277500	TRIAE_CS42_1BL_TGACv1_031023_AA0105990	Traes_1BL_5796ED3B1	Ta.15913.1.A1_at	BRADI_2g24737v3		-	8.72	9.57	15.4633	8.52333	7.23667	6.36	19.9533	7.07667	6.66	8.62333	15.1	7.70333	1.37946	1.17411	0.466238	0.856511
TraesCS1B03G0773400	PS50042 CNMP_BINDING_3 cAMP/cGMP binding motif profile.	PS50088 ANK_REPEAT Ankyrin repeat profile.	PS50297 ANK_REP_REGION Ankyrin repeat region circular profile.	PS51490 KHA KHA domain profile.										123134325	LOC123134325	XP_044409533.1	potassium channel AKT2-like		taes:123134325	K21867	potassium channel				BP-GO:0006811-ion transport | BP-GO:0006813-potassium ion transport | BP-GO:0034765-regulation of ion transmembrane transport | BP-GO:0055085-transmembrane transport | CC-GO:0016020-membrane | CC-GO:0016021-integral component of membrane | MF-GO:0005216-ion channel activity | MF-GO:0005249-voltage-gated potassium channel activity | MF-GO:0005515-protein binding	TraesCS1B02G278600	TraesCS1B01G278600	TRIAE_CS42_1BL_TGACv1_030927_AA0103930	Traes_1BL_1BA1D4247		BRADI_2g24450v3	Os05g0428700	AT4G22200	5.21	5.71333	12.1133	6.02333	5.51667	5.35667	12.9033	5.88667	6.53667	8	11.7833	5.98333	0.42336	0.283098	1.48966	0.456667
TraesCS1B03G0775000														123134346	LOC123134346	XP_044409553.1	isoflavone reductase homolog IRL-like		taes:123134346	K23050	phenylcoumaran benzylic ether reductase [EC:1.3.1.-]	EC:1.3.1.-				TraesCS1B02G279100	TraesCS1B01G279100	TRIAE_CS42_U_TGACv1_640691_AA2068670	Traes_1BL_B9305B451	Ta.1020.2.A1_x_at	-	Os01g0106400	AT1G75290	13.5333	12.5767	30.1667	16.7233	13.6567	10.97	28.5133	10.85	8.75667	9.55333	22.9267	10.6333	2.22858	1.08705	1.68474	4.81645
TraesCS1B03G0776200	PS51294 HTH_MYB Myb-type HTH DNA-binding domain profile.													123134403	LOC123134403	XP_044409600.1	myb-related protein 308-like		taes:123134403	K09422	transcription factor MYB, plant				MF-GO:0003677-DNA binding	TraesCS1B02G279400	TraesCS1B01G279400	TRIAE_CS42_1BL_TGACv1_033044_AA0136400		TaAffx.16998.1.A1_at	BRADI_2g24400v3	Os05g0429900	-	2.51333	4.24333	7.51	3.34667	3.20333	3	6.67	3.03	3.74	3.10667	5.45667	3.25667	0.865339	0.462181	1.09531	0.891241
TraesCS1B03G0777000	PS01022 PTR2_1 PTR2 family proton/oligopeptide symporters signature 1.													123134453	LOC123134453	XP_044409644.1	protein NRT1/ PTR FAMILY 5.10-like		taes:123134453	K14638	solute carrier family 15 (peptide/histidine transporter), member 3/4				BP-GO:0006857-oligopeptide transport | BP-GO:0055085-transmembrane transport | CC-GO:0016020-membrane | CC-GO:0016021-integral component of membrane | MF-GO:0022857-transmembrane transporter activity	TraesCS1B02G279900	TraesCS1B01G279900	TRIAE_CS42_1BL_TGACv1_030256_AA0084090			-		-	0.2	0.303333	2.57	0.776667	0.303333	0.416667	2.62667	0.506667	0.06	0.423333	1.77333	0.163333	0.02	0.153007	0.615386	0.193247
TraesCS1B03G0779000	PS00105 AA_TRANSFER_CLASS_1 Aminotransferases class-I pyridoxal-phosphate attachment site.													123134544	LOC123134544	XP_044409715.1	bifunctional aspartate aminotransferase and glutamate/aspartate-prephenate aminotransferase-like isoform X1		taes:123134544	K15849	bifunctional aspartate aminotransferase and glutamate/aspartate-prephenate aminotransferase [		Bifunctional aspartate aminotransferase and glutamate/aspartate-prephenate aminotransferase [Source:Projected from Arabidopsis thaliana (AT2G22250) UniProtKB/Swiss-Prot;Acc:Q9SIE1]		BP-GO:0009058-biosynthetic process | MF-GO:0003824-catalytic activity | MF-GO:0030170-pyridoxal phosphate binding	TraesCS1B02G280600	TraesCS1B01G280600	TRIAE_CS42_1BL_TGACv1_031520_AA0115500	Traes_1BL_8AFE964B5	Ta.20913.2.S1_at	BRADI_2g24300v3	Os01g0871300	AT2G22250	9.61333	9.81667	51.12	12.21	11.6133	10.7733	46.78	11.3067	9.71	13.2367	50.08	12.39	0.355731	0.293277	4.99284	2.06887
TraesCS1B03G0780000														123079155	LOC123079155	XP_044357775.1	uncharacterized protein LOC123079155, partial		taes:123079155	no KO assigned					CC-GO:0016021-integral component of membrane	TraesCS1B02G281200	TraesCS1B01G281200	TRIAE_CS42_1BL_TGACv1_030293_AA0085660	Traes_1BL_FEFB05D27	TaAffx.110250.1.S1_x_at	BRADI_2g24240v3		-	1.31667	2.60667	4.05	5.10667	3.41	2.97	4.27	8.54667	4.75333	3.46333	7.59333	6.73	0.223632	0.620251	2.15477	1.81237
TraesCS1B03G0784400																									CC-GO:0016021-integral component of membrane | MF-GO:0004190-aspartic-type endopeptidase activity	TraesCS1B02G282700	TraesCS1B01G282700	TRIAE_CS42_1BL_TGACv1_031120_AA0108130		Ta.8289.1.A1_at	-		-	4.39667	5.80333	1.99333	4.51667	5.74667	5.59667	2.67333	6.27667	5.68667	5.77667	3.31	6.29333	0.661119	0.343721	0.0856997	0.150702
TraesCS1B03G0790600	PS51698 U_BOX U-box domain profile.													123134912	LOC123134912	XP_044410001.1	U-box domain-containing protein 29-like		taes:123134912	no KO assigned					BP-GO:0016567-protein ubiquitination | MF-GO:0004842-ubiquitin-protein transferase activity	TraesCS1B02G284200	TraesCS1B01G284200	TRIAE_CS42_1BL_TGACv1_031315_AA0111470		TaAffx.100664.1.S1_at	BRADI_2g24050v3	Os05g0439400	-	2.36333	3.23667	9.79	2.94	4	3.61	9.13	3.98333	3.89667	2.92667	10.0233	3.65	0.0425572	0.410257	1.72001	0.621316
TraesCS1B03G0792900	PS50090 MYB_LIKE Myb-like domain profile.	PS51294 HTH_MYB Myb-type HTH DNA-binding domain profile.												123093335	LOC123093335	XP_044371209.1	transcription factor DIVARICATA-like		taes:123093335	no KO assigned					CC-GO:0005634-nucleus | MF-GO:0003677-DNA binding	TraesCS1B02G285000	TraesCS1B01G285000			TaAffx.23509.1.S1_at	BRADI_2g23978v3	Os05g0442400	-	0.356667	0.143333	2.92667	0.09	0	0.176667	2.61	0	0.186667	0.22	2.91333	0	0.246599	0.0717248	0.129786	0.09
TraesCS1B03G0797200														123135087	LOC123135087	XP_044410142.1	cytochrome P450 94C1-like		taes:123135087	K20624	12-hydroxyjasmonoyl-L-amino acid 12-hydroxylase / fatty acid hydroxylase [EC:1.14.14.49]	EC:1.14.14.49			BP-GO:0055114-oxidation-reduction process | MF-GO:0005506-iron ion binding | MF-GO:0016705-oxidoreductase activity, acting on paired donors, with incorporation or reduction of molecular oxygen | MF-GO:0020037-heme binding	TraesCS1B02G286300	TraesCS1B01G286300	TRIAE_CS42_1BL_TGACv1_032188_AA0126520	Traes_1BL_4D5B117F1	TaAffx.105598.1.S1_at	BRADI_2g23837v3	Os05g0445100	-	5.84	7.40333	22.24	5.36	6.99	7.24	22.48	6.80333	5.66667	9.79333	22.24	5.30333	0.570351	0.422861	2.20636	0.313741
TraesCS1B03G0802400														123135376	LOC123135376	XP_044410354.1	uncharacterized acetyltransferase At3g50280-like		taes:123135376	no KO assigned					MF-GO:0016747-transferase activity, transferring acyl groups other than amino-acyl groups	TraesCS1B02G287800	TraesCS1B01G287800	TRIAE_CS42_1BL_TGACv1_031634_AA0117550	Traes_1BL_A9A3B8388	Ta.25383.1.A1_at	BRADI_2g23740v3	Os05g0449200	-	24.6133	29.24	139.007	27.65	19.9033	27.1	147.807	23.07	21.4767	37.0067	159.563	23.8267	3.23071	0.760548	7.43765	5.04024
TraesCS1B03G0803600	PS00775 GLYCOSYL_HYDROL_F3 Glycosyl hydrolases family 3 active site.													123135468	LOC123135468	XP_044410486.1	beta-glucosidase BoGH3B-like		taes:123135468	K05349	beta-glucosidase [EC:3.2.1.21]	EC:3.2.1.21			BP-GO:0005975-carbohydrate metabolic process | MF-GO:0004553-hydrolase activity, hydrolyzing O-glycosyl compounds	TraesCS1B02G288000	TraesCS1B01G288000	TRIAE_CS42_1BL_TGACv1_031839_AA0121560	Traes_1BL_21B1A40D3		BRADI_2g23720v3		AT3G47000	7.16	7.47667	3.13667	6.97	6.94333	7.45667	3.66333	6.78	7.34333	7.93667	3.45333	7.71333	1.01725	0.135319	0.411555	0.524214
TraesCS1B03G0803700														123135477	LOC123135477	XP_044410497.1	coronatine-insensitive protein homolog 1b-like		taes:123135477	K13463	coronatine-insensitive protein 1				BP-GO:2000022-regulation of jasmonic acid mediated signaling pathway | MF-GO:0005515-protein binding	TraesCS1B02G288100	TraesCS1B01G288100	TRIAE_CS42_1BL_TGACv1_033595_AA0140530	Traes_1BL_4B257D004	TaAffx.85778.1.S1_at	BRADI_2g23730v3	Os05g0449500	-	63.7067	61.4767	24.26	53.65	58.3367	59.3267	26.98	52.9467	58.8633	56.0933	25.64	52.3033	6.51217	1.90578	2.84697	1.69142
TraesCS1B03G0805100	PS50850 MFS Major facilitator superfamily (MFS) profile.													123135492	LOC123135492	XP_044410511.1	probable anion transporter 2, chloroplastic		taes:123135492	no KO assigned			phosphate transporter 4;2 [Source:Projected from Arabidopsis thaliana (AT2G38060) TAIR;Acc:AT2G38060]		BP-GO:0055085-transmembrane transport | CC-GO:0016021-integral component of membrane | MF-GO:0022857-transmembrane transporter activity	TraesCS1B02G288300	TraesCS1B01G288300	TRIAE_CS42_1BL_TGACv1_031445_AA0114280	Traes_1BL_401BAF780		BRADI_2g23690v3	Os05g0451100	AT2G38060	1.04	1.27	1.95667	1.6	0.823333	1.5	2.21667	1.21667	1.02667	0.813333	1.19	0.843333	0.155349	0.226495	0.415706	0.057735
TraesCS1B03G0806900														123058397	LOC123058397	XP_044337067.1	protein LSD1		taes:123058397	no KO assigned			LSD1-type zinc finger protein [Source:UniProtKB/TrEMBL;Acc:A5HSI2]		BP-GO:0034051-negative regulation of plant-type hypersensitive response | BP-GO:0045595-regulation of cell differentiation | CC-GO:0005634-nucleus	TraesCS1B02G288600	TraesCS1B01G288600	TRIAE_CS42_1BL_TGACv1_030567_AA0094200	Traes_1BL_332C278BD	TaAffx.112378.2.S1_x_at	BRADI_3g16400v3	Os08g0159500	AT1G32540	29.2633	26.7767	14.47	36.24	39.95	37.51	16.8667	38.17	35.5367	32.6933	15.16	34.41	1.08478	4.65385	2.00001	1.85152
TraesCS1B03G0814000	PS00062 ALDOKETO_REDUCTASE_2 Aldo/keto reductase family signature 2.	PS00063 ALDOKETO_REDUCTASE_3 Aldo/keto reductase family putative active site signature.	PS00798 ALDOKETO_REDUCTASE_1 Aldo/keto reductase family signature 1.											123135793	LOC123135793	XP_044410943.1	aldo-keto reductase family 4 member C10-like		taes:123135793	K00002	alcohol dehydrogenase (NADP+) [EC:1.1.1.2]	EC:1.1.1.2			BP-GO:0055114-oxidation-reduction process | MF-GO:0016491-oxidoreductase activity	TraesCS1B02G291500	TraesCS1B01G291500	TRIAE_CS42_1BL_TGACv1_030775_AA0100490	Traes_1BL_4D2CB33FC	Ta.332.2.A1_x_at	-	Os05g0456300	AT2G37790	5.34667	6.16333	149.937	8.98	9.43333	9.16667	184.853	10.6433	7.84667	24.6767	170.053	7.65333	0.316877	0.327685	3.79588	1.44659
TraesCS1B03G0814100	PS00228 TUBULIN_B_AUTOREG Tubulin-beta mRNA autoregulation signal.													123135800	LOC123135800	XP_044410949.1	CASP-like protein 5B2		taes:123135800	no KO assigned			CASP-like protein [Source:UniProtKB/TrEMBL;Acc:A0A1D5S8D1]		CC-GO:0005886-plasma membrane | CC-GO:0016021-integral component of membrane	TraesCS1B02G291600	TraesCS1B01G291600	TRIAE_CS42_1BL_TGACv1_030695_AA0098090	Traes_1BL_62F0AAA18	Ta.26586.1.A1_at	BRADI_2g23450v3	Os05g0456500	AT3G53850	6.93667	8.63	11.67	7.08667	6.72	6.81333	13.4333	7.40333	6.79333	8.06667	12.11	7.57333	0.286725	1.12623	0.461844	0.922033
TraesCS1B03G0819300	PS00297 HSP70_1 Heat shock hsp70 proteins family signature 1.	PS00329 HSP70_2 Heat shock hsp70 proteins family signature 2.	PS01036 HSP70_3 Heat shock hsp70 proteins family signature 3.											123135982	LOC123135982	XP_044411195.1	heat shock 70 kDa protein 4-like		taes:123135982	K03283	heat shock 70kDa protein 1/2/6/8				MF-GO:0005524-ATP binding	TraesCS1B02G294300	TraesCS1B01G294300	TRIAE_CS42_1BL_TGACv1_030626_AA0096230	Traes_1BL_627D564A9	Ta.15522.2.S1_x_at	BRADI_2g23250v3	Os01g0840100	-	8.01667	9.91333	16.9733	9.30667	6.22	5.28	10.7033	6.26	4.72	7.88	12.1567	5.60333	1.3259	1.55334	2.10591	0.844597
TraesCS1B03G0824100														123093726	LOC123093726	XP_044371683.1	uncharacterized protein LOC123093726		taes:123093726	no KO assigned						TraesCS1B02G296600	TraesCS1B01G296600	TRIAE_CS42_1BL_TGACv1_030398_AA0089530	Traes_1BL_519D11755	TaAffx.80911.1.S1_at	BRADI_2g23060v3	Os05g0462000	AT3G55240	6.83667	5.17333	1.51	4.21667	8.07333	7.98333	2.20333	8.59333	9.07333	8.38333	0.863333	6.76	0.326667	1.01622	0.638853	0.993014
TraesCS1B03G0825500														123136196	LOC123136196	XP_044411453.1	protein CANDIDATE G-PROTEIN COUPLED RECEPTOR 7-like		taes:123136196	K22985	G protein-coupled receptor 107				CC-GO:0016021-integral component of membrane	TraesCS1B02G296900	TraesCS1B01G296900	TRIAE_CS42_1BL_TGACv1_032734_AA0133460	Traes_1BL_A2EB47A26	Ta.26833.1.A1_at	BRADI_2g23027v3	Os05g0462500	AT5G18520	3.45	3.81333	5.78333	2.81667	3.58333	3.03333	3.42	4.83333	4.79333	3.33667	4.36	3.65667	0.346987	0.14746	0.0333333	0.634937
TraesCS1B03G0832300	PS50888 BHLH Myc-type, basic helix-loop-helix (bHLH) domain profile.													123136481	LOC123136481	XP_044411793.1	transcription factor FAMA-like		taes:123136481	no KO assigned					MF-GO:0046983-protein dimerization activity	TraesCS1B02G300100	TraesCS1B01G300100	TRIAE_CS42_1BL_TGACv1_030848_AA0102180		TaAffx.66602.1.S1_at	BRADI_2g22810v3	Os05g0586300	AT3G24140	0.89	1.22667	2.25	1.84667	1.38333	1.38	1.84333	1.93667	1.67333	1.69667	1.52	1.66667	0.186815	0.132958	0.497594	0.0966667
TraesCS1B03G0840600														123136687	LOC123136687	XP_044412097.1	UTP--glucose-1-phosphate uridylyltransferase 3, chloroplastic-like		taes:123136687	K22920	UTP---glucose-1-phosphate uridylyltransferase [EC:2.7.7.9]	EC:2.7.7.9	UTP--glucose-1-phosphate uridylyltransferase 3, chloroplastic [Source:Projected from Arabidopsis thaliana (AT3G56040) UniProtKB/Swiss-Prot;Acc:F4IY62]		BP-GO:0006011-UDP-glucose metabolic process | BP-GO:0046506-sulfolipid biosynthetic process | CC-GO:0009507-chloroplast | MF-GO:0003983-UTP:glucose-1-phosphate uridylyltransferase activity | MF-GO:0070569-uridylyltransferase activity	TraesCS1B02G304500	TraesCS1B01G304500	TRIAE_CS42_1BL_TGACv1_031388_AA0112960	Traes_1BL_00542B4BA	TaAffx.38244.1.S1_at	BRADI_2g22680v3	Os05g0468600	AT3G56040	5.04333	5.25333	1.99667	4.87667	6.26	6.69	3.04667	6.43333	5.74333	5.57	1.46667	5.55333	0.317508	0.267727	0.17477	0.243196
TraesCS1B03G0841700	PS00006 CK2_PHOSPHO_SITE Casein kinase II phosphorylation site.	PS00008 MYRISTYL N-myristoylation site.												123094021	LOC123094021	XP_044372037.1	UPF0098 protein CPn_0877/CP_0992/CPj0877/CpB0906-like		taes:123094021	no KO assigned						TraesCS1B02G304800	TraesCS1B01G304800	TRIAE_CS42_1BL_TGACv1_032454_AA0130080	Traes_1BL_5D23F5133		BRADI_2g22660v3	Os05g0468800	AT5G01300	1.82333	1.74	7.59333	1.40333	2.21667	1.97667	5.63333	2.58667	0.566667	3.5	4.85667	1.36333	0.263333	0.24379	2.34077	1.02957
TraesCS1B03G0841800	PS50089 ZF_RING_2 Zinc finger RING-type profile.													123136708	LOC123136708	XP_044412121.1	RING-H2 finger protein ATL66-like		taes:123136708	no KO assigned						TraesCS4B02G162300	TraesCS4B01G162300				BRADI_2g22650v3	Os05g0468900	-	5.76333	6.04667	1.87667	5.17667	5.95	5.21	2.74333	5.98333	4.63333	5.43667	1.85333	5.37333	0.997268	0.465916	0.322559	0.91222
TraesCS1B03G0842800	PS50011 PROTEIN_KINASE_DOM Protein kinase domain profile.													123136738	LOC123136738	XP_044412163.1	protein MALE DISCOVERER 2-like		taes:123136738	no KO assigned					BP-GO:0006468-protein phosphorylation | CC-GO:0016021-integral component of membrane | MF-GO:0004672-protein kinase activity | MF-GO:0005524-ATP binding	TraesCS1B02G305200	TraesCS1B01G305200	TRIAE_CS42_1BL_TGACv1_033429_AA0139390	Traes_1BL_CFD471B75	Ta.8590.1.S1_at	BRADI_2g22610v3	Os05g0471000	-	2.41	2.82	4.47333	2.54333	3.13	2.94667	4.04333	2.89333	3.19333	2.94667	3.37	3.05333	0.069282	0.384318	0.626534	0.392994
TraesCS1B03G0846800														123136825	LOC123136825	XP_044412269.1	exocyst complex component EXO70B1-like		taes:123136825	K07195	exocyst complex component 7		Exocyst subunit Exo70 family protein [Source:UniProtKB/TrEMBL;Acc:A0A1D5SGV9]		BP-GO:0006887-exocytosis | BP-GO:0015031-protein transport | CC-GO:0000145-exocyst	TraesCS1B02G307200	TraesCS1B01G307200	TRIAE_CS42_1BL_TGACv1_033279_AA0138400		TaAffx.67934.1.S1_at	BRADI_2g22490v3		AT5G58430	4.34667	4.28333	6.28333	4.28	5.00333	4.93333	5.61	5.58667	4.82333	4.65667	7.24	4.59	0.174579	0.133208	0.611673	0.517977
TraesCS1B03G0847700																																		4.55667	4.96	11.8267	4.80667	4.68667	5.65333	13.88	4.34333	4.81	5.85	11.0833	4.58	0.628552	0.793872	0.968269	0.709327
TraesCS1B03G0848500	PS50811 WRKY WRKY domain profile.													123136873	LOC123136873	XP_044412314.1	WRKY transcription factor WRKY24-like		taes:123136873	K13424	WRKY transcription factor 33				BP-GO:0006355-regulation of transcription, DNA-templated | CC-GO:0005634-nucleus | MF-GO:0003700-DNA-binding transcription factor activity | MF-GO:0043565-sequence-specific DNA binding	TraesCS1B02G308200	TraesCS1B01G308200	TRIAE_CS42_1BL_TGACv1_031863_AA0121910	Traes_1BL_EE1779900		BRADI_2g22440v3	Os05g0474800	-	1.18667	0.636667	0.32	0.86	1.37333	0.776667	0.396667	1.15667	3.60667	0.523333	0.366667	0.923333	0.0433333	0.237791	0.12897	0.0802081
TraesCS1B03G0849800	PS00600 AA_TRANSFER_CLASS_3 Aminotransferases class-III pyridoxal-phosphate attachment site.	PS01047 HMA_1 Heavy-metal-associated domain.												123136936	LOC123136936	XP_044412391.1	alanine--glyoxylate aminotransferase 2 homolog 3, mitochondrial-like		taes:123136936	K00827	alanine-glyoxylate transaminase / (R)-3-amino-2-methylpropionate-pyruvate transaminase [EC:2.				MF-GO:0003824-catalytic activity | MF-GO:0008483-transaminase activity | MF-GO:0030170-pyridoxal phosphate binding	TraesCS1B02G308900	TraesCS1B01G308900	TRIAE_CS42_1BL_TGACv1_030734_AA0099440	Traes_1BL_C6ACA137C	Ta.4834.1.S1_at	BRADI_2g22410v3	Os05g0475400	AT3G08860	72.8267	84.56	174.997	83.8533	69.8633	75.2633	158.137	79.88	65.3367	78.4967	158.227	74.37	7.25035	7.67543	11.4831	8.17134
TraesCS1B03G0852700	PS50176 ARM_REPEAT Armadillo/plakoglobin ARM repeat profile.	PS51698 U_BOX U-box domain profile.												123136991	LOC123136991	XP_044412454.1	U-box domain-containing protein 16-like		taes:123136991	no KO assigned			RING-type E3 ubiquitin transferase [Source:UniProtKB/TrEMBL;Acc:A0A1D6D7Y3]		BP-GO:0016567-protein ubiquitination | MF-GO:0004842-ubiquitin-protein transferase activity | MF-GO:0005515-protein binding	TraesCS1B02G310100	TraesCS1B01G310100	TRIAE_CS42_U_TGACv1_640859_AA2077540			BRADI_2g22320v3	Os05g0476700	AT5G01830	1.71333	1.45333	4.32333	1.31333	1.85667	2.17667	4.97	2.53	2.81	1.84667	6.62333	1.88333	0.618879	0.404489	0.891372	0.234544
TraesCS1B03G0856300	PS00107 PROTEIN_KINASE_ATP Protein kinases ATP-binding region signature.	PS00108 PROTEIN_KINASE_ST Serine/Threonine protein kinases active-site signature.	PS50011 PROTEIN_KINASE_DOM Protein kinase domain profile.											123137047	LOC123137047	XP_044412532.1	serine/threonine-protein kinase STN8, chloroplastic-like		taes:123137047	no KO assigned			Serine/threonine-protein kinase STN8, chloroplastic [Source:Projected from Arabidopsis thaliana (AT5G01920) UniProtKB/Swiss-Prot;Acc:Q9LZV4]		BP-GO:0006468-protein phosphorylation | MF-GO:0004672-protein kinase activity | MF-GO:0005524-ATP binding	TraesCS1B02G311200	TraesCS1B01G311200			Ta.1981.3.S1_at	BRADI_2g22210v3	Os05g0480000	AT5G01920	9.25	10.2833	2.26667	10.5067	9.84	13.12	2.77333	12.2667	9.59	10.54	2.22	10.33	0.498029	1.12298	0.532989	1.67257
TraesCS1B03G0859300	PS00485 A_DEAMINASE Adenosine and AMP deaminase signature.													123079598	LOC123079598	XP_044358327.1	uncharacterized protein LOC123079598		taes:123079598	no KO assigned					BP-GO:0009638-phototropism	TraesCS1B02G312600	TraesCS1B01G312600	TRIAE_CS42_1BL_TGACv1_031311_AA0111410			BRADI_2g31937v3		-	0.726667	1.03	2.66667	0.546667	0.97	0.94	2.51667	0.693333	0.846667	0.993333	3.87	0.416667	0.120324	0.125831	0.736033	0.27552
TraesCS1B03G0862000														123094352	LOC123094352	XP_044372315.1	protein LURP-one-related 8-like		taes:123094352	no KO assigned						TraesCS1B02G314000	TraesCS1B01G314000	TRIAE_CS42_1BL_TGACv1_030355_AA0087860	Traes_1BL_65B76BAF0	TaAffx.95583.1.S1_at	BRADI_2g22030v3	Os05g0484800	-	1.58	1.79	7.52	1.75333	2.15	0.556667	6.41333	2.01	2.74333	1.5	5.64333	1.52333	0.263881	0.506491	1.37733	0.692106
TraesCS1B03G0867000														123137351	LOC123137351	XP_044413003.1	xyloglucan galactosyltransferase KATAMARI1 homolog		taes:123137351	K20888	xyloglucan galactosyltransferase MUR3 [EC:2.4.1.-]	EC:2.4.1.-			BP-GO:0006486-protein glycosylation | CC-GO:0016021-integral component of membrane | MF-GO:0016757-transferase activity, transferring glycosyl groups	TraesCS1B02G315700	TraesCS1B01G315700	TRIAE_CS42_1BL_TGACv1_031683_AA0118770		Ta.16559.1.S1_at	-		-	2.44	3.48667	12.7167	3.42	3.58667	2.76	9.8	4.05333	2.38667	3.17333	9.1	3.18667	0.969347	0.58678	2.94128	0.762911
TraesCS1B03G0867700														123094487	LOC123094487	XP_044372416.1	uncharacterized protein LOC123094487		taes:123094487	no KO assigned						TraesCS1B02G316000	TraesCS1B01G316000	TRIAE_CS42_1BL_TGACv1_039956_AA0148300			BRADI_2g21910v3	Os05g0487300	-	24.1667	23.3033	56.65	25.3267	24.5067	31.2333	69.9	30.54	26.4933	31.8667	71.5433	30.4	2.59459	2.96896	7.03501	2.48156
TraesCS1B03G0869000	PS51384 FAD_FR Ferredoxin reductase-type FAD binding domain profile.													123137460	LOC123137460	XP_044413166.1	NADH--cytochrome b5 reductase 1-like		taes:123137460	K00326	cytochrome-b5 reductase [EC:1.6.2.2]	EC:1.6.2.2	NADH-cytochrome b5 reductase [Source:UniProtKB/TrEMBL;Acc:W5A0B7]		BP-GO:0055114-oxidation-reduction process | CC-GO:0016021-integral component of membrane | MF-GO:0004128-cytochrome-b5 reductase activity, acting on NAD(P)H | MF-GO:0016491-oxidoreductase activity	TraesCS1B02G316400	TraesCS1B01G316400	TRIAE_CS42_1BL_TGACv1_032172_AA0126300	Traes_1BL_2073CB7FD	Ta.6627.1.S1_at	BRADI_2g21860v3		AT5G17770	12.21	13.4433	22.73	14.34	11.5367	13.5567	18.3633	11.02	14.0267	12.5967	22.2367	12.4867	1.19182	1.4746	0.667308	2.0117
TraesCS1B03G0871200																							Chlorophyll a-b binding protein, chloroplastic [Source:UniProtKB/TrEMBL;Acc:A0A341P530]		BP-GO:0009765-photosynthesis, light harvesting | CC-GO:0016020-membrane	TraesCS1B02G317500	TraesCS1B01G317500	TRIAE_CS42_1BL_TGACv1_033547_AA0140310	Traes_1BL_E38BBC0DA1	Ta.29587.1.A1_at	-		-	15.9933	11.0667	4.74333	23.3167	15.9267	10.0433	9.59333	17.48	14.3333	10.16	3.16667	20.0933	5.24564	0.173429	0.814869	7.9319
TraesCS1B03G0874500														123094596	LOC123094596	XP_044372510.1	uncharacterized protein LOC123094596		taes:123094596	no KO assigned					CC-GO:0016021-integral component of membrane	TraesCS1B02G319200	TraesCS1B01G319200	TRIAE_CS42_1BL_TGACv1_031515_AA0115410	Traes_1BL_EA3F19D04		BRADI_2g21500v3	Os05g0490900	AT3G51510	4.28	5.64	1.34	3.36333	4.47	5.91	0.693333	2.66	1.64333	3.25	0.196667	5.26667	0.372201	1.90528	0.213854	0.906097
TraesCS1B03G0876200	PS01016 GLYCOPROTEASE Glycoprotease family signature.	PS51294 HTH_MYB Myb-type HTH DNA-binding domain profile.												123137709	LOC123137709	XP_044413488.1	myb family transcription factor PHL7-like isoform X2		taes:123137709	no KO assigned					CC-GO:0005634-nucleus | MF-GO:0003677-DNA binding	TraesCS1B02G320000	TraesCS1B01G320000	TRIAE_CS42_1BL_TGACv1_030370_AA0088260	Traes_1BL_8E8190A0F		BRADI_2g21407v3	Os05g0491500	-	16.4967	13.3333	5.23	14.1	16.9233	15.74	7.88333	15.3167	17.4533	16.2333	7.31	13.37	2.22306	0.539887	0.23029	2.57182
TraesCS1B03G0881400	PS00086 CYTOCHROME_P450 Cytochrome P450 cysteine heme-iron ligand signature.													123137844	LOC123137844	XP_044413634.1	cytochrome P450 98A1		taes:123137844	K09754	5-O-(4-coumaroyl)-D-quinate 3'-monooxygenase [EC:1.14.14.96]	EC:1.14.14.96			BP-GO:0055114-oxidation-reduction process | MF-GO:0005506-iron ion binding | MF-GO:0016705-oxidoreductase activity, acting on paired donors, with incorporation or reduction of molecular oxygen | MF-GO:0020037-heme binding	TraesCS1B02G321800	TraesCS1B01G321800				BRADI_2g21300v3	Os05g0494000	AT2G40890	6.94333	9.42	16.3033	9.03333	9.29	8.64333	15.9533	8.81	7.23	8.38	14.4367	8.36	1.07184	0.982717	0.741178	0.326309
TraesCS1B03G0882200	PS00070 ALDEHYDE_DEHYDR_CYS Aldehyde dehydrogenases cysteine active site.	PS00687 ALDEHYDE_DEHYDR_GLU Aldehyde dehydrogenases glutamic acid active site.												123094765	LOC123094765	XP_044372619.1	aldehyde dehydrogenase family 2 member C4-like		taes:123094765	K12355	coniferyl-aldehyde dehydrogenase [EC:1.2.1.68]	EC:1.2.1.68			BP-GO:0055114-oxidation-reduction process | MF-GO:0016491-oxidoreductase activity | MF-GO:0016620-oxidoreductase activity, acting on the aldehyde or oxo group of donors, NAD or NADP as acceptor	TraesCS1B02G321900	TraesCS1B01G321900	TRIAE_CS42_U_TGACv1_642815_AA2123630	Traes_1BL_51D441018	Ta.5805.3.S1_x_at	BRADI_2g42380v3	Os01g0591300	-	2.59667	2.60333	1.06	2.69667	2.62333	3.24	1.05333	2.86333	2.84333	2.30333	0.996667	3.08667	0.476422	0.394856	0.130128	0.18123
TraesCS1B03G0889300	PS00005 PKC_PHOSPHO_SITE Protein kinase C phosphorylation site.	PS00006 CK2_PHOSPHO_SITE Casein kinase II phosphorylation site.	PS00008 MYRISTYL N-myristoylation site.	PS00587 GLYCOSYL_HYDROL_F17 Glycosyl hydrolases family 17 signature.										123138072	LOC123138072	XP_044413907.1	putative glucan endo-1,3-beta-glucosidase GVI isoform X1		taes:123138072	no KO assigned					BP-GO:0005975-carbohydrate metabolic process | CC-GO:0016021-integral component of membrane | MF-GO:0004553-hydrolase activity, hydrolyzing O-glycosyl compounds	TraesCS1B02G324300	TraesCS1B01G324300	TRIAE_CS42_3AL_TGACv1_193667_AA0617140	Traes_5BL_C6F2BCE60		BRADI_2g21142v3	Os05g0495900	AT5G20340	1.31333	2.52	2.45333	1.35667	1.82667	1.09667	2.11	1.53667	2.09333	1.32667	2.56333	1.89667	0.614067	0.187705	0.735806	0.277148
TraesCS1B03G0892400	PS00111 PGLYCERATE_KINASE Phosphoglycerate kinase signature.													123138101	LOC123138101	XP_044413944.1	phosphoglycerate kinase, chloroplastic-like	Pgk-1	taes:123138101	K00927	phosphoglycerate kinase [EC:2.7.2.3]	EC:2.7.2.3	Phosphoglycerate kinase [Source:UniProtKB/TrEMBL;Acc:A0A1D6RDZ8]		BP-GO:0006096-glycolytic process | MF-GO:0004618-phosphoglycerate kinase activity	TraesCS1B02G325100	TraesCS1B01G325100	TRIAE_CS42_1BL_TGACv1_030246_AA0083720	Traes_1BL_F7884B670	Ta.2307.1.S1_at	BRADI_2g21120v3	Os05g0496200	AT1G56190	174.73	137.85	80.0533	153.45	177.2	173.98	110.41	175.957	175.493	148.73	76.23	167.89	7.76461	6.90745	3.86517	10.4478
TraesCS1B03G0906100														123138466	LOC123138466	XP_044414382.1	19 kDa globulin-like		taes:123138466	no KO assigned			Globulin 1 [Source:UniProtKB/TrEMBL;Acc:Q0Q5D9]		MF-GO:0019863-IgE binding	TraesCS1B02G330000	TraesCS1B01G330000	TRIAE_CS42_1BL_TGACv1_030818_AA0101440		Ta.9402.1.S1_at	BRADI_2g20860v3		-	9.16	11.2933	3.1	7.81333	7.76	10.3667	1.86	6.16333	8.63667	6.76333	2.98333	10.78	0.317857	1.74976	0.513907	3.57504
TraesCS1B03G0906800	PS00435 PEROXIDASE_1 Peroxidases proximal heme-ligand signature.	PS00436 PEROXIDASE_2 Peroxidases active site signature.	PS50873 PEROXIDASE_4 Plant heme peroxidase family profile.											123138504	LOC123138504	XP_044414419.1	peroxidase 1-like		taes:123138504	K00430	peroxidase [EC:1.11.1.7]	EC:1.11.1.7	Peroxidase [Source:UniProtKB/TrEMBL;Acc:A0A341P5G8]		BP-GO:0006979-response to oxidative stress | BP-GO:0042744-hydrogen peroxide catabolic process | BP-GO:0055114-oxidation-reduction process | CC-GO:0005576-extracellular region | MF-GO:0004601-peroxidase activity | MF-GO:0020037-heme binding | MF-GO:0046872-metal ion binding	TraesCS1B02G330400	TraesCS1B01G330400	TRIAE_CS42_1BL_TGACv1_030343_AA0087410	Traes_1AL_3B82F56A2	Ta.9288.1.S1_x_at	BRADI_2g20850v3	Os05g0499300	-	1.59667	1.86333	5.96333	1.44667	1.15333	1.15333	6.57333	1.89	1.05667	2.15	3.3	1.20667	0.579204	0.316456	1.20369	0.457979
TraesCS1B03G0909500														123138551	LOC123138551	XP_044414469.1	uncharacterized protein LOC123138551		taes:123138551	no KO assigned						TraesCS1B02G331700	TraesCS1B01G331700	TRIAE_CS42_1BL_TGACv1_030307_AA0086200	Traes_1BL_804FC5C57		BRADI_2g20790v3	Os05g0500400	AT3G20680	2.69667	3.48	1.24333	1.95333	3.35333	4.05667	0.673333	2.97333	2.56667	3.16667	1.15	3.25	0.5636	0.564476	0.232546	0.357134
TraesCS1B03G0910400														123138580	LOC123138580	XP_044414486.1	probable indole-3-acetic acid-amido synthetase GH3.4		taes:123138580	K14487	auxin responsive GH3 gene family					TraesCS1B02G332400	TraesCS1B01G332400	TRIAE_CS42_1BL_TGACv1_033296_AA0138580		TaAffx.105867.1.S1_at	BRADI_2g20740v3	Os05g0500900	-	5.60667	5.16333	7.51333	4.83667	4.75333	4.65333	6.27333	3.19667	3.45667	5.41333	6.00667	3.95	0.480706	0.0560753	0.493468	1.11992
TraesCS1B03G0913000	PS00108 PROTEIN_KINASE_ST Serine/Threonine protein kinases active-site signature.	PS50011 PROTEIN_KINASE_DOM Protein kinase domain profile.	PS50026 EGF_3 EGF-like domain profile.	PS50927 BULB_LECTIN Bulb-type lectin domain profile.	PS50948 PAN PAN/Apple domain profile.									123138797	LOC123138797	XP_044414606.1	receptor-like serine/threonine-protein kinase SD1-8 isoform X1		taes:123138797	no KO assigned			Serine/threonine-protein kinase [Source:UniProtKB/TrEMBL;Acc:A0A1D5SGA0]		BP-GO:0006468-protein phosphorylation | BP-GO:0048544-recognition of pollen | CC-GO:0016021-integral component of membrane | MF-GO:0004672-protein kinase activity | MF-GO:0004674-protein serine/threonine kinase activity | MF-GO:0005524-ATP binding	TraesCS1B02G333300	TraesCS1B01G333300	TRIAE_CS42_1BL_TGACv1_032962_AA0135800			BRADI_2g20687v3	Os05g0501400	-	5.29333	5.58667	9.14	4.3	5.68667	6.18	9.62333	6.14667	4.81667	4.73333	9.19333	4.83333	0.161795	0.755542	0.653937	0.187705
TraesCS1B03G0915800	PS50042 CNMP_BINDING_3 cAMP/cGMP binding motif profile.													123138893	LOC123138893	XP_044414680.1	cyclic nucleotide-gated ion channel 4-like		taes:123138893	K05391	cyclic nucleotide gated channel, plant				BP-GO:0006811-ion transport | BP-GO:0055085-transmembrane transport | CC-GO:0016020-membrane | CC-GO:0016021-integral component of membrane | MF-GO:0005216-ion channel activity	TraesCS1B02G334100	TraesCS1B01G334100	TRIAE_CS42_1BL_TGACv1_033292_AA0138560	Traes_1BL_359B66936	TaAffx.107195.1.S1_at	BRADI_2g20660v3	Os05g0502000	-	5.56333	6.87667	2.67667	6.03667	5.96667	7.75667	2.10333	6.82	5.24333	5.12	2.08333	5.06	0.362461	1.36559	0.436705	0.251816
TraesCS1B03G0916800														123138927	LOC123138927	XP_044414715.1	uncharacterized protein LOC123138927		taes:123138927	no KO assigned					CC-GO:0016021-integral component of membrane	TraesCS1B02G334500	TraesCS1B01G334500	TRIAE_CS42_1BL_TGACv1_030953_AA0104270	Traes_1BL_DAC77FAA4	TaAffx.57146.1.S1_at	BRADI_2g20600v3	Os05g0502500	AT4G27390	6.03667	4.84667	3.11	3.74	5.58	5.40667	3.07333	5.5	7.4	4.61667	2.87	5.76667	0.741987	0.386968	0.244199	0.706069
TraesCS1B03G0922300														123139062	LOC123139062	XP_044414816.1	putative disease resistance protein At1g50180		taes:123139062	no KO assigned					MF-GO:0043531-ADP binding	TraesCS1B02G336700	TraesCS1B01G336700				-		-	2.56	2.32333	0.773333	1.94	2.24667	2.82667	0.95	3.12667	2.05	2.17333	0.723333	2.13333	0.595735	0.333283	0.209152	0.19218
TraesCS1B03G0931500														123095796	LOC123095796	XP_044373298.1	photosystem II reaction center W protein, chloroplastic-like		taes:123095796	K02721	photosystem II PsbW protein				BP-GO:0015979-photosynthesis | CC-GO:0009507-chloroplast | CC-GO:0009523-photosystem II | CC-GO:0016021-integral component of membrane	TraesCS1B02G339500	TraesCS1B01G339500	TRIAE_CS42_1BL_TGACv1_033068_AA0136640	Traes_1BL_3727B0AB8		-		-	12.2867	11.5733	7.30333	10.67	11.82	12.1533	9.35667	11.9033	13.1333	12.1833	3.76333	11.54	0.463657	0.966115	1.99088	2.03505
TraesCS1B03G0944500	PS51918 RADICAL_SAM Radical SAM core domain profile.													123139654	LOC123139654	XP_044415331.1	lipoyl synthase 2, chloroplastic-like		taes:123139654	K03644	lipoyl synthase [EC:2.8.1.8]	EC:2.8.1.8	Lipoyl synthase, chloroplastic [Source:UniProtKB/TrEMBL;Acc:A0A1D5S862]		BP-GO:0009107-lipoate biosynthetic process | BP-GO:0009249-protein lipoylation | CC-GO:0009507-chloroplast | MF-GO:0003824-catalytic activity | MF-GO:0016992-lipoate synthase activity | MF-GO:0046872-metal ion binding | MF-GO:0051536-iron-sulfur cluster binding | MF-GO:0051539-4 iron, 4 sulfur cluster binding	TraesCS1B02G343800	TraesCS1B01G343800	TRIAE_CS42_1BL_TGACv1_030654_AA0097000	Traes_1BL_77DE58D25	TaAffx.9556.1.S1_at	BRADI_2g20230v3	Os05g0511500	AT5G08415	2.67333	2.63667	5.41667	2.91333	3.03	2.63	4.14333	2.51	1.92	3.44667	4.95667	3.23	0.188178	0.532207	1.03109	0.207552
TraesCS1B03G0947800														123139847	LOC123139847	XP_044415482.1	probable xyloglucan glycosyltransferase 7		taes:123139847	no KO assigned					CC-GO:0016021-integral component of membrane	TraesCS1B02G345400	TraesCS1B01G345400	TRIAE_CS42_1BL_TGACv1_030750_AA0099830			BRADI_2g20141v3	Os05g0510800	AT4G07960	2.97667	3.93	11.3467	2.61333	2.53333	3.47667	7.87	2.68333	2.9	4.02333	6.78333	2.61333	0.212629	0.457967	1.97091	0.474845
TraesCS1B03G0948200														123139866	LOC123139866	XP_044415497.1	uncharacterized protein LOC123139866		taes:123139866	no KO assigned					BP-GO:0007623-circadian rhythm	TraesCS1B02G345800	TraesCS1B01G345800	TRIAE_CS42_1BL_TGACv1_031467_AA0114660			BRADI_2g20110v3	Os05g0512200	AT3G01060	3.61	2.20667	1.19333	2.66667	3.31	3.61333	1.61667	3.77	3.35333	2.16	1.29	2.52333	0.0929157	0.460483	0.313546	0.244767
TraesCS1B03G0950500																							Probable magnesium transporter [Source:UniProtKB/TrEMBL;Acc:A0A341P8L8]		BP-GO:0015693-magnesium ion transport | CC-GO:0016021-integral component of membrane | MF-GO:0015095-magnesium ion transmembrane transporter activity	TraesCS1B02G346700	TraesCS1B01G346700	TRIAE_CS42_1BL_TGACv1_030978_AA0104940	Traes_1BL_D4840E036		BRADI_2g20020v3	Os05g0513400	-	8.98333	8.62667	14.5933	8.74333	9.18333	8.69333	17.47	8.42	8.82333	9.23	14.0033	7.27	0.548827	0.609517	1.08693	1.02082
TraesCS1B03G0954800	PS00107 PROTEIN_KINASE_ATP Protein kinases ATP-binding region signature.	PS00108 PROTEIN_KINASE_ST Serine/Threonine protein kinases active-site signature.	PS50011 PROTEIN_KINASE_DOM Protein kinase domain profile.	PS50234 VWFA VWFA domain profile.										123140106	LOC123140106	XP_044415777.1	uncharacterized protein LOC123140106		taes:123140106	K17302	coatomer subunit beta'				BP-GO:0006468-protein phosphorylation | MF-GO:0004672-protein kinase activity | MF-GO:0005524-ATP binding	TraesCS1B02G348800	TraesCS1B01G348800	TRIAE_CS42_1BL_TGACv1_033936_AA0142650	Traes_1BL_8664C4850		-	Os11g0212300	-	2.19333	2.14	0.686667	2.49333	1.82	1.65667	0.79	1.67	2.33333	1.70667	0.79	1.64333	0.616694	0.255408	0.160451	0.664839
TraesCS1B03G0958700														123140157	LOC123140157	XP_044415833.1	UDP-glycosyltransferase 88B1-like		taes:123140157	no KO assigned					MF-GO:0008194-UDP-glycosyltransferase activity	TraesCS1B02G349900	TraesCS1B01G349900	TRIAE_CS42_1BL_TGACv1_032743_AA0133600			-	Os07g0510400	-	3.47667	4.18	17.65	5.28667	3.6	3.03	15.3733	3.71	2.60333	4.05	10.4533	2.86667	0.915156	0.337095	2.47734	1.66195
TraesCS1B03G0961400														123140281	LOC123140281	XP_044415841.1	alpha,alpha-trehalose-phosphate synthase		taes:123140281	K16055	trehalose 6-phosphate synthase/phosphatase [EC:2.4.1.15 3.1.3.12]	EC:2.4.1.15 3.1.3.12			BP-GO:0005992-trehalose biosynthetic process | MF-GO:0003824-catalytic activity | MF-GO:0003825-alpha,alpha-trehalose-phosphate synthase (UDP-forming) activity	TraesCS1B02G351600	TraesCS1B01G351600	TRIAE_CS42_1BL_TGACv1_031944_AA0123110	Traes_1BL_3071A7152	Ta.6534.2.S1_at	BRADI_2g19640v3		AT1G78580	17.0133	13.5433	5.61667	12.7533	11.8933	12.2033	5.23	11.17	14.3033	13.1233	6.24667	13.6533	1.36289	0.657073	1.04477	0.8794
TraesCS1B03G0962400														123096325	LOC123096325	XP_044373966.1	uncharacterized protein LOC123096325		taes:123096325	no KO assigned						TraesCS1B02G352000	TraesCS1B01G352000	TRIAE_CS42_1BL_TGACv1_030736_AA0099480		TaAffx.107943.1.S1_at	-	Os05g0519300	-	2.64667	5.25667	8.40667	2.39	3.68	2.94	8.37	3.94667	1.94333	2.87	8.64333	2.74333	0.372216	0.665766	0.608532	0.12741
TraesCS1B03G0971700	PS00083 INTRADIOL_DIOXYGENAS Intradiol ring-cleavage dioxygenases signature.	PS00108 PROTEIN_KINASE_ST Serine/Threonine protein kinases active-site signature.	PS50011 PROTEIN_KINASE_DOM Protein kinase domain profile.											123140729	LOC123140729	XP_044415950.1	receptor-like protein kinase HSL1		taes:123140729	no KO assigned					BP-GO:0006468-protein phosphorylation | CC-GO:0016021-integral component of membrane | MF-GO:0004672-protein kinase activity | MF-GO:0005515-protein binding | MF-GO:0005524-ATP binding	TraesCS1B02G355700	TraesCS1B01G355700	TRIAE_CS42_1BL_TGACv1_030782_AA0100700		TaAffx.90087.1.S1_at	BRADI_2g19380v3	Os05g0522600	-	3.13333	3.82	12.56	4.34667	4.55	5.27333	13.93	5.71	4.50333	5.90333	13.2467	4.69333	0.168358	0.220076	1.89321	1.39525
TraesCS1B03G0982500														123141065	LOC123141065	XP_044416238.1	photosystem I assembly factor PSA3, chloroplastic-like		taes:123141065	no KO assigned					BP-GO:0048564-photosystem I assembly	TraesCS1B02G360500	TraesCS1B01G360500	TRIAE_CS42_1BL_TGACv1_030328_AA0086840	Traes_1BL_0F963B20E		BRADI_2g19260v3	Os05g0526200	AT3G55250	12.47	15.15	3.05333	14.7733	14.3433	15.9733	4.40333	15.8033	15.43	13.96	3.39667	17.13	0.634114	0.970412	0.739962	1.4654
TraesCS1B03G0983600														123096636	LOC123096636	XP_044374336.1	uncharacterized protein LOC123096636		taes:123096636	no KO assigned					CC-GO:0016021-integral component of membrane	TraesCS1B02G361200	TraesCS1B01G361200	TRIAE_CS42_1BL_TGACv1_030646_AA0096810			BRADI_2g19200v3	Os05g0526700	-	0.206667	0.303333	1.85	0.33	0.153333	0.306667	2.27333	0.16	0.46	0.126667	3.59	0.18	0.105883	0.228059	0.382797	0.175784
TraesCS1B03G0984100	PS00375 UDPGT UDP-glycosyltransferases signature.													123141207	LOC123141207	XP_044416349.1	anthocyanidin 5,3-O-glucosyltransferase-like		taes:123141207	no KO assigned			Glycosyltransferase [Source:UniProtKB/TrEMBL;Acc:A0A1D5SAK4]		MF-GO:0008194-UDP-glycosyltransferase activity | MF-GO:0016758-transferase activity, transferring hexosyl groups	TraesCS1B02G361500	TraesCS1B01G361500	TRIAE_CS42_1BL_TGACv1_031152_AA0108780		TaAffx.135486.1.S1_at	BRADI_2g19170v3	Os05g0527000	-	0.923333	1.5	2.37333	2.56333	1.83667	1.71	1.73667	3.78667	2.22	2.09667	2.27667	4.08	0.459505	0.388373	0.753488	0.524161
TraesCS1B03G0988300														123141350	LOC123141350	XP_044416461.1	malate dehydrogenase, chloroplastic-like		taes:123141350	K00026	malate dehydrogenase [EC:1.1.1.37]	EC:1.1.1.37			BP-GO:0005975-carbohydrate metabolic process | BP-GO:0006099-tricarboxylic acid cycle | BP-GO:0055114-oxidation-reduction process | MF-GO:0003824-catalytic activity | MF-GO:0016491-oxidoreductase activity | MF-GO:0016616-oxidoreductase activity, acting on the CH-OH group of donors, NAD or NADP as acceptor | MF-GO:0030060-L-malate dehydrogenase activity	TraesCS1B02G363100	TraesCS1B01G363100	TRIAE_CS42_1BL_TGACv1_030772_AA0100420	Traes_1BL_A93F9F079	TaAffx.114429.1.S1_at	BRADI_3g37140v3	Os01g0829800	-	14.12	14.1467	27.5333	14.8167	13.0467	12.1933	25.48	15.89	15.0367	14.91	27.0467	15.0767	0.26727	1.93555	1.44926	0.49901
TraesCS1B03G0990500														123141449	LOC123141449	XP_044416526.1	enoyl-CoA delta isomerase 3-like		taes:123141449	K07517	Delta3-Delta2-enoyl-CoA isomerase [EC:5.3.3.8]	EC:5.3.3.8			MF-GO:0003824-catalytic activity	TraesCS1B02G363700	TraesCS1B01G363700	TRIAE_CS42_1BL_TGACv1_032375_AA0129080			BRADI_2g19050v3	Os05g0529200	AT4G14440	6.74	9.04	15.0233	9.16667	8.42667	9.31333	14.85	9.77667	6.52	8.32333	16.2933	6.55667	0.398873	1.4414	2.45273	1.54035
TraesCS1B03G0993800	PS00198 4FE4S_FER_1 4Fe-4S ferredoxin-type iron-sulfur binding region signature.	PS50076 DNAJ_2 dnaJ domain profile.	PS51379 4FE4S_FER_2 4Fe-4S ferredoxin-type iron-sulfur binding domain profile.											123096737	LOC123096737	XP_044374435.1	chaperone protein dnaJ C76, chloroplastic-like isoform X1		taes:123096737	no KO assigned					MF-GO:0005506-iron ion binding | MF-GO:0009055-electron transfer activity	TraesCS1B02G364200	TraesCS1B01G364200	TRIAE_CS42_1BL_TGACv1_031774_AA0120400	Traes_1BL_DAACABE3E	TaAffx.87145.1.S1_at	BRADI_2g19010v3	Os05g0529700	-	2.73667	2.85333	2.71333	2.93	2.41	2.42667	5.3	3.90667	2.55333	2.49333	4.54667	2.84	0.32199	0.424827	0.867877	0.378197
TraesCS1B03G1003000	PS00120 LIPASE_SER Lipases, serine active site.																								BP-GO:0006629-lipid metabolic process | MF-GO:0008970-phospholipase A1 activity	TraesCS1B02G367500	TraesCS1B01G367500	TRIAE_CS42_1BL_TGACv1_041569_AA0148550		Ta.17752.1.S1_at	-		-	2.79667	2.98667	61.2167	2.18	4.34333	2.83667	116.857	4.17333	1.44333	5.78333	50.5767	2.09	0.935242	0.236807	29.5068	0.135769
TraesCS1B03G1003300	PS00120 LIPASE_SER Lipases, serine active site.													123141838	LOC123141838	XP_044416842.1	phospholipase A1-II 7-like		taes:123141838	no KO assigned					BP-GO:0006629-lipid metabolic process | MF-GO:0008970-phospholipase A1 activity	TraesCS1B02G367800	TraesCS1B01G367800			TaAffx.111785.1.S1_at	-		-	2.00333	1.06667	21.5233	1.32333	1.66333	1.35667	48.8133	4.22333	1.14	4.46667	19.18	0.53	1.00187	0.60372	7.01202	1.32333
TraesCS1B03G1010700														123142083	LOC123142083	XP_044417042.1	alpha-1,3-arabinosyltransferase XAT2-like	GT61_2	taes:123142083	no KO assigned			Putative glycosyl transferase [Source:UniProtKB/TrEMBL;Acc:G0LY29]		BP-GO:0002943-tRNA dihydrouridine synthesis | CC-GO:0005794-Golgi apparatus | CC-GO:0016020-membrane | CC-GO:0016021-integral component of membrane | MF-GO:0016740-transferase activity | MF-GO:0016757-transferase activity, transferring glycosyl groups | MF-GO:0017150-tRNA dihydrouridine synthase activity	TraesCS1B02G371300	TraesCS1B01G371300	TRIAE_CS42_1BL_TGACv1_031732_AA0119840	Traes_1BL_A043C812A	TaAffx.51063.1.S1_at	BRADI_3g11310v3	Os02g0330200	-	21.1	21.0333	34.8133	17.1833	20.99	19.63	35.8167	16.9367	23.1733	21.0567	33.17	17.5233	2.50141	1.03191	2.283	0.80269
TraesCS1B03G1013100														123142111	LOC123142111	XP_044417064.1	cytochrome P450 94B3-like		taes:123142111	K20665	jasmonoyl-L-amino acid 12-hydroxylase [EC:1.14.14.48]	EC:1.14.14.48			BP-GO:0055114-oxidation-reduction process | MF-GO:0005506-iron ion binding | MF-GO:0016705-oxidoreductase activity, acting on paired donors, with incorporation or reduction of molecular oxygen | MF-GO:0020037-heme binding	TraesCS1B02G371900	TraesCS1B01G371900	TRIAE_CS42_1BL_TGACv1_030482_AA0092100			BRADI_4g19187v3	Os12g0443000	AT3G48520	0.753333	0.973333	13.1233	0.72	1.58667	1.52	13.1867	1.44667	1.67333	2.33667	16.6333	0.663333	0.372484	0.548341	2.39506	0.252389
TraesCS1B03G1013800	PS00005 PKC_PHOSPHO_SITE Protein kinase C phosphorylation site.	PS00008 MYRISTYL N-myristoylation site.												123142129	LOC123142129	XP_044417080.1	protein RALF-like 33		taes:123142129	no KO assigned						TraesCS1B02G371600	TraesCS1B01G371600	TRIAE_CS42_1BL_TGACv1_031501_AA0115200			BRADI_2g12770v3	Os01g0358100	-	2.39	3.30667	2.85333	3.72	1.19	2.28667	2.11333	2.24	2.35	0	0.92	1.87667	1.11476	1.09879	2.00497	0.376873
TraesCS1B03G1018600	PS50126 S1 S1 domain profile.													123142269	LOC123142269	XP_044417193.1	protein PIGMENT DEFECTIVE 338, chloroplastic-like		taes:123142269	K02945	small subunit ribosomal protein S1				MF-GO:0003676-nucleic acid binding	TraesCS1B02G374000	TraesCS1B01G374000	TRIAE_CS42_1BL_TGACv1_031585_AA0116470	Traes_1BL_27DA1DC89		BRADI_2g18650v3	Os05g0535800	AT1G71720	1.17	2.27	0.43	1.19	1.34333	1.76333	0.326667	1.91	2.16667	1.68333	0.613333	1.88667	0.155027	0.287112	0.15885	0.173877
TraesCS1B03G1023800																																		2.2	2.18333	0.81	1.97667	0.98	1.26667	0.693333	1.14	1.16	1.60333	0.326667	1.80333	0.553384	0.58299	0.226053	0.103655
TraesCS1B03G1036800														123142938	LOC123142938	XP_044417593.1	putative aminoacrylate hydrolase RutD isoform X1		taes:123142938	no KO assigned						TraesCS1B02G381000	TraesCS1B01G381000	TRIAE_CS42_1BL_TGACv1_032676_AA0132780	Traes_1BL_1B2B3806B		BRADI_2g18130v3	Os05g0542200	AT5G53050	20.9933	22.65	83.4767	16.6833	17.4967	19.5967	86.93	18.23	19.1067	27.9833	71.6133	18.1133	3.53612	0.753746	2.59339	0.707963
TraesCS1B03G1038300	PS50848 START START domain profile.													123142984	LOC123142984	XP_044417661.1	uncharacterized protein LOC123142984		taes:123142984	no KO assigned					CC-GO:0016021-integral component of membrane | MF-GO:0008289-lipid binding	TraesCS1B02G381600	TraesCS1B01G381600	TRIAE_CS42_1BL_TGACv1_031362_AA0112340	Traes_1BL_BF3A1FE7A	Ta.9137.1.S1_at	BRADI_3g43180v3	Os02g0468400	AT3G13062	41.7267	30.6933	16.51	29.23	52.54	38.7967	22.5433	39.79	40.7733	34.3867	16.1967	31.29	2.39267	4.00352	1.84069	2.95578
TraesCS1B03G1038900														123143027	LOC123143027	XP_044417725.1	MAPK kinase substrate protein At1g80180-like		taes:123143027	no KO assigned						TraesCS1B02G382100	TraesCS1B01G382100	TRIAE_CS42_1BL_TGACv1_031049_AA0106720		Ta.16095.2.S1_a_at	BRADI_2g18070v3	Os05g0542732	AT1G80180	16.25	23.8433	6.76333	18.6133	23.6133	26.9967	4.51	20.6067	19.68	24.24	5.87667	14.7	3.01109	1.10079	0.526635	2.10147
TraesCS1B03G1039100	PS00502 POLYGALACTURONASE Polygalacturonase active site.	PS00626 RCC1_2 Regulator of chromosome condensation (RCC1) signature 2.												123143035	LOC123143035	XP_044417736.1	probable polygalacturonase At1g80170		taes:123143035	no KO assigned					BP-GO:0005975-carbohydrate metabolic process | BP-GO:0071555-cell wall organization | CC-GO:0005576-extracellular region | MF-GO:0004650-polygalacturonase activity	TraesCS1B02G382200	TraesCS1B01G382200	TRIAE_CS42_1BL_TGACv1_031049_AA0106710	Traes_1BL_35E764B3E		BRADI_2g18060v3	Os05g0542800	AT1G80170	30.35	34.1933	9.98667	26.8367	28.8633	31.5833	10.6433	26.6133	35.2767	32.5367	14.2333	25.33	1.185	3.00245	0.737164	1.20834
TraesCS1B03G1039700	PS50004 C2 C2 domain profile.	PS50035 PLD Phospholipase D phosphodiesterase active site profile.												123143052	LOC123143052	XP_044417760.1	phospholipase D beta 1-like		taes:123143052	K01115	phospholipase D1/2 [EC:3.1.4.4]	EC:3.1.4.4	Phospholipase D [Source:UniProtKB/TrEMBL;Acc:A0A1D5SHC3]		BP-GO:0016042-lipid catabolic process | BP-GO:0046470-phosphatidylcholine metabolic process | CC-GO:0016020-membrane | MF-GO:0003824-catalytic activity | MF-GO:0004630-phospholipase D activity | MF-GO:0005509-calcium ion binding | MF-GO:0070290-N-acylphosphatidylethanolamine-specific phospholipase D activity	TraesCS1B02G382600	TraesCS1B01G382600	TRIAE_CS42_1BL_TGACv1_033553_AA0140340	Traes_1BL_58901F57C		-	Os10g0524400	-	2.82667	2.81333	1.53333	3.47667	5.50667	4.33667	1.70667	7.09	3.34	3.13333	1.76	4.70667	0.572402	0.164756	0.182605	0.487727
TraesCS1B03G1042700	PS51294 HTH_MYB Myb-type HTH DNA-binding domain profile.													123143125	LOC123143125	XP_044417894.1	myb-related protein Hv33-like		taes:123143125	K09422	transcription factor MYB, plant				MF-GO:0003677-DNA binding	TraesCS1B02G383800	TraesCS1B01G383800	TRIAE_CS42_1BL_TGACv1_030624_AA0096180	Traes_1BL_2EDC5C26F	Ta.18675.1.S1_at	-		-	0.316667	0.146667	2.43333	0.48	0.67	0.433333	2.32667	1.26	0.583333	0.356667	2.27667	0.316667	0.165764	0.146667	0.963887	0.263881
TraesCS1B03G1044900	PS00004 CAMP_PHOSPHO_SITE cAMP- and cGMP-dependent protein kinase phosphorylation site.	PS00005 PKC_PHOSPHO_SITE Protein kinase C phosphorylation site.	PS00006 CK2_PHOSPHO_SITE Casein kinase II phosphorylation site.	PS00008 MYRISTYL N-myristoylation site.	PS00009 AMIDATION Amidation site.	PS00107 PROTEIN_KINASE_ATP Protein kinases ATP-binding region signature.	PS00108 PROTEIN_KINASE_ST Serine/Threonine protein kinases active-site signature.	PS50011 PROTEIN_KINASE_DOM Protein kinase domain profile.						123080745	LOC123080745	XP_044359619.1	mitogen-activated protein kinase kinase kinase 17-like		taes:123080745	K20716	mitogen-activated protein kinase kinase kinase 17/18				BP-GO:0006468-protein phosphorylation | MF-GO:0004672-protein kinase activity | MF-GO:0005524-ATP binding	TraesCS1B02G384700	TraesCS1B01G384700	TRIAE_CS42_1BL_TGACv1_030762_AA0100080	Traes_1BL_61D7160FE		BRADI_2g17830v3	Os05g0545300	-	0.726667	0.81	2.05333	0.513333	0.733333	0.763333	1.7	1.01667	0.746667	0.933333	1.57333	0.863333	0.452782	0.183303	0.347627	0.0837324
TraesCS1B03G1045200	PS00108 PROTEIN_KINASE_ST Serine/Threonine protein kinases active-site signature.	PS50011 PROTEIN_KINASE_DOM Protein kinase domain profile.												123097357	LOC123097357	XP_044375011.1	mitogen-activated protein kinase kinase kinase 18-like		taes:123097357	K20716	mitogen-activated protein kinase kinase kinase 17/18				BP-GO:0006468-protein phosphorylation | MF-GO:0004672-protein kinase activity | MF-GO:0005524-ATP binding	TraesCS1B02G384900	TraesCS1B01G384900	TRIAE_CS42_1BL_TGACv1_032208_AA0126830		TaAffx.56682.1.S1_at	-		-	0.2	0.243333	2.31333	0.06	0.28	0.29	2.91667	0.476667	0.256667	0.313333	2.10667	0.443333	0.10583	0.0751295	1.08253	0.06
TraesCS1B03G1053200														123143417	LOC123143417	XP_044418275.1	chlorophyll a-b binding protein of LHCII type 1-like		taes:123143417	K08912	light-harvesting complex II chlorophyll a/b binding protein 1		Chlorophyll a-b binding protein, chloroplastic [Source:UniProtKB/TrEMBL;Acc:A0A341P7E4]		BP-GO:0009765-photosynthesis, light harvesting | CC-GO:0016020-membrane	TraesCS1B02G388200	TraesCS1B01G388200	TRIAE_CS42_1BL_TGACv1_033509_AA0140020	Traes_1BL_0D5375344		-		-	8.27667	6.65	1.9	9.71333	13.33	10.8267	4.17667	12.76	10.8867	7.50333	1.56667	17.7	2.62255	1.17478	0.452364	3.34477
TraesCS1B03G1053300														123143423	LOC123143423	XP_044418289.1	chlorophyll a-b binding protein of LHCII type 1-like		taes:123143423	K08912	light-harvesting complex II chlorophyll a/b binding protein 1		Chlorophyll a-b binding protein, chloroplastic [Source:UniProtKB/TrEMBL;Acc:A0A341PIY9]		BP-GO:0009765-photosynthesis, light harvesting | CC-GO:0016020-membrane	TraesCS1B02G388300	TraesCS1B01G388300	TRIAE_CS42_1BL_TGACv1_030910_AA0103600	Traes_1BL_5ADA48D3A	Ta.22984.2.S1_x_at	-		-	2.3	2.12333	0.673333	4.07667	6.39333	5.71667	1.92667	8.14	3.77667	1.65	0.71	5.50333	0.361709	0.518856	0.144029	1.76967
TraesCS1B03G1053500														123143430	LOC123143430	XP_044418297.1	chlorophyll a-b binding protein of LHCII type 1-like		taes:123143430	K08912	light-harvesting complex II chlorophyll a/b binding protein 1		Chlorophyll a-b binding protein, chloroplastic [Source:UniProtKB/TrEMBL;Acc:A0A341P981]		BP-GO:0009765-photosynthesis, light harvesting | CC-GO:0016020-membrane	TraesCS1B02G388500	TraesCS1B01G388500	TRIAE_CS42_1BL_TGACv1_030910_AA0103600	Traes_1BL_5ADA48D3A	Ta.22984.2.S1_x_at	-		-	1.63333	0.723333	0.226667	1.19667	1.72	1.61	0.403333	1.24667	2.63	0.41	0.48	1.12	0.641803	0.0895048	0.124677	0.358717
TraesCS1B03G1059900	PS51746 PPM_2 PPM-type phosphatase domain profile.													123143620	LOC123143620	XP_044418496.1	probable protein phosphatase 2C 71		taes:123143620	no KO assigned					MF-GO:0003824-catalytic activity | MF-GO:0016791-phosphatase activity	TraesCS1B02G391400	TraesCS1B01G391400	TRIAE_CS42_1BL_TGACv1_031499_AA0115150	Traes_1BL_DDA3C6366	TaAffx.105564.1.S1_at	BRADI_3g25592v3	Os10g0370000	-	13.2333	11.3133	5.49667	9.33333	14.1867	12.7633	7.26333	13.2467	11.35	12.5633	6.19	11.8833	1.30405	0.765557	0.919807	1.19607
TraesCS1B03G1061800														123143663	LOC123143663	XP_044418550.1	AFG1-like ATPase		taes:123143663	K18798	peroxisome-assembly ATPase [EC:3.6.4.7]	EC:3.6.4.7			MF-GO:0005524-ATP binding	TraesCS1B02G392400	TraesCS1B01G392400	TRIAE_CS42_1BL_TGACv1_030554_AA0093900	Traes_1BL_65CB8FB81	Ta.4598.1.S1_at	BRADI_3g19280v3	Os08g0265500	AT4G28070	18.7133	19.7067	40	19.4433	19.11	18.5667	38.8233	19.8133	17.7667	20.5333	38.33	20.1467	1.36275	1.65139	3.84562	1.42892
TraesCS1B03G1066000														123097658	LOC123097658	XP_044375399.1	non-specific lipid-transfer protein 2-like		taes:123097658	no KO assigned					BP-GO:0006869-lipid transport	TraesCS1B02G394100	TraesCS1B01G394100	TRIAE_CS42_1BL_TGACv1_031919_AA0122820		Ta.30504.1.A1_at	-	Os05g0550300	AT3G18280	3.49667	0.863333	0	0.553333	0	1.03333	0	2.01	0.733333	0	0.786667	0	1.64522	0.863333	0	0.553333
TraesCS1B03G1066600														123097673	LOC123097673	XP_044375423.1	non-specific lipid-transfer protein 2-like		taes:123097673	no KO assigned					BP-GO:0006869-lipid transport	TraesCS1B02G394400	TraesCS1B01G394400			Ta.30504.1.A1_at	BRADI_2g17550v3		-	7.22333	9.38333	2.44	9.60333	4.03333	10.0767	1.41333	6.77	1.60667	2.82	3.41667	2.89667	1.21815	2.94687	1.39174	1.1545
TraesCS1B03G1066700														123097683	LOC123097683	XP_044375433.1	non-specific lipid-transfer protein 2-like		taes:123097683	no KO assigned					BP-GO:0006869-lipid transport	TraesCS1B02G394500	TraesCS1B01G394500	TRIAE_CS42_1BL_TGACv1_032595_AA0131770	Traes_1BL_66B0B8F491		-		-	2.18333	1.91333	0.246667	1.89	1.05667	2.39333	0.33	3.29	1.31667	1.51	0.413333	1.54	0.748829	1.52186	0.246667	1.04069
TraesCS1B03G1076700														123144243	LOC123144243	XP_044419265.1	beta-1,3-galactosyltransferase pvg3-like		taes:123144243	no KO assigned			Hexosyltransferase [Source:UniProtKB/TrEMBL;Acc:A0A1D5SD93]		BP-GO:0006486-protein glycosylation | CC-GO:0000139-Golgi membrane | CC-GO:0016020-membrane | CC-GO:0016021-integral component of membrane | MF-GO:0008378-galactosyltransferase activity	TraesCS1B02G398700	TraesCS1B01G398700	TRIAE_CS42_1BL_TGACv1_031898_AA0122330		TaAffx.110082.1.S1_at	BRADI_2g17360v3	Os05g0552200	-	1.25333	3.12	1.17333	2.19	2.89667	3.59667	0.963333	3.09333	3.75	1.67	1.49667	3.21667	0.335178	1.24163	0.611701	0.34641
TraesCS1B03G1077900	PS00004 CAMP_PHOSPHO_SITE cAMP- and cGMP-dependent protein kinase phosphorylation site.	PS00005 PKC_PHOSPHO_SITE Protein kinase C phosphorylation site.	PS00006 CK2_PHOSPHO_SITE Casein kinase II phosphorylation site.	PS00008 MYRISTYL N-myristoylation site.	PS50310 ALA_RICH Alanine-rich region profile.									123097890	LOC123097890	XP_044375674.1	uncharacterized protein LOC123097890		taes:123097890	no KO assigned						TraesCS1B02G399300	TraesCS1B01G399300	TRIAE_CS42_1BL_TGACv1_031444_AA0114260			-	Os05g0552800	-	4.19	3.78	4.72333	3.36667	1.54333	3.12	4.22667	2.45667	4.73667	3.52	5.3	3.44667	0.593492	0.330202	0.435979	0.499744
TraesCS1B03G1081600	PS00061 ADH_SHORT Short-chain dehydrogenases/reductases family signature.													123144430	LOC123144430	XP_044419507.1	NADPH-dependent aldehyde reductase-like protein, chloroplastic		taes:123144430	K00059	3-oxoacyl-[acyl-carrier protein] reductase [EC:1.1.1.100]	EC:1.1.1.100			BP-GO:0055114-oxidation-reduction process | MF-GO:0016491-oxidoreductase activity	TraesCS1B02G401400	TraesCS1B01G401400	TRIAE_CS42_1BL_TGACv1_033707_AA0141520			BRADI_1g56160v3	Os07g0561500	-	1.03667	2.06333	2.67667	1.94	1.60333	0.736667	1.30333	2.16667	1.59	2.17333	1.85667	1.41333	0.121152	0.743692	0.440959	0.908919
TraesCS1B03G1084700														123081000	LOC123081000	XP_044359896.1	fatty acyl-CoA reductase 2, chloroplastic-like		taes:123081000	K13356	alcohol-forming fatty acyl-CoA reductase [EC:1.2.1.84]	EC:1.2.1.84	Fatty acyl-CoA reductase [Source:UniProtKB/TrEMBL;Acc:A0A341PAH2]		MF-GO:0080019-fatty-acyl-CoA reductase (alcohol-forming) activity	TraesCS1B02G402600	TraesCS1B01G402600	TRIAE_CS42_1BL_TGACv1_030259_AA0084200	Traes_1BL_1499B214B	Ta.10926.1.A1_at	-		-	5.38	5.08333	44.3767	8.18667	5.21	4.99	48.29	5.20667	5.22667	9.99333	56.8467	5.39	1.12089	1.64706	9.34407	2.49287
TraesCS1B03G1087700														123144567	LOC123144567	XP_044419714.1	CDP-diacylglycerol--serine O-phosphatidyltransferase 2-like		taes:123144567	K08730	phosphatidylserine synthase 2 [EC:2.7.8.29]	EC:2.7.8.29			BP-GO:0006659-phosphatidylserine biosynthetic process | MF-GO:0106245-L-serine-phosphatidylethanolamine phosphatidyltransferase activity	TraesCS1B02G404000	TraesCS1B01G404000	TRIAE_CS42_1BL_TGACv1_030884_AA0102970	Traes_1BL_6419FCF64	Ta.3174.1.S1_at	BRADI_2g17230v3	Os05g0554400	-	1.25	1.87	4.17667	1.46667	2.08	1.70333	4.54667	2.25333	1.55333	1.86	2.75	1.75333	0.0916515	0.0888819	0.913041	0.53896
TraesCS1B03G1102100														123098167	LOC123098167	XP_044376004.1	photosynthetic NDH subunit of subcomplex B 3, chloroplastic-like		taes:123098167	no KO assigned					MF-GO:0009055-electron transfer activity | MF-GO:0051536-iron-sulfur cluster binding	TraesCS1B02G409300	TraesCS1B01G409300	TRIAE_CS42_1BL_TGACv1_031028_AA0106150	Traes_1BL_90AEA85D5	TaAffx.5298.1.S1_x_at	BRADI_2g17200v3	Os05g0555300	AT4G32590	7.16	7.72667	3.48	8.09667	7.27333	10.55	2.8	8.26667	5.85	6.56333	3.94333	7.38333	0.468224	0.617045	0.434665	1.57859
TraesCS1B03G1103800	PS00061 ADH_SHORT Short-chain dehydrogenases/reductases family signature.													123098207	LOC123098207	XP_044376070.1	noroxomaritidine/norcraugsodine reductase-like		taes:123098207	K08081	tropinone reductase I [EC:1.1.1.206]	EC:1.1.1.206			BP-GO:0055114-oxidation-reduction process | MF-GO:0016491-oxidoreductase activity	TraesCS1B02G410300	TraesCS1B01G410300	TRIAE_CS42_1BL_TGACv1_032331_AA0128560	Traes_1BL_164A89B5B		BRADI_4g11400v3		-	3.61333	3.63	2.08	9.01333	5.85	4.93333	1.03667	12.8633	5.77	4.15	3.23667	16.0333	1.1217	0.730502	0.212211	2.63907
TraesCS1B03G1103900														123098223	LOC123098223	XP_044376089.1	CASP-like protein 1U2		taes:123098223	no KO assigned			CASP-like protein [Source:UniProtKB/TrEMBL;Acc:A0A1D5SER1]		CC-GO:0005886-plasma membrane | CC-GO:0016021-integral component of membrane	TraesCS1B02G410400	TraesCS1B01G410400	TRIAE_CS42_1BL_TGACv1_032331_AA0128570		Ta.15082.1.S1_at	BRADI_4g11523v3	Os11g0649700	-	0.573333	1.39667	0.52	3.02667	1.53	2.15	0.0933333	6.49333	2.61667	2.9	0.436667	7.37667	0.344206	0.560069	0.120554	0.797378
TraesCS1B03G1105500	PS00801 TRANSKETOLASE_1 Transketolase signature 1.	PS00802 TRANSKETOLASE_2 Transketolase signature 2.												123098267	LOC123098267	XP_044376155.1	probable 1-deoxy-D-xylulose-5-phosphate synthase 2, chloroplastic		taes:123098267	K01662	1-deoxy-D-xylulose-5-phosphate synthase [EC:2.2.1.7]	EC:2.2.1.7			BP-GO:0016114-terpenoid biosynthetic process | MF-GO:0003824-catalytic activity | MF-GO:0008661-1-deoxy-D-xylulose-5-phosphate synthase activity	TraesCS1B02G411100	TraesCS1B01G411100	TRIAE_CS42_1BL_TGACv1_030886_AA0103100	Traes_1BL_1939C6883		-	Os07g0190000	-	0.0466667	0	39.02	0.113333	0.0433333	0.0266667	30.5467	0	0.04	3.89333	51.4167	0.0833333	0.0466667	0	3.82605	0.069602
TraesCS1B03G1107600																									BP-GO:0045017-glycerolipid biosynthetic process | MF-GO:0004144-diacylglycerol O-acyltransferase activity	TraesCS1B02G411900	TraesCS1B01G411900	TRIAE_CS42_1BL_TGACv1_031367_AA0112590			BRADI_2g17077v3	Os05g0556300	AT5G53390	2.02667	2.79667	9	2.10333	2.29	2.54333	7.44	2.57667	1.74333	2.80333	7.16333	2.53333	0.196667	0.58496	1.79288	0.341874
TraesCS1B03G1113900														123098369	LOC123098369	XP_044376278.1	probable purine permease 4		taes:123098369	no KO assigned					CC-GO:0016021-integral component of membrane | MF-GO:0005215-transporter activity | MF-GO:0015211-purine nucleoside transmembrane transporter activity	TraesCS1B02G413300	TraesCS1B01G413300	TRIAE_CS42_1BL_TGACv1_030373_AA0088470		Ta.3801.1.A1_at	BRADI_2g17050v3	Os05g0556800	-	0.646667	0.996667	2.89333	0.586667	0.716667	0.896667	2.08667	0.656667	0.73	0.556667	2	0.643333	0.253333	0.231685	0.76486	0.0735603
TraesCS1B03G1126300	PS51745 PB1 PB1 domain profile.													123145366	LOC123145366	XP_044420702.1	auxin-responsive protein IAA19-like		taes:123145366	K14484	auxin-responsive protein IAA		Auxin-responsive protein [Source:UniProtKB/TrEMBL;Acc:A0A341PC77]		BP-GO:0006355-regulation of transcription, DNA-templated | CC-GO:0005634-nucleus | MF-GO:0005515-protein binding	TraesCS1B02G418400	TraesCS1B01G418400	TRIAE_CS42_1BL_TGACv1_031039_AA0106480	Traes_1BL_4B1CFEF1C	Ta.674.3.S1_x_at	BRADI_2g16850v3		-	3.3	5.05333	5.59333	2.93667	4.01	6.49667	5.17667	3.81667	4.28	4.24	4.99333	3.87333	1.83008	0.00881917	0.934547	0.566461
TraesCS1B03G1127300																									CC-GO:0016021-integral component of membrane	TraesCS1B02G418800	TraesCS1B01G418800	TRIAE_CS42_1BL_TGACv1_032690_AA0132950			BRADI_3g46930v3	Os02g0579800	AT1G14870	8.68333	11.7667	3.51	16.1567	14.4133	15.5733	3.28	33.2767	17.45	14.81	7.05	31.9767	0.550586	2.17869	1.22411	3.53356
TraesCS1B03G1132200														123145487	LOC123145487	XP_044420852.1	pirin-like protein		taes:123145487	K06911	quercetin 2,3-dioxygenase [EC:1.13.11.24]	EC:1.13.11.24				TraesCS1B02G420000	TraesCS1B01G420000	TRIAE_CS42_1BL_TGACv1_032182_AA0126440	Traes_1BL_83928A696	TaAffx.254.1.S1_at	BRADI_3g21730v3	Os08g0364900	-	5.52667	11.9567	19.8167	13.9833	16.7133	13.63	22.5233	17.97	15.51	13.4833	29.76	16.2967	0.657782	1.4984	5.88861	5.41299
TraesCS1B03G1137300														123145609	LOC123145609	XP_044421011.1	RNA polymerase II degradation factor 1-like		taes:123145609	no KO assigned						TraesCS1B02G422400	TraesCS1B01G422400	TRIAE_CS42_1BL_TGACv1_030243_AA0083410	Traes_1BL_D306A34E9	TaAffx.128724.1.S1_at	BRADI_2g16680v3	Os05g0561600	-	5.97	5.58333	40.99	5.29	6.35333	5.96333	46.1333	7.11667	6.16	10.03	40.3967	7.04333	0.670895	0.137396	3.37507	0.922244
[truncated: 7,682 more rows]
[truncated: 58 more columns]
